# Supplementary material for: Transition from a mixotrophic/heterotrophic protist community during the dark winter to a photoautotrophic spring community in surface waters of Disko Bay, Greenland
Source: Front Microbiol. 2024 Jun 3;15:1407888. doi: 10.3389/fmicb.2024.1407888 (PMC11180815; doi:10.3389/fmicb.2024.1407888)
Supplement: Supplementary file 2 [file Table_2.XLSX]

## Sheet: ASV_ges
	II_10_NB_02_DNA	II_10_NB_20_DNA	II_10_NB_3_DNA	II_11_NB_02_DNA	II_11_NB_20_DNA	II_11_NB_3_DNA	II_12_NB_02_DNA	II_12_NB_20_DNA	II_12_NB_3_DNA	II_13_NB_02_DNA	II_13_NB_20_DNA	II_13_NB_3_DNA	II_14_NB_02_DNA	II_14_NB_20_DNA	II_14_NB_3_DNA	II_15_NB_02_DNA	II_15_NB_20_DNA	II_15_NB_3_DNA	V_16_NB_02_DNA	V_16_NB_20_DNA	V_16_NB_3_DNA	V_17_NB_02_DNA	V_17_NB_20_DNA	V_17_NB_3_DNA	V_18_NB_02_DNA	V_18_NB_20_DNA	V_18_NB_3_DNA	V_19_NB_02_DNA	V_19_NB_20_DNA	V_19_NB_3_DNA	V_20_NB_02_DNA	V_20_NB_20_DNA	V_20_NB_3_DNA	V_21_NB_02_DNA	V_21_NB_20_DNA	V_21_NB_3_DNA	V_22_NB_02_DNA	V_22_NB_20_DNA	V_22_NB_3_DNA	V_24_NB_02_DNA	V_24_NB_20_DNA	V_24_NB_3_DNA	ASV_ID	Domain	Kingdom	Supergroup	Division	Class	Order
AGCTCCAATAGCGTATATTAAAGTTGTTGCGGTTAAAAAGCTCGTAGTTGGATCTCGGCGGGCAGGGGGTGGTTCGCTCTTCAGCGCTACTGCCCCGCTTTGCCCGTGTGATTGGCGGAGGTTTCGGGGTGCTCTTCGTTGAGTGACTCGGAGCGCCGTCAGGTTTACTTTGAAAAAATTAGAGTGCTCAAAGCAGGCTTTTCACGCTTGAATATTCGTGCATGGAATAATGGAATAGGAACTCGTTTCTATTTTGTTGGTTTTCGGAAATCGAGTTAATGATTAACAGGGACAATTGGGGGCATTAGTATTCAGACGACAGAGGTGAAATTCTTGGACCGTCTGAAGACTGACTACTGCGAAAGCATTTGCCAAGAGTGTTTTCATTA	177	17009	580	345	33200	53	17	57158	20	36	23470	37	80	32376	100	14	36104	7	25	57550	29	35	41553	43	16	50167	16	21	57298	17	8	42529	5	37	19643	6	19	12404	6	2	17026	13	1	Eukaryota	Animalia	Opisthokonta	Metazoa	Arthropoda	Crustacea
AGCTCCAATAGCGTATATTAAAGTTGTTGCAGTTAAAAAGCTCGTAGTTGAAATACTGACATAGTCGACCGGTCTCACGCATTGTCGTGAGCACTTGTGTTGTATTAGGTCATTCTTGGATTTTAGCCAGTCTGGCATTAAGTTGTCGGGTTGGTGAAAACCATCGTTTACTGTGAAAAAATTAGAGTGTTCAAAGCAGACTTATGTCGTTGAATAGATTAGCATGGAATAATAATATAGGACTTTTGTACTATTTTGTTGGTTAGGTGTAAAAGTAATGATCAATAGGGACAGTTGGGCGTATTCGTATTTCGTTGCTAGAGGTGAAATTCTTGGATTTCCGAAAGACGAACTACTGCGAAAGCATTTACGAAGGATGTTTTCATTA	6	728	18	11	4061	1	26	2059	11	12	1610	2	35	2365	0	5	6024	3	8	10578	3	8	20303	23	11	20070	4	9	33581	7	12	32796	24	7	25432	4	7	25336	5	6	31172	141	2	Eukaryota	Chromista	Stramenopiles	Ochrophyta	Bacillariophyta	Bacillariophyta_X
AGCTCCAATAGCGTATATTAAAGTTGTTGTGGTTAAAAAGCTCGTAGTTGGATCTCGGCGGACTGAGGGCGGTTTGCTTGCTAGTATTACTGCCCTATAGTCCGTAGTTTTGCCAGAGGTTTCGAGGTGCTCTTAATCGAGTGTCCCGGGATGCTGGCAGGTTTACTTTGAAAAAATTAGAGTGCTCAAAGCAGGCTATTACGCCTGAATATTCGTGCATGGAATAATAGAATAGGAAGTCGTTTCTATTTTGTTGGTTTTCGGAAATCGACTTAATGATTAATAGGGACAGTCGGGGGCATTTGTATTCAAACGACAGAGGTGAAATTCTTGGACCGTTTGAAGACAAACTACTGCGAAAGCATTTGCCAAGAATGTTTTCATTA	4	5	22	1	11	8	0	3	7	5	1158	3	36	1	27	2	0	7	5	0	4	5	0	7	2	0	4	10	0	0	1	0	0	4	124	4	0	0	0	2	7	0	3	Eukaryota	Animalia	Opisthokonta	Metazoa	Arthropoda	Crustacea
AGCTCCAATAGCGTATATTAAAGTTGTTGCAGTTAAAAAGCTCGTAGTTGGATTTCTGGCAGGAGTGACCGGTCACGCACTCTGTGCGTGAACTTGTGTTGTCTCTGGCCATCCTTGGGGAGATCCTGTTTGGCATTAAGTTGTCGGGCAGGGGATACCCATCGTTTACTGTGAAAAAATTAGAGTGTTTAAAGCAGGCTTATGCCGTTGAATATATTAGCATGGAATAATAAGATAGGACTTCGGAACTATTTTGTTGGTTTGCGTTACGAAGTAATGATTAATAGGGACAGTTGGGGGTATTCGTATTTCGTTGTCAGAGGTGAAATTCTTGGATTTCCGAAAGACGAACTACTGCGAAAGCATTTACCAAGGATGTTTTCATTA	12	44	47	1	512	39	135	342	44	39	118	42	9	236	37	9	728	48	4	1060	16	4	555	3	0	1661	40	1	1684	7	2	878	25	4	1239	96	4	807	39	0	1028	35	4	Eukaryota	Chromista	Stramenopiles	Ochrophyta	Bacillariophyta	Bacillariophyta_X
AGCTCCAATAGCGTATATTAAAGTTGTTGCAGTTAAAAAGCTCGTAGTTGGATTTCTGGCAGGAGCGACCGGTCGCGCACTCTGTGCGTGAACTTGTGTTGTCTCTGGCCATCCTCGGGGAGATCCTGTTTGGCATTAAGTTGTCGGGCAGGGGATACCCGTCGTTTACTGTGAAAAAATTAGAGTGTTTAAAGCAGGCTTATGCCGTTGAATATATTAGCATGGAATAATAAGATAGGACTTCGGAACTATTTTGTTGGTTTGCGTTACGAAGTAATGATTAATAGGGACAGTTGGGGGTATTCGTATTTCATTGTCAGAGGTGAAATTCTTGGATTTCTGAAAGACGAACTACTGCGAAAGCATTTACCAAGGATGTTTTCATTA	14	8	171	1	25	90	3	13	162	8	10	99	4	1	110	10	56	137	8	69	99	4	16	111	2	33	62	3	250	35	13	93	71	3	237	595	14	196	565	33	215	1648	5	Eukaryota	Chromista	Stramenopiles	Ochrophyta	Bacillariophyta	Bacillariophyta_X
AGCTCCAATAGCGTATATTAAAGTTGTTGCGGTTAAAAAGCTCGTAGTTGGATTTCTGCTGAGGACGACCGGTCCGCCCTCTGGGTGAGTATCTGGCTTGGCCTTGGCATCTTCTTGGAGAACGTAGCTGCACTTGACTGTGTGGTGCGGTATCCAGGACTTTTACTTTGAGGAAATTAGAGTGTTTCAAGCAGGCACACGCCTTGAATACATTAGCATGGAATAATAAGATAGGACCTTGGTTCTATTTTGTTGGTTTCTAGAGCTGAGGTAATGATTAATAGGGATAGTTGGGGGCATTCGTATTTAACTGTCAGAGGTGAAATTCTTGGATTTGTTAAAGACGGACTACTGCGAAAGCATTTGCCAAGGATGTTTTCATTG	102	246	6064	388	122	4662	10	14	2162	30	2	4048	69	2	2410	9	16	2137	52	146	3330	16	1	3273	3	11	2420	6	0	1221	112	1	1665	54	5	1475	64	16	3276	51	44	4680	6	Eukaryota	Chromista	Alveolata	Dinoflagellata	Dinophyceae	Gymnodiniales
AGCTCCAATAGCGTATATTAAAGTTGTTGCAGTTAAAAAGCTCGTAGTTGGATTTGTGGTGTGTCCAGTTGGCCTTTGCTCTTTGAGTGATAGTGCTTTACTGGTCTGCCATGTTTGGGTGGAATCTGTGTGGCATTAAGTTGTCGTGCAGGGGATGCCCATCGTTTACTGTGAAAAAATTAGAGTGTTCAAAGCAGGCTTATGCCTCTGAATATATTAGCATGGAATAATGATATAGGACCTTGGTACTATTTTGTTGGTTTGCGCACTGAGGTAATGATTAAGAGGGACAGTTGGGGGTATTTGTATTCCATTGTCAGAGGTGAAATTCTTGGATTTTTGGAAGACAAACTACTGCGAAAGCATTTACCAAGGATGTTTTCATTA	2	0	167	1	1	125	8	1	95	0	0	223	9	0	90	6	9	179	29	0	217	17	56	379	24	30	554	87	751	635	122	804	576	287	209	1859	434	462	2047	207	835	4987	7	Eukaryota	Chromista	Stramenopiles	Ochrophyta	Bacillariophyta	Bacillariophyta_X
AGCTCTAGAAGCGTATATTAATTTTGTTGCAGTTAAAAAGCTCGTAGTTGGATTTCTGGTGGGAGAGATCGGTCCGTTCTCTGAATGGTACTTGTATCTTCTCCGGCCATCCTTGGGTGGAGGCTGTCTGGCATTGAGTTGTCGGGCAGCGGATGCCCATCGTTTACTGTGAAAAAATTAGAGTGTTCAAAGCAGGCTTATGCCGTTGAATATATTAGCATGGAATAATAAGATAGGACTTTGGTACTATTTTGTTGGTTTGCGCACCGAAGTAATGATCAATAGGGACAGTTGGGGGTATTCGTATTCAGTTGTCAGAGGTGAAATTCTTAGATTTACGGAAGACGAACTACTGCGAAAGCATTTACCAAGGATGTTTTCATTA	3	39	238	37	174	349	0	70	227	3	16	268	1	36	94	11	123	63	7	88	29	3	90	35	2	167	30	1	36	21	1	21	24	8	174	45	7	76	4	1	37	0	8	Eukaryota	Chromista	Stramenopiles	Ochrophyta	Bacillariophyta	Bacillariophyta_X
AGCTCCAATAGCGTATATTAAAGTTGTTGCAGTTAAAAAGCTCGTAGTCGGATTTCGGGTCGGGCCGAGCGGTCTGCCGATGGGTATGCACTGTTTGGCGCGGCCTTCTTTCCGGAGACCGCGGCTACTCTTAACTGAGCGGGCGTGGGAGACGGATCGTTTACTTTGAAAAAATCAGAGTGTTTCTAGCAGGCAGCTCGCTCTTGCATAGGTTAGCATGGGATAATTTAATAGGACTCTGGTGCTATTTTGTTGGTTTCGAACACCGGAGTAATGATTAAAAGGGGCAGTCAGGGGCACTCGTATTCCGTCGAGAGAGGTGAAATTCTCAGACCAATGGAAGACGAACCACTGCGAAAGCATTTGCCAGGGATGTTTTCACTG	127	2	277	169	2	64	292	0	118	540	1	193	608	2	159	1376	3	388	1244	11	564	2073	13	705	1366	10	1672	4553	20	1351	4094	1049	1312	5892	11820	4641	12869	12244	1398	2437	1959	454	9	Eukaryota	Chromista	Hacrobia	Haptophyta	Prymnesiophyceae	Phaeocystales
AGCTCCAATAGCGTATATTAAAGTTGTTGCAGTTAAAAAGCTCGTAGTTGGATTTCTGGCGGGAGCGGGTGGTCCGGCACTTAGTGTTGGTACTTTCCTGTCTCTTGCCATCCTTGGGTCTAAGCTGTCTGGCATTTAGTTGTCGGGCAGTGGCTGCCCATCGTTTACTGTGAAAAAATTAGAGTGTTCAAAGCAGGCTTATGCCGTTGAATATATTAGCATGGAATAATAAGATAGGACCTTGGTACTATTTTGTTGGTTTGCGCACCGAGGTAATGATTAAGAGGGACAGTTGGGGGTATTCGTATTCAATTGTCAGAGGTGAAATTCTTGGATTTCTGGAAGACGAACTACTGCGAAAGCATTTACCAAGGATGTTTTCATTA	0	0	68	0	2	43	0	2	49	0	0	66	2	0	36	1	2	51	0	2	29	2	3	47	0	1	16	2	8	18	0	4	11	0	4	43	1	2	26	0	2	15	10	Eukaryota	Chromista	Stramenopiles	Ochrophyta	Bacillariophyta	Bacillariophyta_X
AGCTCCAATAGCGTATATTAAAGTTGTTGTGGTTAAAAAGCTCGTAGTTGGATCTCGGCGGTCTGAGGGCGGTTCGCTTCAGAGCGCTACTGCCCTATAGACCGTAGTTTTGCCAGAGGTCTCAGGGTGCTCTTAACCGAGTGTCTTGCGATGCTGGCAGGTTTACTTTGAAAAAATTAGAGTGCTCAAAGCAGGCTTTTACGCCTGAATATTCGTGCATGGAATAATAGAATAGGAAGTCGTTTCTATTTTGTTGGTTTTCGGAAATCGACTTAATGATTAATAGGGACAGTCGGGGGCATTTGTATTCAAACGACAGAGGTGAAATTCTTGGACCGTTTGAAGACAAACTACTGCGAAAGCATTTGCCAAGAATGTTTTCATTA	0	13	3	0	1	0	1	1	1	5	257	1	3	0	2	0	1	0	12	1309	9	4	2123	3	7	155	3	2	877	10	17	13311	8	22	0	1	0	439	1	14	120	4	11	Eukaryota	Animalia	Opisthokonta	Metazoa	Arthropoda	Crustacea
AGCTCCAATAGCGTATATTAAAGTTGTTGCGGTTAAAAAGCTCGTAGTTGGATTTCTGCTGAGGACGACCGGTCCGCCCTCCGGGTGAGCATCTGGTTCGGCCTTGGCATCTTCTTGGTGAACGTATCTGCACTTGACTGTGTGGTGCGGTACCCAGGACTTTTACTTTGAGGAAATTAGAGTGTTTCAAGCAGGCATACGCCTTGAATACATTAGCATGGAATAATAAGATAGGACCTCGGTTCTATTTTGTTGGTTTCTAGAGCTGAGGTAATGATTAATAGGGATAGTTGGGGGCATTCGTATTTAACTGTCAGAGGTGAAATTCTTGGATTTGTTAAAGACGGACTACTGCGAAAGCATTTGCCAAGGATGTTTTCATTG	216	209	2800	80	9	6627	79	39	5351	147	2	7085	157	20	3732	312	276	8159	133	113	3703	197	92	6007	68	6	4290	105	73	3217	564	185	2766	463	155	5407	658	142	1595	235	29	1091	12	Eukaryota	Chromista	Alveolata	Dinoflagellata	Dinophyceae	Gymnodiniales
AGCTCCAATAGCGTATATTAAAGTTGTTGTGGTTAAAAAGCTCGTAGTTGGATCTCGGCGGACTGAGGGCGGTTTGCTTGCTAGTATTACTGCCCTATAGTCCGTAGTTTTGCCAGAGGTTTCGGGGTGCTCTTAATCGAGTGTCCCGGGATGCTGGCAGGTTTACTTTGAAAAAATTAGAGTGCTCAAAGCAGGCTATTACGCCTGAATATTCGTGCATGGAATAATAGAATAGGAAGTCGTTTCTATTTTGTTGGTTTTCGGAAATCGACTTAATGATTAATAGGGACAGTCGGGGGCATTTGTATTCAAACGACAGAGGTGAAATTCTTGGACCGTTTGAAGACAAACTACTGCGAAAGCATTTGCCAAGAATGTTTTCATTA	78	13	55	0	0	1	1	4	0	2	14	2	4	50	20	3	52	1	4	1	3	4	0	9	2	1	7	3	0	1	5	1	2	38	2	1	5	0	0	3	0	0	13	Eukaryota	Animalia	Opisthokonta	Metazoa	Arthropoda	Crustacea
AGCTCCAATAGCGTATATTAAAGTTGTTGCGGTTAAAAAGCTCGTAGTTGGATTTCTGCCGAGGACGACCGGTCCGCCCTCTGGGTGAGTATCTGGCTTGGCCTGGGCATCTTCTTGGAGAACGTAGCTGCACTTGACTGTGTGGTGCGGTATCCAGGACTTTTACTTTGAGGAAATTAGAGTGTTTCAAGCAGGCATGCGCCTTGAATACATTAGCATGGAATAATAAGATAGGACCTCGGTTCTATTTTGTTGGTTTCTAGAGCTGAGGTAATGATTAATAGGGATAGTTGGGGGCATTCGTATTTAACTGTCAGAGGTGAAATTCTTGGATTTGTTAAAGACGGACTACTGCGAAAGCATTTGCCAAGGATGTTTTCATTG	223	24	4384	86	22	5791	226	11	3733	488	6	6136	388	14	4602	1241	24	7532	1085	76	6740	1442	84	10439	553	11	7827	1342	61	9926	716	1	3032	2072	18	8546	3703	89	3661	429	44	3351	14	Eukaryota	Chromista	Alveolata	Dinoflagellata	Dinophyceae	Dinophyceae_X
AGCTCCAATAGCGTATATTTAAGTTGTTGCAGTTAAAAAGCTCGTAGTTGGATTTCGGTTGAGAACGGCCGGTCCGCCGTTTGGTGTGCACTGGCTGGTCTCAACTTCCTGTAGAGGACGCGCTCTGGGTTAACGCTCGGACGCGGAGTCTACGTGGTTACTTTGAAAAAATTAGAGTGTTCAAAGCGGGCTTACGCTTGAATATTTCAGCATGGAATAACACTATAGGACTCCTGTCCTATTTCGTTGGTCTCGGGACGGGAGTAATGATTAAGAGGAACAGTTGGGGGCATTCGTATTTCATTGTCAGAGGTGAAATTCTTGGATTTATGAAAGACGAACTTCTGCGAAAGCATTTGCCAAGGATGTTTTCATTA	160	1	82	224	8	28	205	0	15	244	1	14	220	1	10	601	3	6	336	0	4	395	1	9	254	1	7	833	2	4	2294	2	2	8426	3	16	12224	3	4	9871	4	33	15	Eukaryota	x	Archaeplastida	Chlorophyta	Mamiellophyceae	Mamiellales
AGCTCCAATAGCGTATATTAAAGTTGTTGCGGTTAAAAAGCTCGTAGTTGGATTTCTGCTGAGGACGACCGGTCCGCCCTCTGGGTGAGTATCTGGCTCGGCCTTGGCATCTTCTTGGTGAACGTATCTGCACTTGACTGTGTGGTGCGGTGGCCAGGACTTTTACTTTGAGGAAATTAGAGTGTTTCAAGCAGGCATACGCCTTGAATACATTAGCATGGAATAATAAGATAGGACCTCGGTTCTATTTTGTTGGTTTCTAGGGCTGAGGTAATGATTAATAGGGATAGTTGGGGGCATTCGTATTTAACTGTCAGAGGTGAAATTCTTGGATTTGTTAAAGACGGACTACTGCGAAAGCATTTGCCAAGGATGTTTTCATTG	54	222	3335	1	1471	658	1	23	180	1	115	483	2	544	262	0	396	194	5	1603	514	0	253	1379	2	1812	642	0	215	431	1	141	339	5	255	596	14	242	400	2	223	637	16	Eukaryota	Chromista	Alveolata	Dinoflagellata	Dinophyceae	Gymnodiniales
AGCTCCAATAGCGTATATTAAAGTTGTTGCGGTTAAAAAGCTCGTAGTTGGATTTCTGCCGAGGACGACCGGTCCGCCCTCTGGGTGAGTATCTGGTTCGGCCTGGGCATCTTCTTGGAGAACGTATCTGCACTTGACTGTGTGGTGCGGTATCCAGGACTTTTACTTTGAGGAAATTAGAGTGTTTCAAGCAGGCACACGCCTTGAATACATTAGCATGGAATAATAAGATAGGACCTTGGTTCTATTTTGTTGGTTTCTAGAGCTGAGGTAATGATTAATAGGGATAGTTGGGGGCATTCGTATTTAACTGTCAGAGGTGAAATTCTTGGATTTGTTAAAGACGGACTACTGCGAAAGCATTTGCCAAGGATGTTTTCATTG	1729	178	4540	1000	30	4785	1900	7	2991	3714	3	4854	4715	12	3379	3872	56	4360	3050	51	6546	3036	17	5292	1114	15	6055	2662	40	4859	6129	61	6771	4647	26	3858	8690	20	590	3252	39	1066	17	Eukaryota	Chromista	Alveolata	Dinoflagellata	Dinophyceae	NA
AGCTCCAATAGCGTATATTAAAGTTGTTGCAGTTAAAAAGCTCGTAGTTGGATTTCTGGCAGGAGCGACCGGTCATGCACTATGTGCGTGAACTTGTGTTGTCTCTGGCCATCCTTGGGGAGATCCTGTTTGGCATTAAGTTGTCGGGCAGGGGATACCCATCGTTTACTGTGAAAAAATTAGAGTGTTTAAAGCAGGCTTATGCCGTTGAATATATTAGCATGGAATAATAAGATAGGACTTCGGAACTATTTTGTTGGTTTGCGTTACGAAGTAATGATTAATAGGGACAGTTGGGGGTATTCGTATTTCGTTGTCAGAGGTGAAATTCTTGGATTTCCGAAAGACGAACTACTGCGAAAGCATTTACCAAGGATGTTTTCATTA	4	20	43	1	102	69	1	128	67	0	145	125	0	279	218	1	501	352	3	1511	419	1	998	542	0	1716	263	10	3939	574	42	3012	1155	205	13171	2955	488	12962	3212	24	23804	1203	18	Eukaryota	Chromista	Stramenopiles	Ochrophyta	Bacillariophyta	Bacillariophyta_X
AGCTCCAATAGCGTATATTAAAGTTGTTGCAGTTAAAAAGCTCGTAGTTGGATTTCTGGCAGGAGCGACCGGTCACACACTCTGTGCGTGAACTTGTGTTGTCTCTGGCCATCCTTGGGGAGATCCTGTTTGGCATTAAGTTGTCGGGCAGGGGATACCCATCGTTTACTGTGAAAAAATTAGAGTGTTTAAAGCAGGCTTATGCCGTTGAATATATTAGCATGGAATAATAAGATAGGACTTCGGAACTATTTTGTTGGTTTGCGTTACGAAGTAATGATTAATAGGGACAGTTGGGGGTATTCGTATTGCATTGTCAGAGGTGAAATTCTTGGATTTCTGCAAGACGAACTACTGCGAAAGCATTTACCAAGGATGTTTTCATTA	22	240	1663	12	2158	1927	5	1070	1954	14	806	2865	11	716	1710	13	1108	1335	6	2756	857	7	2748	1763	5	4307	1183	4	5538	1079	27	4638	1551	150	11225	7739	171	10683	6482	19	14796	5183	19	Eukaryota	Chromista	Stramenopiles	Ochrophyta	Bacillariophyta	Bacillariophyta_X
AGCTCCAATAGCGTATATTAAAGTTGTTGCAGTTAAAAAGCTCGTAGTTGGATTTCTGGCAGGAGCGACCGGTCATGCACTCTGTGCGTGAACTCGTGTTGTCTCTGGCCATCCTCGGGGAGATCCTGTTTGGCATTAAGTTGTCGGGCAGGGGATACCCGTCGTTTACTGTGAGAAAATTAGAGTGTTTAAAGCAGGCTTATGCCGTTGAATATATTAGCATGGAATAATAAGATAGGACTTCGGAACTATTTTGTTGGTTTGCGTTACGAAGTAATGATTAATAGGGACAGTTGGGGGTATTCGTATTTCGTTGTCAGAGGTGAAATTCTTGGATTTCCGAAAGACGAACTACTGCGAAAGCATTTACCAAGGATGTTTTCATTA	4	73	34	2	372	4	6	164	0	0	189	31	1	254	33	0	626	0	0	696	7	0	513	5	0	1241	1	0	1004	17	0	702	11	1	424	20	2	467	29	0	123	20	20	Eukaryota	Chromista	Stramenopiles	Ochrophyta	Bacillariophyta	Bacillariophyta_X
AGCTTCAGTAGCGTATATTAAAGTTGTTGCAGTTAAAAAGCTCGTAGTCGCATTTCTGGCGAGAGGAATTGGTCCGACATTTATTGTGGGTACTCGATTCTCTCTCGCCATCCTTGAGTGGTCCGTTCTGGCATTTAGTTGTCGGAGCGTCAGCCGCTCATCGTTTACTGTGAGAAAATTAGAGTGTTCAAAGCAGGCTTATGCCGTTGAATATATTAGCATGGAATAATAAGATAGGACCTCGGTGCTATTTTGTTGGTTTGCGCACAGAGGTAATGATGAACAGGGACAGTTGGGGGTATTTGTATTTCGTTGTCAGAGGTGAAATTCTTAGATTTACGAAAGACAAACTACTGCGAAAGCATTTACCAAGGATGTTTTCATTG	293	337	11480	485	1292	9498	166	496	8354	279	190	8386	298	357	4095	247	984	6293	151	818	3310	73	832	3078	46	898	4424	104	717	2490	291	287	1764	395	1055	1223	254	329	151	9	305	78	21	Eukaryota	Chromista	Stramenopiles	Ochrophyta	Bacillariophyta	Bacillariophyta_X
AGCTCCAATAGCGTATATTAAAGTTGTTGCGGTTAAAAAGCTCGTAGTTGGATTTCTGCTGAGGACGACCGGTCCGCCCTCCGGGTGAGCATCTGGTTCGGCCTTGGCATCTTCTTGGTGAACGTATCTGCACTTGACTGTGTGGTGCGGTACCCAGGACTTTTACTTTGAGGAAATTAGAGTGTTTCAAGCAGGCATACGCCTTGAATACATTAGCATGGAATAATAAGATAGGACCTTGGTTCTATTTTGTTGGTTTCTAGAGCTGAGGTAATGATTAATAGGGATAGTTGGGGGCATTCGTATTTAACTGTCAGAGGTGAAATTCTTGGATTTGTTAAAGACGGACTACTGCGAAAGCATTTGCCAAGGATGTTTTCATTG	131	170	2025	24	2	4229	28	31	3711	51	1	5540	62	2	2353	156	168	5768	43	85	2440	36	82	4074	11	1	2511	61	48	2029	202	78	1766	304	149	3944	263	129	1220	76	19	741	22	Eukaryota	Chromista	Alveolata	Dinoflagellata	Dinophyceae	Gymnodiniales
AGCTCCAATAGCGTATATTAAAGTTGTTGCAGTTAAAAAGCTCGTAGTTGGATTTCGGAACCGGCCGATTGGTCCGTCCTCTGGATCGTGTACTGATCGGTCTGTTCTTCTTCGCGAAGACCGCGTGTGCCCTTAACTGGGTGGGCGCGGGATTCGCGACGTTTACTTTGAAAAAATTAGAGTGTTCAAAGCAGGCATTCGCTTGAATATCTCAGCATGGAATAATAGAATAGGACTTTGGTCTTATTTTGTTGGTTTCCGAGACCGAAGTAATGATTAATAGGGACAGTTGGGGGCATTCGTATTTCATTGTCAGAGGTGAAATTCTTGGATTTATGAAAGACGAACTTCTGCGAAAGCATTTGCCAAGGATGTTTTCATTA	3	19	29	2	0	15	10	0	6	11	11	291	27	5	113	6	30	16	3	2	23	111	288	704	6	0	27	6	56	55	7	560	4	112	5	423	24	1	1	0	130	0	23	Eukaryota	Animalia	Opisthokonta	Metazoa	Ctenophora	Ctenophora_X
AGCTCCAATAGCGTATATTAAAGTTGTTGCGGTTAAAAAGCTCGTAGTTGGATTTCTGTTGAGGACGACCGGTCCGCCCTCTGGGTGAGTATCTGGCTCGGCCTTGGCATCTTCTTGGAGAACGTAACTGCACTTGACTGTGTGGTGCGGTATCCAGGACTTTTACTTTGAGGAAATTAGAGTGTTTCAAGCAGGCGTACGCCTTGAATACATTAGCATGGAATAATGAGATAGGACCTTGGTTCTATTTTGTTGGTTTCTAGAGCTGAGGTAATGATTAATAGGGATAGTTGGGGGCATTCGTATTTAATTGTCAGAGGTGAAATTCTTGGATTTATTAAAGACGGACTACTGCGAAAGCATTTGCCAAGGATGTTTTCATTG	86	227	1334	16	711	1712	68	18	852	8	77	873	8	1029	494	13	1132	1016	15	1371	1402	8	210	1037	10	153	1196	39	1148	3588	155	669	4803	203	279	7383	137	80	4076	21	85	1092	24	Eukaryota	Chromista	Alveolata	Dinoflagellata	Dinophyceae	Gymnodiniales
AGCTCCAATAGCGTATATTAAAGTTGTTGCGGTTAAAAAGCTCGTAGTTGGATTTCTGCTTAGGGTGGCTGGTCCGCCCTCTGGGTGAGTATCTGGCACAGCCTGAGCATTCTTCTTGAAAGCACAACTGCACTTGACTGTGTGGTGTGGTATTGAGAACCTTTACTTTGAGGAAATCAGAGTGTTTCAAGCAGGCGTTCGCCTTGAATACATTAGCATGGAATAATATTATAGGGCCTTGGTTCTATTTTGTTGGTTTCTAGAACTGAGGTAATGATTAATAGGGATAGTTGGGGGCATTCGTATTTAATTGTCAGAGGTGAAATTCTTGGATTTGTTAAAGACGGACTACTGCGAAAGCATTTGCCAAGGATGTTTTCATTG	0	515	0	1	953	0	0	218	0	1	242	2	2	396	0	2	1520	0	1	3465	1	0	4058	0	0	431	1	0	1369	9	0	3093	0	1	86	0	261	142	0	0	69	170	25	Eukaryota	Chromista	Alveolata	Dinoflagellata	Dinophyceae	Gonyaulacales
AGCTCCAATAGCGTATATTAAAGTTGTTGTGGTTAAAAAGCTCGTAGTTGGATCTCGGCAGTCTGAGGGCGGTTTGCTTGCTAGTATTACTGCCCTATAGACTGTAGTTTTGCCAGAGGTTTTAGGGTGCTCTTAATCGAGTGTCCTGAGATGCTGGCAGGTTTACTTTGAAAAAATTAGAGTGCTCAAAGCAGGCTATTACGCCTGAATATTCGTGCATGGAATAATAGAATAGGAAGTCGTTTCTATTTTGTTGGTTTTCGGAAATCGACTTAATGATTAATAGGGACAGTCGGGGGCATTTGTATTCAAACGACAGAGGTGAAATTCTTGGACCGTTTGAAGACAAACTACTGCGAAAGCATTTGCCAAGAATGTTTTCATTA	1549	12533	2132	238	1304	371	128	2229	124	288	9901	147	237	107	318	17	85	13	84	163	85	23	61	35	11	94	47	20	51	15	8	2579	6	87	0	1	4	0	3	17	197	5	26	Eukaryota	Animalia	Opisthokonta	Metazoa	Arthropoda	Crustacea
AGCTCCAATAGCGTATATTAAAGTTGTTGCGGTTAAAAAGCTCGTAGTTGGATTTCTGCTTAGGGTGGCTGGTCCGCCCTCTGGGTGAGTATCTGGCACAGCCTGAGCATTCTTCTTGAAAGCACAACTGCACTTGACTGTGTGGTGTGGTATTGAGAACCTTTACTTTGAGGAAATCAGAGTGTTTCAAGCAGGCGTTTGCCTTGAATACATTAGCATGGAATAATATTATAGGGCCTTGGTTCTATTTTGTTGGTTTCTAGAACTGAGGTAATGATTAATAGGGATAGTTGGGGGCATTCGTATTTAATTGTCAGAGGTGAAATTCTTGGATTTGTTAAAGACGGACTACTGCGAAAGCATTTGCCAAGGATGTTTTCATTG	0	49	1	0	0	0	0	0	0	0	0	0	0	0	0	0	0	0	0	3	0	0	4	0	0	1	0	0	0	0	0	4	0	0	0	0	2	0	0	0	0	1	27	Eukaryota	Chromista	Alveolata	Dinoflagellata	Dinophyceae	Gonyaulacales
AGCTCCAATAGCGTATATTAAAGTTGTTGCGGTTAAAAAGCTCGTAGTTGGATTTCTGCCGAGGACGACCGGTCCGCCCTCTGGGTGAGTATCTGGCTCGGCCTGGGCATCTTCTTGGAGAACGTATCTGCACTTGACTGTGTGGTGCGGTATCCAGGACTTTTACTTTGAGGAAATTAGAGTGTTTCAAGCAGGCTTACGCCTTGAATACATTAGCATGGAATAATAAGATAGGACCTCGGTTCTATTTTGTTGGTTTCTAGAGCTGAGGTAATGATTAATAGGGATAGTTGGGGGCATTCGTATTTAACTGTCAGAGGTGAAATTCTTGGATTTGTTAAAGACGGACTACTGCGAAAGCATTTGCCAAGGATGTTTTCATTG	1	5	390	4	1	471	2	0	270	51	0	721	30	7	344	7	11	658	1	3	687	6	16	1186	6	9	981	4	1	1281	69	17	1592	4	19	2798	31	21	5987	13	45	10757	28	Eukaryota	Chromista	Alveolata	Dinoflagellata	Dinophyceae	Prorocentrales
AGCTCCAATAGCGTATATTAAAGTTGTTGCAGTTAAAAAGCTCGTAGTTGGATTTGTGGCGTACGGTGTGTTCCGGGCACTTGTTGTCTGAGTAACCTGCCGTTGCCATCCTTGGGTGGAACCTGTGTGGCATTAGGTTGTCGTGCAGGGGATGCCCATCATTTACTGTGAAAAAATTAGAGTGTTCAAAGCAGGCTTATGCCGTTGAATATATTAGCATGGAATAATAAGATAGGACTTGTTTGCTATTTTGTTGGTTTGCGCAAATAGGTAATGATTAATAGGGACAGTTGGGGGTATTCGTATTCCATTGTCAGAGGTGAAATTCTTGGATTTTTGGAAGACGAACTACTGCGAAAGCATTTACCAAGGATGTTTTCATTA	0	0	168	0	0	229	0	0	113	0	0	202	1	0	74	4	0	351	20	8	481	2	9	1351	5	76	2434	41	17	3328	224	100	2856	118	26	5531	53	97	8931	88	77	19926	29	Eukaryota	Chromista	Stramenopiles	Ochrophyta	Bacillariophyta	Bacillariophyta_X
AGCTCCAATAGCGTATATTAAAGTTGTTGCGGTTAAAAAGCTCGTAGTTGGATTTCTGCCGAGGATGACCGGTCCGCCCTGTGGGTGTGCATCTGGCTCAGCCTTGGCATCTTCCTGAAGAACGTAGCTGCACTTGACTGTGTGGTGCGGTATTTAGGACATTTACTTTGAGGAAATTAGAGTGTTTCAAGCAAGCGCACGCTTTGAATACATTAGCATGGAATAATAAGATAGGACCTCGGTTCTATTTTGTTGGTTTCTAGAGCTGAGGTAATGATTGATAGGGATAGTTGGGGGCATTCGTATTTAACTGTCAGAGGTGAAATTCTTGGATTTGTTAAAGACGGACTACTGCGAAAGCATTTGCCAAGGATGTTTTCATTG	0	11	830	0	69	911	0	2	781	0	2	1778	0	31	1016	105	222	3023	3	7	1385	2	234	2025	3	2	1015	1	186	1625	223	33	2230	80	34	3570	219	81	5526	16	10	2920	30	Eukaryota	Chromista	Alveolata	Dinoflagellata	Dinophyceae	Dinophyceae_X
AGCTCCAATAGCGTATATTAAAGTTGTTGCAGTTAAAAAGCTCGTAGTTGGATTTCTGGCAGGAGCGACCGGTCACGCACTCTGTGTGTGAACTTGTGTTGTCTCTGGCCATCCTTGGGGAGATCCTGTTTGGCATTAAGTTGTCGGGCAGGGGATACCCATCGTTTACTGTGAAAAAATTAGAGTGTTTAAAGCAGGCTTATGCCGTTGAATATATTAGCATGGAATAATAAGATAGGACTTCGGAACTATTTTGTTGGTTTGCGTTACGAAGTAATGATTAATAGGGACAGTTGGGGGTATTCGTATTTCGTTGTCAGAGGTGAAATTCTTGGATTTCCGAAAGACGAACTACTGCGAAAGCATTTACCAAGGATGTTTTCATTA	2	22	65	0	109	61	0	29	148	0	34	125	0	27	104	1	70	116	0	111	153	0	66	318	0	165	119	0	719	279	34	335	347	29	1147	1093	58	1391	1281	0	3721	1737	31	Eukaryota	Chromista	Stramenopiles	Ochrophyta	Bacillariophyta	Bacillariophyta_X
AGCTCCAATAGCGTATATTAAAGTTGTTGCGGTTAAAAAGCTCGTAGTTGGAGTTCTGCCAGGTGACGCTCGTCCGCCCAAGTGGTGTGTACAGGGCGTGCATCTGGCCCTTTCAAGGGGAACGTGTCTGCTCTTTATTGAGTGGTGCGAGATCCTTGACTTTTACTTTGAGGAAATCAGAGTGTTCCAAGCAGGCTCTCGTCGTGTATAGCTCAGCATGGAATAATAGCATTGGACTTCGTTTCTAAGCTGTTGGTTGCAAGAAGCGAGGTAATGATGAAGAGGGATAGTTGGGGGCATTCGTATTTAACTGTCAGAGGTGAAATTCTTGGATTTGTTAAAGACGGACTACTGCGAAAGCATCTGCCATGGATGTTTTCATTG	453	12	837	636	25	640	386	2	374	536	5	906	379	7	356	273	9	237	334	3	206	93	6	230	37	17	236	95	25	133	46	7	46	66	1	19	133	0	20	42	2	18	32	Eukaryota	Chromista	Alveolata	Dinoflagellata	Syndiniales	Dino-Group-I
AGCTCCAATAGCGTATATTAAAGTTGTTGCGGTTAAAAAGCTCGTAGTTGGAGTTCTGCCAGGTGACGCTCGTCCGCCCCAGTGGTGTGTACAGGGCGTGCATCTGGCCCTTTCAAGGGGAACGTGTCTGCACTTTACTGTGTGGTGCGAGATCCTTGACTTTTACTTTGAGGAAATAAGAGTGTTCCAAGCAGGCTCTCGTCGTGCATAGCTCAGCATGGAATAATAGCATTGGACTTCGTTTCTACGCTGTTGGTTGCAAGAAGCGAGGTAATGATGAAGAGGGATAGTTGGGGGCATTCGTATTTAACTGTCAGAGGTGAAATTCTTGGATTTGTTAAAGACGGACTACTGCGAAAGCATCTGCCATGGATGTTTTCATTG	1338	15	1265	1877	73	1137	1332	5	691	2878	11	1640	2981	41	805	2031	40	571	2198	72	828	1434	68	895	267	112	1135	924	76	526	651	32	265	751	24	257	748	15	194	624	23	290	33	Eukaryota	Chromista	Alveolata	Dinoflagellata	Syndiniales	Dino-Group-I
AGCTCCAATAGCGTATATTAAAGTTGTTGCGGTTAAAAAGCTCGTAGTTGGATCTCGGCGGGTAGAGGGCGGTTTGCTTCGTAGCATTACTGCCCTATTACCCGTAGTTTTTGCCAGAGGTTCCTGGGTGCTCTTAATCGAGTGTCTAGGGATGCTGGCAGGTTTACTTTGAAAAAATTAGAGTGCTCAAAGCAGGCTATTACGCTTGAATATTCGTGCATGGAATAATAGAATAGGAAGTTGTTTCTATTTTGTTGGTTTTCGGAAATCGACTTAATGATTAATAGGGACAGTCGGGGGCATTTGTATTCAAACGACAGAGGTGAAATTCTTGGACCGTTTGAAGACAAACTACTGCGAAAGCATTTGCCAAGAATGTTTTCATTA	1158	30747	1677	1	1	4	1	0	0	10	49	107	18	0	23	4	1	2	0	6	148	4	0	6	0	3	3	12	11	7	6	3069	1	17	2	1	6	0	2	0	0	1	34	Eukaryota	Animalia	Opisthokonta	Metazoa	Arthropoda	Crustacea
AGCTCCAATAGCGTATATTAAAGTTGTTGCGGTTAAAAAGCTCGTAGTTGGATTTCTGCCGAGGACGACCGGTCCGCCCTCTGGGTGAGTATCTGGCTCGGCCTGGGCATCTTCTTGGAGAACGTATCTGCACTTGACTGTGTGGTGCGGTATCCAGGACTTTTACTTTGAGGAAATTAGAGTGTTTCAAGCAGGCATACGCCTTGAATACATTAGCATGGAATAATAAGATAGGACCTCGGTTCTATTTTGTTGGTTTCTAGAGCTGAGGTAATGATTAATAGGGATAGTTGGGGGCATTCGTATTTAACTGTCAGAGGTGAAATTCTTGGATTTGTTAAAGACGGACTACTGCGAAAGCATTTGCCAAGGATGTTTTCATTG	2298	51	1947	1168	8	1838	1587	1	914	2842	1	1062	2866	9	838	2131	6	625	1497	19	680	1397	11	881	846	10	1256	1522	15	962	2157	17	659	2346	2	716	3595	15	91	1361	32	499	35	Eukaryota	Chromista	Alveolata	Dinoflagellata	Dinophyceae	Gymnodiniales
AGCTCCAATAGCGTATATTAAAGTTGTTGCGGTTAAAAAGCTCGTAGTTGGAGTTCTGCCAGGTGGCGCTCGTCCGCCCAAGTGGTGTGTACAGGGCGTGCATCTGGCCCTTTCAAGGGGAACGTGTCTGCACTTCATTGTGTGGTGCGAGATCCTTGACTTTTACTTTGAGGAAATAAGAGTGTTCCAAGCAGGCTCTCGTCGTGCATAGCTCAGCATGGAATAATAGCATTGGACTTCGTTTCTACGCTGTTGGTTGCAAGAAGCGAGGTAATGATGAAGAGGGATAGTTGGGGGCATTCGTATTTAACTGTCAGAGGTGAAATTCTTGGATTTGTTAAAGACGGACTACTGCGAAAGCATCTGCCATGGATGTTTTCATTG	139	2	238	144	16	257	140	2	120	128	0	178	103	2	85	161	5	96	87	6	86	41	2	79	8	4	110	34	2	40	37	0	21	66	0	14	33	2	7	26	2	11	36	Eukaryota	Chromista	Alveolata	Dinoflagellata	Syndiniales	Dino-Group-I
AGCTCCAATAGCGTATATTAAAGTTGTTGCGGTTAAAAAGCTCGTAGTTGGATTTCTGCCGAGGACGACCGGTCCGCCCTCTGGGTGAGTATCTGGCTCGGCCTGGGCATCTTCTTGGAGAACGTAGCTGCACTTGACTGTGTGGTGCGGTATCCAGGACTTTTACTTTGAGGAAATCAGAGTGTTTCAAGCAGGCATACGCCTTGAATACATTAGCATGGAATAATAAGATAGGACCTCGGTTCTATTTTGTTGGTTTCTAGAGCTGAGGTAATGATTAATAGGGATAGTTGGGGGCATTCGTATTTAACTGTCAGAGGTGAAATTCTTGGATTTGTTAAAGACGGACTACTGCGAAAGCATTTGCCAAGGATGTTTTCATTG	33	16	479	17	210	591	27	13	374	51	40	928	39	149	478	47	136	669	29	642	805	27	536	1075	11	331	1134	18	1578	734	79	321	502	21	257	518	15	90	1103	35	77	2264	37	Eukaryota	Chromista	Alveolata	Dinoflagellata	Dinophyceae	NA
AGCTCCAATAGCGTATACTAAAGTTGTTGCAGTTAAAAAGCTCGTAGTTGAATTTCTGGTCTCGGACATCGGTCTGCCTCGAACGAGGTACGTACCAGTTGTCTGAATCCATCCTCGGGGAAAACATGTCTGGCATTCAGTTGTTGGGCATGGGATCCTCGTCATTTACTGTGAGCAAAATAGAGTGTTCAAAGCAGGCTTATGCCGTTGAATACATTAGCATGGAATAATAAGATAGGACCTTGGTCTATTTTGTTGGTTTGTACTCCAAGGTAATGATTAATAGGGATAGTTGGGGGTATTCGTATTCAATTGTCAGAGGTGAAATTCTTGGATTTATGGAAGACGAACTACTGCGAAAGCATTTACCAAGGATGTTTTCATTA	589	14	220	8	1	0	8	1	1	1784	9	366	12	0	4	2067	3	9	4198	3	8	13256	0	3	513	6	64	1608	5	14	18317	8	36	14450	0	2	7472	1	0	1068	1	0	38	Eukaryota	Chromista	Stramenopiles	Ochrophyta	Chrysophyceae	Chrysophyceae_X
AGCTCCAATAGCGTATATTAAAGTTGTTGCGGTTAAAAAGCTCGTAGTTGGATTTCTGCTGAGGACGACCGGTCCGCCCTCTGGGTGAGTATCTGGCTCGGCCTTGGCATCTTCTTGGGGAACGTAACTGCACTTGACTGTGTGGTGCGGTATCCAGGACTTTTACTTTGAGGAAATTAGAGTGTTTCAAGCAGGCGCACGCCTTGAATACATTAGCATGGAATAATAAGATAGGACCTTGGTTCTATTTTGTTGGTTTCTAGAGCTGAGGTAATGATTAATAGGGATAGTTGGGGGCATTCGTATTTAACTGTCAGAGGTGAAATTCTTGGATTTGTTAAAGACGGACTACTGCGAAAGCATTTGCCAAGGATGTTTTCATTG	460	5	640	334	1	940	396	1	688	829	4	832	735	0	769	957	15	654	801	8	809	499	3	1260	236	0	1004	402	1	1177	1004	3	986	2148	6	1254	3361	1	336	1005	9	541	39	Eukaryota	Chromista	Alveolata	Dinoflagellata	Dinophyceae	Gymnodiniales
AGCTCCAATAGCGTATATTAAAGTTGTTGCAGTTAAAAAGCTCGTAGTTGGATTTCTGGCAGGAGCGACCGGTCACACACTCTGTGCGTGAACTTGTGTTGTCTCTGGCCATCCTTGGGGAGATCCTGTTTGGCATTAAGTTGTCGGGCAGGGGATACCCATCGTTTACTGTGAAAAAATTAGAGTGTTTAAAGCAGGCTTATGCCGTTGAATATATTAGCATGGAATAATAAGATAGGACTTCGGAACTATTTTGTTGGTTTGCGTTACGAAGTAATGATTAATAGGGACAGTTGGGGGTATTCGTATTTCATTGTCAGAGGTGAAATTCTTGGATTTCTGAAAGACGAACTACTGCGAAAGCATTTACCAAGGATGTTTTCATTA	1	0	208	0	7	147	3	5	206	9	2	184	0	2	247	0	1	105	0	6	130	1	6	158	1	9	99	0	12	182	5	13	140	19	22	722	4	40	949	7	98	3124	40	Eukaryota	Chromista	Stramenopiles	Ochrophyta	Bacillariophyta	Bacillariophyta_X
AGCTCCAATAGCGTATATTAAAGTTGTTGCAGTTAAAAAGCTCGTAGTTGGATTTCTGGCCGAGTGTCCCTAGGCCAGCATGACGTTTGGTCCTAGGCGCTCTGCCATCCTTCTGTCAACCTTCGCCTTCTTCATTGGGGGCGCTGGGGCTCAGATATTTTACCTTGAGAAAATTAGAGTGTTTCAGGCAGGCTTTCGCCGGAATACATTAGCATGGAATAATGGAAAAGGACTTCAACCTCTTCTGTTGGTCTGAGAGGCTGTAGTAATGATTAATAGGGATAGTTGGGGGCATTAGTACTTAACTGTCAGAGGTGAAATTCTCCGATTTGTTAAAGACTAACTTATGCGAAAGCATTTGCCAAGGATGTTTTCATTA	33	7	80	11	0	34	9	0	22	41	0	12	13	0	2	59	1	15	2	0	2	5	0	5	0	0	1	17	0	3	43	0	4	162	0	10	379	1	7	25	0	7	41	Eukaryota	Chromista	Alveolata	Ciliophora	Spirotrichea	Choreotrichida
AGCTCCAATAGCGTATATTAAAGTTGTTGCAGTTAAAAAGCTCGTAGTTGGATTTCCGGCGTGAGGGATCAGTCTGACTTCTAGTCAGTACTTGGTCCTCTCATGCCGTCCTTGAATGGTGCATCCTGGCATTAAGTTGTCGGGGTGAGAGCCGTTCATCGTTTACTGTGAGAAAATTAGAGTGTTCAAAGCAGGCTTATGCCGTTGAATATATTAGCATGGAATAATAAGATAGGACTTTGGTACTATTTTGTTGGTTTGAGAACCAAGGTAATGATCAATAGGGACAGTTGGGGGTATTCGTATTCAGTTGTCAGAGGTGAAATTCTTAGATTTCCGGAAGACGAACTACTGCGAAAGCATTTACCAAGGATGTTTTCATTA	6	1	120	16	12	64	5	2	83	3	0	93	1	0	73	12	38	120	23	14	76	8	10	100	8	0	200	11	21	144	49	18	231	213	78	458	183	17	272	98	9	254	42	Eukaryota	Chromista	Stramenopiles	Ochrophyta	Bacillariophyta	Bacillariophyta_X
AGCTCCAATAGCGTATATTAAAGTTGTTGCAGTTAAAAAGCTCGTAGTTGAATTTCTGGACTCGCCGAGAGGCGGCCTTTGGCCGACCACTCCGCAAGTTCATCCTCGCCCTTCGGGGCGTCATTTACTGTGAAAAAATTAGAGTGTTTAAAGCAGGCTTTAGGCTTGAATACATTAGCATGGAATAATGAGATAGGACCAAGTCGTATTTTGTTGGTTGCGCGATTCGGTAATGATTAATAGGGACAGTTGGGGGTATTCATATTTAATTGTCAGAGGTGAAATTCTTAGATTTATTAAAGATGAACTACTGCGAAAGCATTTACCAAGGATGTTTTCATTA	14173	81	4672	392	3	14	106	0	11	781	7	362	49	0	0	2163	6	92	95	10	4	239	14	23	38	0	11	134	0	8	316	0	7	260	1	3	190	0	4	138	2	1	43	Eukaryota	Chromista	Stramenopiles	Opalozoa	Bicoecea	Anoecales
AGCTCCAATAGCGTATATTAAAGTTGTTGCGGTTAAAAAGCTCGTAGTTGGATTTCTGCTGAGGACGATCGGTCCGCCCTCTGGGTGAGCATTGACTCGGCCTTGGCATCTTCTTGGAGAACGCTACTGCACTTGACTGTGTGGTGCGGTATCCAGGACTTTTACTTTGAGGAAATTAGAGTGTTTCAAGCAGGCGCACGCCTTGAATACATTAGCATGGAATAATAAGATAGGACCTTGGTTCTATTTTGTTGGTTTCTAGAGCTGAGGTAATGATTAATAGGGATAGTTGGGGGCATTCGTATTTAACTGTCAGAGGTGAAATTCTTGGATTTGTTAAAGACGGACTACTGCGAAAGCATTTGCCAAGGATGTTTTCATTG	109	5	600	73	0	601	75	0	385	251	2	637	291	4	350	214	8	278	108	6	417	165	7	550	65	1	405	126	1	483	158	6	258	51	2	247	147	3	117	59	4	160	44	Eukaryota	Chromista	Alveolata	Dinoflagellata	Dinophyceae	Gymnodiniales
AGCTCCAAGAGCGTATATTAAAGTTGTTGCAGTTAAAAAGCTCGTAGTTGGATTTCTGGTACAATGCGCCTGGCCCGCGACCGTTAGGTCTGTGAGTGCCGGTGCGCGTTTGCCATCCTTCTAGAAAACGTTTCTGCTCTTTACCGGAGTTGGACTCGCGATCTAGATCTTTTACTTTGAAAAAATTAGAGTGTTTAAAGCAGGCTTTTGCTGTGAATACATTAGCATGGAATAATAATCTAGGACTTCGGTTCTATTTTGTTGGTTTCTAGTACTGAAGTAATGATTGATAGGGATAGTTGGGGGTGCTAGTATTGGCCGGCCAGAGGTGAAATTCTTGGATTCGGTCAAGACTAACTTATGCGAAAGCATTCACCAAGGATGTCTTCTTTA	19	1	697	6	0	668	42	1	780	60	0	879	128	0	918	330	25	3621	416	9	5221	164	39	7172	54	23	3368	105	195	2571	205	99	1557	176	25	2020	196	47	1585	4	57	365	45	Eukaryota	x	Rhizaria	Cercozoa	Filosa-Thecofilosea	Cryomonadida
AGCTCCAATAGCGTATATTAAAATTGTTGCGGTTAAAACGCTCGTAGTTGGATATCTGTGAGCGGGTTCCGGTCCTTCCCAGTGAAGATTACACGGAACTCTGCTCGCATTTGTTCAGGGAGGGTGGATGCACTTCACTGTGTGACCACATGATCTGAATTTTTACTTTGAGGAAATGAGAGTGTTCCAAGCAGGCAATCGCCGTGAATATGATAGCATGGAATAATAGCACAGGACTCTGGGTTCAATGCTGTTGGTTGATTGAACTCGAGTAATCATAATAAGGATAGTTGGGGGTATTCGTATTTAACTGTCAGAGGTGAAATTCTTGGATTTTTTAAAGACGAACAATTGCGAAGGCATCTACCCAGGATGTTTTTGTTG	211	50	2397	795	132	1618	154	4	1642	291	20	1833	230	36	903	352	0	977	370	61	778	57	43	1047	98	75	988	116	122	628	117	0	337	243	6	336	266	0	388	87	1	434	46	Eukaryota	Chromista	Alveolata	Dinoflagellata	Syndiniales	Dino-Group-I
AGCTCCAATAGCGTATATTAAAGTTGTTGCAGTTAAAAAGCTCGTAGTTGGATTTCTGGCTGGAGCGATCGGTCCGCCCCGCAAGGGGTGTGTACTAGCGTCGTCTCCGACCATCCTTGTGGGAACTGTGCGGCCGTTAACTCGGTTGTATATGGGAACACATCGTTTACTGTGAAAAAATTAGAGTGTTTAAAGCAGGCTTAAGCCGTTGAATACATTAGCATGGAATAATAAGATAAGACTTGGGTCATTATTTTGTTGGTTTGCGGATCGAGGTAATGATTAATAGGGATAGTTGGGGGTATTCATATTTAATTGTCAGAGGTGAAATTCTTGGATTTATGAAAGATGAACTTAGGCGAAAGCATTTACCAAGGATGTTTTCATTA	2852	63	5834	2080	17	2369	2394	14	1442	3661	11	2317	3033	15	1150	1250	17	988	937	28	537	1230	15	478	434	4	436	631	4	249	435	2	94	401	1	83	425	1	16	126	1	21	47	Eukaryota	Chromista	Stramenopiles	Pseudofungi	MAST-1	MAST-1A
AGCTCCAATAGCGTATATTAAAGTTGTTGCAGTTAAAAAGCTCGTAGTTGGATTTGTGGCGTACGGTGGGTTCCGGGCACTTGTTGTCTGAGTAACTTGCTGTTGCCATCCTTGGGTGGAACCTGTGTGGCATTAGGTTGTCGTGCAGGGGATGCCCATCATTTACTGTGAAAAAATTAGAGTGTTCAAAGCAGGCTTATGCCGTTGAATATATTAGCATGGAATAATGAGATAGGACTTTTTTGCTATTTTGTTGGTTTGCGCAAAGAGGTAATGATTAATAGGGACAGTTGGGGGTATTCGTATTCCATTGTCAGAGGTGAAATTCTTGGATTTTTGGAAGACGAACTACTGCGAAAGCATTTACCAAGGATGTTTTCATTA	6	11	192	1	0	208	0	0	116	1	0	391	0	0	161	3	31	255	4	12	426	0	0	823	17	22	2849	15	42	2381	60	31	1914	146	14	3703	20	91	3892	14	23	6824	48	Eukaryota	Chromista	Stramenopiles	Ochrophyta	Bacillariophyta	Bacillariophyta_X
AGCTCCAATAGCGTATATTAAAGTTGTTGCGGTTAAAAAGCTCGTAGTTGGATTTCTGCTGAGGACGACCGGTCCGCCCTCTGGGTGAGTATCTGGCTTGGCCTTGGCATCTTCTTGGAGAACGTATCTGCACTTGACTGTGTGGTGCGGTATCCAGGACTTTTACTTTGAGGAAATTAGAGTGTTTCAAGCAGGCACACGCCTTGAATACATTAGCATGGAATAATAAGATAGGACCTTGGTTCTATTTTGTTGGTTTCTAGAGCTGAGGTAATGATTAATAGGGATAGTTGGGGGCATTCGTATTTAACTGTCAGAGGTGAAATTCTTGGATTTGTTAAAGACGGACTACTGCGAAAGCATTTGCCAAGGATGTTTTCATTG	10	4	39	1	110	6	4	1	74	4	0	13	3	0	10	1	0	13	0	1	14	0	0	60	0	0	12	0	1	9	2	0	11	0	0	9	8	0	13	2	0	16	49	Eukaryota	Chromista	Alveolata	Dinoflagellata	Dinophyceae	Gymnodiniales
AGCTCCAATAGCGTATATTAAAGTTGTTGCAGTTAAAAAGCTCGTAGTTGGATCTCGGGTCCAGGCTTGCGGTTCTGCTCGTGCAGACACTGCTCGTCCTGACCTACCTGCCGGTGTTCCCCTGGTGCCCTTAACTGGGTGTCTCGGGTGGCCGGAACGTTTACTTTGAAAAAATTAGAGTGTTCAAAGCAGGCCGTCTGCCTGAATAATGGTGCATGGAATAATAGAAAAGGATCTCGGTTCTATTTTGTTGGTTTTCGGAACTTGAGGTAATGATTAAGAGGGACAGACGGGGGCATTCGTATTACGGTGTTAGAGGTGAAATTCTTGGATCGCCGTAAGACGAACTACTGCGAAAGCATTTGCCAAGAATGTTTTCATTA	39	12068	694	76	21839	34	8	9447	49	7	3231	18	0	0	4	7	0	7	0	0	1	0	0	14	0	0	1	2	0	0	0	0	0	0	0	0	0	0	0	0	0	0	50	Eukaryota	Animalia	Opisthokonta	Metazoa	Annelida	Annelida_X
AGCTCCAATAGCGTATATTAAAGTTGTTGCAGTTAAAAAGCTCGTAGTTGGATCTCAGGAGGACTTCAGTTGGTCGGCCTAACTGGTCAGAACCGTCTGTCTCTTCCTTGTTTCTGAATCCCGCCCGGAGTTCATTCTTCGGGTGTGGACTTCAGATCGTTTACCTTGAAAAAATTAGAGTGTTCAAAGCGGGCGTTTGCTTGAATATATTAGCATGGAATAATGGAATAGGACCCTGGTCCTATTTTGTTGGTTTTGAGGACTAGAGTAATGATTAATAGGGATAGTTGGGGGCATTCATATTTAATTGTCAGAGGTGAAATTCTTGGATTTATGAAAGATGAACTTCTGCGAAAGCATTTGCCAAGGATGTTTTCATTA	36	1	259	44	0	153	34	0	153	114	0	182	135	0	193	134	0	226	318	2	368	186	3	572	185	0	739	624	9	1128	2448	13	2129	3965	7	2422	3973	9	1031	447	5	363	51	Eukaryota	Chromista	Hacrobia	Telonemia	Telonemia_X	Telonemia_XX
AGCTCCAGTAGCGTATACTAATGTTGCTGCAGTTAAAAAGCTCGTAGTTGGATTTCTGGTTGATAATTGTGGTCCGTCTAGTCTAACTAGTATGAGTATCGCTTATTATCTGCCATCCTATCAGGGTTCTAGGGTCTCGGCTCTAGGGTTCTGGTTCTTTTACTTTGAAAAAATTAGAGTGTTTAAAGCAAGCTTGCGCGATGAATACATTAGCATGGAATAATAATATAGGACTACGGGTTCTATTTTGTTGGTTTCTAGACCTGAAGTAATGATTGATAGGGATAGTTGGGGGTGCTAGTATTGGGAGGCCAGAGGTGAAATTCTTGGATTCTCTCAAGACTAACTTATGCGAAAGCATTCACCAAGGATGTCTTCTTTA	3	0	17	6	1	3	1	0	0	0	0	0	2	0	1	1	0	1	3	0	0	0	0	0	0	0	0	0	0	0	0	0	0	0	0	0	0	1	0	0	0	0	52	Eukaryota	x	Rhizaria	Cercozoa	Filosa-Imbricatea	Filosa-Imbricatea_X
AGCTCCAATAGCGTATATTAAAGTTGTTGCAGTTAAAAAGCTCGTAGTTGGATTTCTGGCAGGAGTGACCGGCCGCACACACTGTGTGCGAGTTGCGTCATTCTGGCCATCCTTGGTGAGATCCTGTTTGGCATTAAGTTGTCGGGCAGGGGATAACCATCGTTTACTGTGAAAAAATTAGAGTGTTTAAAGCAGGCTTATGCCGTTGAATATATTAGCATGGAATAATAAGATAGGACTTTGAGTCTATTTTGTTGGTTTGCGAGTCAAAGTAATGATTAATAGGGACAGTTGGGGGTATTCGTATTTCATTGTCAGAGGTGAAATTCTTGGATTTCTGAAAGACGAACTACTGCGAAAGCATTTACCAAGGATGTTTTCATTA	11	1	314	13	2	250	27	0	217	25	2	453	23	6	272	95	6	552	88	5	521	43	5	751	27	7	1085	46	20	786	170	16	715	509	13	1455	773	10	1245	508	6	2424	53	Eukaryota	Chromista	Stramenopiles	Ochrophyta	Bacillariophyta	Bacillariophyta_X
AGCTCCAATAGCGTATATTAAAGTTGTTGCAGTTAAAAAGCTCGTAGTTGGATTTTGGACATCGTCTGTCGGTCCGCCTTAACGGTGAGAACTGACGGGTGGAGTCTTCCGGCTGAAGGCTATCTGTGCTCTTCATTGGGTGTAGGTAGAATTCAGCCCATTTACTTTGAAAAAATTAGAGTGTTCAAAGCAGGCCTTTGGCTTGAATACATTAGCATGGAATAACAGAATAGGACTTTGGTTCTATTTTGTTGGTTTCTAGGACCGAAGTAATGATTAATAGGGATAGTTGGGGGCATTAATATTTAATTGTCAGAGGTGAAATTCTTTGATTTATGAAAGATTAACTTCTGCGAAAGCATTTGCCAAGGATGTTTTCATTA	0	0	3	0	1	0	0	0	2	0	0	0	0	0	2	0	0	0	0	0	0	0	0	1	0	0	1	0	0	3	0	0	0	0	0	0	0	0	0	0	0	0	54	Eukaryota	Fungi	Opisthokonta	Fungi	Chytridiomycota	Chytridiomycotina
AGCTCCAATAGCGTATATTAAAGTTGTTGCAGTTAAAAAGCTCGTAGTTGGATTTCTGGGAGGGTGCCAATGTCCGTCGTCGTACGTGTTGCAGCGGCGCCCTTCCATCCTTCTGTTAACGACTTTGGGCATTCATTTGCCGGAGTCGGGCTCAGATATTTTACCTTGAGAAAATTAGAGTGTTTCAGGCAGGCTAGGCCGGAATACATTAGCATGGAATAATGGAATAGGACTACGGTCTCTTTGTTGGTTTGAGGGACTGCAGTAATGATTAATAGGGATAGTTGGGGGCATTAGTATTTAATTGTCAGAGGTGGAATTCTCGGATTTGTTAAAGACTAACTTATGCGAAAGCATTTGCCAAGGATGTTTTCATTA	125	3	298	45	14	294	48	0	87	65	0	7	23	0	83	114	1	213	7	1	134	27	0	151	0	0	0	6	1	2	140	3	5	729	2	63	1138	5	29	267	6	29	55	Eukaryota	Chromista	Alveolata	Ciliophora	Spirotrichea	Strombidiida
AGCTCCAATAGCGTATATTAAAGTTGTTGTGGTTAAAAAGCTCGTAGTTGGATCTCGGCGGTCTGAGGGCGGTTCGCTTGCTTAAGCGCTACTGCCCTATAGGCCGTAGTTTTGCCAGAGGCCTCGGGGTGCTCTTAACCGAGTGTCCTGCGGCGCTGGCGGGTTTACTTTGAAAAAATTAGAGTGCTCAAAGCAGGCTTTTACGCCTGAATATTCGTGCATGGAATAATAGAATAGGAAGTCGTTTCTATTTTGTTGGTTTTCGGAAATCGACTTAATGATTAATAGGGACAGTCGGGGGCATTTGTATTCAAACGACAGAGGTGAAATTCTTGGACCGTTTGAAGACAAACTACTGCGAAAGCATTTGCCAAGAATGTTTTCATTA	61	3311	43	17	9446	50	2	3237	4	2	132	4	9	3651	19	0	0	2	1	3469	0	0	127	3	0	1490	30	1	49	3	0	1685	0	3	13	1	0	29	0	0	6	0	56	Eukaryota	Animalia	Opisthokonta	Metazoa	Arthropoda	Crustacea
AGCTCCAATAGCGTATATTAAAGTTGTTGCAGTTAAAAAGCTCGTAGTTGGATTTCTAACGGATGCGTCTGGTCTGCCCCGCGAGGGGTTTGCACTGAGTTCGTCGTCTGTTATCCTTGGAGAGAGCGGCTCTGGCATTCAGTTGTCGGGGTCGTGGTCTCCATCGTTTACTGTGAAAAAATTAGAGTGTTCAAAGCAAGCTTAGGCTCTGAATATATTAGCATGGAATAATAAGATAGGACCTTGGTGGTTTATTTTGTTGGTTTGCACGCCGAGGTAATGATTAATAGGGATAGTTGGGGGTATTCGTATTCAATTGTCAGAGGTGAAATTCTTGGATTTATGGAAGACGAACTACTGCGAAAGCATTTACCAAGGATGTTTTCATTA	36	1	91	31	4	121	25	0	119	76	8	307	66	2	193	152	6	590	165	7	661	270	6	877	101	1	1066	286	4	1093	904	23	1284	1670	10	3482	1850	15	501	435	3	344	57	Eukaryota	Chromista	Stramenopiles	Ochrophyta	MOCH-2	MOCH-2_X
AGCTCCAATAGCGTATATTAAAGTTGTTGCAGTTAAAAAGCTCGTAGTTGGATCTCAGGTGCAGGCGGGCGGTCCGGCTCGCGCCGGTCACTGCTCGTATCTCCTGCCCTACCGTTTGCCGGCTCTCTCCCGTGGGTGCTCTTCACTGAGCGTCCCGGGTGGCCGGTGCGTTTACTTTGAAAAAATTAGAGTGTTCAAAGCAGGCCTCGGCAGCCTGAATAATGGTGCATGGAATAATGGAATAGGACCTCGGTTCTATTTTGTTGGTTTTCGGAACGGAGGTAATGATTAACAGGGACAAACGGGGGCATTCGTATTGCGGCGTTAGAGGTGAAATTCTTGGATCGCCGCAAGACGAGCTACTGCGAAAGCATTTGTCAAGAATGTTTTCATT	15	3270	174	0	0	0	0	0	0	0	0	22	6	0	0	0	0	1	0	0	0	0	0	0	0	0	0	0	0	5	0	7	0	1	0	0	0	0	0	0	0	0	58	Eukaryota	Animalia	Opisthokonta	Metazoa	Mollusca	Gastropoda
AGCTCCAATAGCGTATATTAAAGTTGTTGCAGTTAAAAAGCTCGTAGTTGGATTTCTGGCAGGAGCGACCGGTCGCACGCTATGCGTGTGAACTTGTGTTGTCTCTGGCCATCCTTGGGGAGATCCCGTTTGGCATTAAGTTGTCGGGCGGGGGATACCCATCGTTTACTGTGAAAAAATTAGAGTGTTTAAAGCAGGCTTATGCCGTTGAATATATTAGCATGGAATAATAAGATAGGACTTTGGAACTATTTTGTTGGTTTGCGTTACAAAGTAATGATTAATAGGGACAGTTGGGGGTATTCGTATTTCGTTGTCAGAGGTGAAATTCTTGGATTTCCGAAAGACGAACTACTGCGAAAGCATTTACCAAGGATGTTTTCATTA	11	0	161	19	3	182	6	0	141	12	1	268	0	0	290	1	3	319	2	3	387	5	3	514	1	0	888	11	6	175	35	15	201	43	4	1576	38	14	1318	5	5	2468	59	Eukaryota	Chromista	Stramenopiles	Ochrophyta	Bacillariophyta	Bacillariophyta_X
AGCTCCAATAGCGTATATTAAAGTTGTTGCGGTTAAAAAGCTCGTAGTTGGATTTCTGCTGAGGACGACTGGTCCGCCCTCCGGGTGAGCATCTGGTTCGGCCTTGGCATCTTCTTGGTGAACGTATCTGCACTTGACTGTGTGGTGCGGTACCCAGGACTTTTACTTTGAGGAAATTAGAGTGTTTCAAGCAGGCATACGCCTTGAATACATTAGCATGGAATAATAAGATAGGACCTCGGTTCTATTTTGTTGGTTTCTAGAGCTGAGGTAATGATTAATAGGGATAGTTGGGGGCATTCGTATTTAACTGTCAGAGGTGAAATTCTTGGATTTGTTAAAGACGGACTACTGCGAAAGCATTTGCCAAGGATGTTTTCATTG	28	59	589	9	1	1129	1	6	1065	16	1	1561	24	0	647	29	42	1582	20	21	663	23	6	1067	10	0	725	4	13	564	67	38	489	68	30	1154	97	41	366	31	1	217	60	Eukaryota	Chromista	Alveolata	Dinoflagellata	Dinophyceae	Gymnodiniales
AGCTCCAATAGCGTATATTAAAGTTGTTGCAGTTAAAAAGCTCGTAGTTGGATTTCTGGCAGGAGCGACCGGTCACACACTCTGTGTGTGAACTTGTGTTGTCTCTGGCCATCCTTGGGGAGATCCTGTTTGGCATTAAGTTGTCGGGCAGGGGATACCCATCGTTTACTGTGAAAAAATTAGAGTGTTTAAAGCAGGCTTATGCCGTTGAATATATTAGCATGGAATAATAAGATAGGACTTCGGAACTATTTTGTTGGTTTGCGTTACGAAGTAATGATTAATAGGGACAGTTGGGGGTATTCGTATTTCGTTGTCAGAGGTGAAATTCTTGGATTTCCGAAAGACGAACTACTGCGAAAGCATTTACCAAGGATGTTTTCATTA	3	53	42	4	317	27	1	34	52	0	193	166	8	197	41	0	469	60	0	184	91	1	380	29	0	408	36	4	1122	69	6	348	56	1	317	118	6	493	41	3	528	128	61	Eukaryota	Chromista	Stramenopiles	Ochrophyta	Bacillariophyta	Bacillariophyta_X
AGCTCCAATGGCGTATATTAAAGTTGTTGCAGTTAAAAAGCTCGTAGTTGGATTTCTGGCAGGAGCGACCGGTCGGCCCATTGTGGTGTGTACTAGTGTTGCATCTGGCCATATTTGTGGAGAGCGTGTGTGGCATTAATTTGTCGTGCTCGGGACCCGCATCGTTTACTGTGAGAAAATTAGAGTGTTCAAAGCAGGCTTATGCCTTGGATATGTTAGCATGGAATAATAAGATAAGACTTTGGCGGTCTATTTTGTTGGTTTGCACGCCATTGTAATGATTGATAGGGACAGTTGGGGGTATTCATATTTAATTGTCAGAGGTGAAATTCTTGGATTTATGAAAGATGAACTACTGCGAAAGCATTTACCAAGGATGTTTTCATTA	86	7	336	69	1	193	42	0	107	142	0	394	111	4	154	89	6	121	74	11	184	76	19	174	39	4	144	124	12	149	126	0	73	148	1	76	262	0	28	102	2	64	62	Eukaryota	Chromista	Stramenopiles	Pseudofungi	MAST-2	MAST-2D
AGCTCCAATAGCGTATATTAAAGTTGTTGCAGTTAAAAAGCTCGTAGTTGGATTTCTGGTAGAAGTAGCGACCTTGGGTCTTTGACCTATGAAGTTGCTATCTTCAACCATCCTTGAAGAGATTTAGTTTGGCATTAAGTTGTCGAACTAAAGATATTCATCTTTTACTGTGAAAAAATCAGAACGTTCAAAGTAAGCATTTAGCTTTGAATGTATTAGCATGGAATAATGAAATAGGACTTAGGTACTACTTTGTTGGTTTATGCACCTAGGTAATGATTAATAGGGATAGTTGGGGGTATTCGTATTCCAATGTTAGAGGTGAAATTCTTGGATTTTTGGAAGACGAACAACTGCGAAAGCATTTACCAAGGATGTTTTCATTA	0	47	31	1	918	23	0	204	14	0	227	47	0	608	59	0	970	25	0	954	16	4	1469	30	0	1271	74	0	1677	6	0	1105	45	5	995	155	0	968	63	0	428	55	63	Eukaryota	Chromista	Stramenopiles	Ochrophyta	Bacillariophyta	Bacillariophyta_X
AGCTCCAATAGCGTATATTAATGTTGTTGCAGTTAAAAAGCTCGTAGTTGGATTCCTGACCTGGGGTAGCCGGTCCGCCTTGCAAAAGGTGCGCACTGAGCGGCCTCGGTCATCCTTGAGAAGAGCGGTCCTGGCATTCAGTTGTCGGGGTCGGGATTCTCGACGTTTACTGTGAAAAAATCAGAGTGTTCAACGCAGGCTTACGCCTTGAATACATTAGCATGGAATAATGAGATAGGACCTTGGCGGTCTATTTTGTTGGTTTGCACGCCGAGGTAATGATTAAAAGGGACGGTTGGGGTTCTTCGTATTCAATTGTCAGAGGTGAAATTCTTGGATTTATGGAAGACGAACTGCTGCGAAAGCGTCGAACAAGGACGTTCTCATTA	110	0	44	82	0	9	90	0	2	173	0	10	232	0	2	529	0	11	463	2	7	450	2	8	202	1	7	715	1	10	1747	2	15	2931	0	21	5085	0	5	3396	0	21	64	Eukaryota	Chromista	Stramenopiles	Ochrophyta	Pelagophyceae	Pelagomonadales
AGCTCCAATAGCGTATATTAAAGTTGTTGCAGTTAAAAAGCTCGTAGTTGGATTTCTGGTTTGATGCCCTGGCCCGCTGCTATTTTAGTAGTGTGTGCCGGTTGTGCGTCTGCCATCCTTCTAGGGAACGTTCCTTCTCTTCACTGAGCCGGGTTCGTGATCTAGATCGTTTACTTTGAAAAAATTAGAGTGTTTAAAGCAGGCTTTTGCTATGAATACATTAGCATGGAATAATAATCTAGGACTTCGGTGCTATTTTGTTGGTTTCTGGAACTGAAGTAATGATTGATAGGGATAGTTGGGGGTGCTAGTATTGAGCGGCCAGAGGTGAAATTCTTGGATTCGCTCAAGACTAACTTATGCGAAAGCATTCACCAAGGATGTCTTCTTTA	1	28	6	0	0	14	0	0	0	0	0	0	0	0	0	0	0	56	0	0	72	0	0	27	0	1	74	0	0	23	0	0	48	3	146	517	2	107	1209	17	253	3730	65	Eukaryota	x	Rhizaria	Cercozoa	Filosa-Thecofilosea	Ebriida
AGCTCCAATAGCGTATATTAAAGTTGTTGCGGTTAAAAAGCTCGTAGTTGGAGTTCTGCCAGGTGCCGCCTGTCCGCCCCAGTGGTGAGTACGTGGCGCGCATTTGGCCCTTTCAAGGGGAGCGTATTGCACTTAACTGTGTGGTGCGGGATCCTTGACTTTTACTTTGAGGAAATAAGAGTGTTCCAAGCAGGCTCTCGTCGTGCATAGCTCAGCATGGAATAATAGCATTGGATCTCGATTCCAAACTGTTGGTTGTAGGAAACGAGATAATGATGAAGAGGGATAGTTGGGGGCATTCGTATTTAACTGTCAGAGGTGAAATTCTTGGATTTGTTAAAGACGAACTACTGCGAAAGCATCTGCCATGGATGTTTTCATTG	77	0	6	84	0	5	99	0	1	137	0	6	155	0	3	138	0	5	388	1	8	337	1	15	117	3	17	572	1	14	941	3	24	1114	2	45	1641	8	96	1210	9	87	66	Eukaryota	Chromista	Alveolata	Dinoflagellata	Syndiniales	Dino-Group-I
AGCTCCAATAGCGTATATTAAAGTTGTTGCGGTTAAAAAGCTCGTAGTTGGATTTCTGCCGAGGACGACCGGTCCGCCCTCTGGGTGAGTATCTGGCTCGGCCTGGGCATCTTCTTGGAGAACGTAGCTGCACTTGACTGTGTGGTGCGGTATCCAGGACTTTTACTTTGAGGAAATTAGAGTGTTTCAAGCAGGCACACGCCTTGAATACATTAGCATGGAATAATAAGATAGGACCTCGGTTCTATTTTGTTGGTTTCTAGAGCTGAGGTAATGATTAATAGGGATAGTTGGGGGCATTCGTATTTAACTGTCAGAGGTGAAATTCTTGGATTTGTTAAAGACGGACTACTGCGAAAGCATTTGCCAAGGATGTTTTCATTG	76	33	1016	18	3	1278	16	1	786	70	1	1566	41	15	1163	29	0	636	20	4	790	16	0	907	16	9	920	33	0	848	32	1	444	13	10	113	10	0	87	7	2	140	67	Eukaryota	Chromista	Alveolata	Dinoflagellata	Dinophyceae	Peridiniales
AGCTCCAATAGCGTATATTTAAGTTGTTGCAGTTAAAAAGCTCGTAGTTGGATTTCGGATGTGAACGACCGGTCCGCCGTTGCGGTGTGCACTGGACGTTTGTATCTTGTTGTCGGGGACGCGCTCCTGACCTTAACTGGGAGGGACGCGGAGTCGGCGCTGTTACTTTGAAAAAATTAGAGTGTTCAAAGCAGGCAACCGCTCTGAATACATTAGCATGGAATAACGCTATAGGACTCTGGTCCTATTGTGTTGGTCTTCGGGACCGGAGTAATGATTAAGAGGGACAGTTGGGGGCATTCGTATTTCATTGTCAGAGGTGAAATTCTTGGATTTATGAAAGACGAACTTCTGCGAAAGCATTTGCCAAGGATGTTTTCATTA	9	7	132	7	0	13	5	0	38	4	0	23	10	0	4	34	1	76	30	0	100	92	0	499	10	0	228	144	0	1029	221	0	611	2881	5	2794	2678	18	473	638	17	446	68	Eukaryota	x	Archaeplastida	Chlorophyta	Pyramimonadales	Pyramimonadales_X
AGCTTCAGTAGCGTATATTAAAGTTGTTGCAGTTAAAAAGCTCGTAGTCGCATTTCTGGAACGGAAAGTCAATCCAGCCTTAGGTTGGTATTCGACTCTTCTGTTCCATCTTTGAGTGGTCCATTCTGGCATTAAGTTGTCGGAGTGTTAGCCGCTCATCGTTTACTGTGAGAAAATTAGAGTGTTCAAAGCAGGCTTAGGCCGTTGAATGTATTAGCATGGAATAATAAGATAAGACTTCGGTACTATTTTGTTGGTTTGCGCACCAAAGTAATGATGAACATGGACAGTTGGGGGTATTTGTATTTTCTTGTCAGAGGTGAAATTCTTAGATTTTGGAAAGACAAACAATTGCGAAAGCATTTACCAAGGATGTTTTAATTG	3	17	340	7	95	259	4	24	218	0	19	195	0	32	97	6	50	92	6	40	60	0	30	47	3	34	54	3	26	76	1	3	114	8	19	98	25	15	18	6	19	41	69	Eukaryota	Chromista	Stramenopiles	Ochrophyta	Bacillariophyta	Bacillariophyta_X
AGCTCCAAGAGCGTATATTAAAGTTGTTGCAGTTAAAAAGCTCGTAGTTGGATTTCTGGTACAACGCGCCTGGCCCGCTTTTGTGAGTGCCGGTGCGCGTTTGCCATCCTTCTAGAAAACGTTTCTACCCGGGTAACTGGGCTGGACTCGCGATCTAGATCTTTTACTTTGAAAAAATTAGAGTGTTTAAAGCAGGCTTTTGCTGTGAATACATTAGCATGGAATAATAATCTAGGACTTCGGTTCTATTTTGTTGGTTTCTAGTACTGAAGTAATGATTGATAGGGATAGTTGGGGGTGCTAGTATTGGCCGGCCAGAGGTGAAATTCTTGGATTCGGTCAAGACTAACTTATGCGAAAGCATTCACCAAGGATGTCTTCTTTA	2	44	15	0	0	106	2	0	20	0	0	111	0	0	103	0	0	91	0	0	113	0	30	232	1	0	262	2	0	136	19	0	247	9	0	601	10	1	599	18	4	965	70	Eukaryota	x	Rhizaria	Cercozoa	Filosa-Thecofilosea	Cryomonadida
AGCTCCAATAGCGTATATTAAAGTTGTTGCGGTTAAAAAGCTCGTAGTTGGATTTCTGCTGAGGACGACCGGTCCGCCCTCCGGGTGAGCATCTGGTTCGGCCTTGGCATCTTCTTGGTGAACGTATCTGCACTTGACTGTGTGGTGCGGTACCCAGGACTTTTACTTTGAGGAAATTAGAGTGTTTCAAGCAGGCATACGCCTTGAATACATTAGCATGGAATAATAAGATAGGACCTCGGTTCTATTTTGTTGGTTTCTAGAGCTGAGGTAACGATTAATAGGGATAGTTGGGGGCATTCGTATTTAACTGTCAGAGGTGAAATTCTTGGATTTGTTAAAGACGGACAATTGCGAAAGCATTTGCCAAGGATGTTTTCATTG	23	39	483	3	0	962	7	11	798	7	0	1206	11	0	520	17	36	1238	12	24	539	10	23	838	7	0	548	6	5	458	69	17	366	47	37	894	57	23	297	25	7	165	71	Eukaryota	Chromista	Alveolata	Dinoflagellata	Dinophyceae	Gymnodiniales
AGCTCCAATAGCGTATATTAAAGTTGTTGCGGTTAAAAAGCTCGTAGTTGGATTTCTGCTGAGGACGACCGGTCCGCCCTCTGGGTGAGCATCTGGTTCGGCCTTGGCATCTTCTTGGTGAACGTATCTGCACTTGACTGTGTGGTGCGGTGCCCAGGACTTTTACTTTGAGGAAATTAGAGTGTTTCAAGCAGGCATACGCCTTGAATACATTAGCATGGAATAATAAGATAGGACCTCGGTTCTATTTTGTTGGTTTCTAGAGCTGAGGTAATGATTAATAGGGATAGTTGGGGGCATTCGTATTTAACTGTCAGAGGTGAAATTCTTGGATTTGTTAAAGACGGACTACTGCGAAAGCATTTGCCAAGGATGTTTTCATTG	58	3	79	2	18	683	0	2	604	56	0	316	4	0	578	8	110	1158	2	1	518	15	9	1171	0	4	131	2	16	379	5	7	200	9	2	214	6	2	73	0	1	8	72	Eukaryota	Chromista	Alveolata	Dinoflagellata	Dinophyceae	NA
AGCTCCAATAGCGTATATTAAAGTTGTTGCGGTTAAAAAGCTCGTAGTTGGAGTTCTGCCAGGTGCCGCCTGTCCGCCCCAGTGGTGAGTACGTGGCGCGCATTTGGCCCTTTCAAGGGGAGCGTATCTGCACTTTATTGTGTGGTGCGGGATCCTTGACTTTTACTTTGAGGAAATAGGAGTGTTCCAAGCAGGCTCTCGTCGTGCACAGCTCAGCATGGAATAATAGCATTGGACCTCGATTCTAAGCTGTTGGTTGCCAGAAGCGAGGTAATGATGAAGAGGGATAGTTGGGGGCATTCGTATTTAACTGTCAGAGGTGAAATTCTTGGATTTGTTAAAGACGGACTACTGCGAAAGCATCTGCCATGGATGTTTTCATTG	2735	20	840	2591	77	469	1810	29	242	1829	10	358	1717	22	214	1574	42	168	1372	28	167	1063	16	108	281	39	177	720	29	80	462	8	33	432	2	22	340	4	13	106	2	15	73	Eukaryota	Chromista	Alveolata	Dinoflagellata	Syndiniales	Dino-Group-I
AGCTCCAATAGCGTATATTAAAGTTGTTGCAGTTAAAAAGCTCGTAGTCGGATTTTGGCATCATGCCGAACTGTCAGCCGATTGGTTTGTACGGTTTGGCGGGTGCTCTCCTTCCGGAGGCTCGTTTCCTCTTTCATTAGAGGGTTCGATGGTTCCGGGTCTTTTACTTTGAAAAAATTAGAGTGTTCAAAGCAGGCCTATGCTCTGAATAGGTTAGCATGGAATAATAAAATAGGACTTTGGTTCTATTTTGTTGGTTTCTAGGACCGAAGTAATGATTAATAGGGACAGTTGGGGGCATTCATATTCCAATGTCAGAGGTGAAATTCTTGGATTATCGGAAGATGAACTTCTGCGAAAGCATCTGCCAAGGATGTTTTCATTG	1150	25	1517	1325	8	413	1808	2	216	2491	3	357	2427	5	178	1627	7	187	1361	6	110	997	8	159	411	4	202	884	10	133	740	4	38	361	0	28	297	0	4	74	1	6	74	Eukaryota	Chromista	Hacrobia	Picozoa	Picozoa_X	Picozoa_XX
AGCTCCAATAGCGTATATTAAAGTTGTTGCAGTTAAAAAGCTCGTAGTTGGATTTCTGGTGGGAGCACGGGTCGGCCCTCACGGGTTGTACTGTTGTTGCGTCCCGCCGTTTCGGAGGGAATGGTCTCGCTATTAAGTTAGCGTGATCGGGAACTCTGTCGTTTACTGTGAAAAAATTAGAGTGTTCAAAGCAGGCCTTCGCTGTGAATACATTAGCATGGAATAATAAGATAGGACTGTAGTGCTATTTTGTTGGTTTGCGTACTATGGTAATGATTAATAGGGATAGTTGGGGGTATTCATATTCAATTGTCAGAGGTGAAATTCTTGGATTTATGGAAGATGAACTACTGCGAAAGCATTTACCAAGGATGTTTTCATTA	468	5	249	531	0	14	632	0	21	746	0	29	685	0	18	355	0	16	469	1	17	247	0	10	147	2	15	260	0	12	194	0	7	143	0	1	102	0	0	96	0	1	75	Eukaryota	Chromista	Stramenopiles	Sagenista	MAST-7	MAST-7A
AGCTCCAATAGCGTATATTAAAGTTGTTGCGGTTAAAAAGCTCGTAGTTGGATTTCTGCTGACGACGACCGGTCCGCCCTCCGGGTGAGCATCTGGTTCGGCCTTGGCATCTTCTTGGTGAACGTATCTGCACTTGACTGTGTGGTGCGGTACCCAGGACTTTTACTTTGAGGAAATTAGAGTGTTTCAAGCAGGCATACGCCTTGAATACATTAGCATGGAATAATAAGATAGGACCTCGGTTCTATTTTGTTGGTTTCTAGAGCTGAGGTAATGATTAATAGGGATAGTTGGGGGCATTCGTATTTAACTGTCAGAGGTGAAATTCTTGGATTTGTTAAAGACGGACTACTGCGAAAGCATTTGCCAAGGATGTTTTCATTG	35	39	476	3	0	986	8	2	870	16	0	1308	14	0	613	32	40	1246	8	18	587	9	8	944	8	1	541	8	8	498	64	18	469	39	32	927	49	28	309	30	5	188	76	Eukaryota	Chromista	Alveolata	Dinoflagellata	Dinophyceae	Gymnodiniales
AGCTCCAATAGCGTATATTAAAGTTGTTGCGGTTAAAAAGCTCGTAGTTGGATTTCTGTTGGGAACGACCGGTCCGCCCATTGGGTGTGCATCTGGCTTGTTCTCGGCATCTTCTTGGTGAACGTTGCTGCACTTGACTGTGTGGAGCGCTACCCAGGACTTTTACTTTGAGGAAATTAGAGTGTTTCAAGCAGGCATATGCCTTGAATACATTAGCATGGAATAATAAGATAGGACCTCGGTTCTATTTTGTTGGTTTCTAGAGCTGAGGTAATGATTAATAGGGATAGTTGGGGGCATTCGTATTTAACTGTCAGAGGTGAAATTCTTGGATTTGTTAAAGACGGACTACTGCGAAAGCATTTGCCAAGGATGTTTTCATTG	54	51	706	9	2	1024	14	4	713	49	2	1226	23	0	660	11	0	934	12	0	691	13	38	485	10	0	298	4	0	367	21	9	416	21	0	239	18	0	80	19	0	81	77	Eukaryota	Chromista	Alveolata	Dinoflagellata	Dinophyceae	Gymnodiniales
AGCTCCAATAGCGTATATTAAAGTTGTTGCGGTTAAAAAGCTCGTAGTTGGATTTCTGCCGAGGACGACCGGTCCGCCCTGTGGGTGAGCATCTGGATCGGCCTGGGCATCTTCTTGGGGAACGTAGCTGCACTTGACTGTGTGGTGCGGTATCCAGGACTTTTACCTTGAGGAAATTAGAGTGTTTCAAGCAGGCGCACGCCTTGAATACATTAGCATGGAATAATAAGATAGGACCTCGGTTCTATTTTGTTGGTTTCTAGAGCTGAGGTAATGATTAATAGGGATAGTTGGGGGCATTCGTATTTAACTGTCAGAGGTGAAATTCTTGGATTTGTTAAAGACGGACTACTGCGAAAGCATTTGCCAAGGATGTTTTCATTG	257	16	942	187	0	1168	159	0	839	341	5	944	290	0	710	153	14	661	164	6	787	230	4	892	100	1	1652	263	31	1171	207	7	432	146	6	205	107	0	24	37	1	29	78	Eukaryota	Chromista	Alveolata	Dinoflagellata	Dinophyceae	Prorocentrales
AGCTCCAATAGCGTATATTAAAGTTGTTGCGGTTAAAAAGCTCGTAGTTGGATCCCTGCCGAGGACGACCGGTCTGCCCACTGGGTGTGTATCTGGCTCGGCCTGGGCATCTTCTTGGAGAACGTCTCTGCACTTGACTGTGTGGTGCGGTATCCAGGACTTTTACTTTGAGGAAATTAGAGTGTTTCAAGCAGGCACACGCCTTGAATACATTAGCATGGAATAATAATACAGGACCTTGGTTCTATTTTGTTGGTTTCTAGAATTAAGGTAACGATTAATAGGGATAGTTGGGGGCATTCGTATTTAACTGTCAGAGGTGAAATTCTTGGATTTGTTAAAGACGGACTACTGCGAAAGCATTTGCCAAGGATGTTTTCATTG	0	1	3	0	0	0	0	0	0	0	0	0	0	0	0	0	0	0	0	0	0	0	0	0	0	0	0	0	0	0	0	0	0	0	0	1	0	0	0	0	0	0	79	Eukaryota	Chromista	Alveolata	Dinoflagellata	Dinophyceae	NA
AGCTCCAATAGCGTATATTAAAGTTGTTGCAGTTAAAAAGCTCGTAGTTGGATTTGTGGCTGTCGCGTGCGACCCGACACCTAGTGTTGGTGTTTGCTTGCGTCGCCATCCTTGGGTGGAACCTGTGTGGCATTAGGTTGTCGTGCAGGGGATGCCCATCGTTTACTGTGAAAAAATTAGAGTGTTCAAAGCAGGCTTATGCCGTTGAATATGTTAGCATGGAATAATAAGATAGGACCTTGGTACTATTTTGTTGGTTTGCGCACCAAGGTAATGATTAATAGGGACAGTTGGGGGTATTCGTATTCCATTGTCAGAGGTGAAATTCTTGGATTTTTGGAAGACGAACTACTGCGAAAGCATTTACCAAGGATGTTTTCATTA	1	0	18	0	0	11	0	1	2	1	0	11	1	0	8	0	0	13	12	0	23	8	0	23	10	0	35	33	0	100	58	3	137	168	21	365	297	25	192	128	103	949	80	Eukaryota	Chromista	Stramenopiles	Ochrophyta	Bacillariophyta	Bacillariophyta_X
AGCTCCAATAGCGTATATTAAAGTTGTTGCGGTTAAAAAGCTCGTAGTTGGATTTCTGCTGAGGACGACCGGTCCGCCCTCCGGGTGAGCATCTGGTTCGGCCTTGGCATCTTCTTGGTGAACGTATCTGCACTTGACTGTGTGGTGCGGTGCCCAGGACTTTTACTTTGAGGAAATTAGAGTGTTTCAAGCAGGCATACGCCTTGAATACATTAGCATGGAATAATAAGATAGGACCTCGGTTCTATTTTGTTGGTTTCTAGAGCTGAGGTAATGATTAATAGGGATAGTTGGGGGCATTCGTATTTAACTGTCAGAGGTGAAATTCTTGGATTTGTTAAAGACGGACTACTGCGAAAGCATTTGCCAAGGATGTTTTCATTG	42	5	102	0	23	618	1	0	519	21	0	291	4	0	419	10	68	981	2	1	497	9	5	1015	0	0	130	1	9	348	8	8	169	5	1	239	8	6	63	0	0	14	81	Eukaryota	Chromista	Alveolata	Dinoflagellata	Dinophyceae	Gymnodiniales
AGCTCCAATAGCGTATATTTAAGTTGTTGCAGTTAAAAAGCTCGTAGTTGGATTTTGGTTAAGAGGGCGCGGTCGGCCGTTTGGTCTGTACTGCGTTGTCTTGACTTCCTGATGAGGACATGCTCTTGGTTAACGCTGAGACATGGAGTCATCGTGGTTACTTTGAAAAAATTAGAGTGTTCAAAGCGGGCTTACGCTTGAATATATTAGCATGGAATAACACTATAGGACTCCTGTCCTATCTCGTTGGTCTCGGGATGGGAGTAATGATTAAGAGGAACAGTTGGGGGCATTCGTATTTCATTGTCAGAGGTGAAATTCTTGGATTTATGAAAGACGAACTTCTGCGAAAGCATTTGCCAAGGATGTTTTCATTA	273	0	30	358	0	3	255	0	0	323	0	1	260	0	0	559	0	1	371	0	1	298	0	0	317	1	1	397	2	0	652	1	0	1663	2	0	1139	0	1	479	0	0	82	Eukaryota	x	Archaeplastida	Chlorophyta	Mamiellophyceae	Mamiellales
AGCTCCAATAGCGTATATTAAAGTTGTTGCGGTTAAAAAGCTCGTAGTTGGATTTCTGCCGAGGACGACCGGTCCGCCCTCTGGGTGAGTATCTGGCTCGGCCTGGGCATCTTCTTGGAGAACGTAGCTGCACTTGACTGTGTGGTGCGGTATCCAGGACTTTTACTTTGAGGAAATTAGAGTGTTTCAAGCAGGCATACGCCTTGAATACATTAGCATGGAATAATAAGATAGGACCTCGGTTCTATTTTGTTGGTTTCTAGAGCTGAGGTAATGATTAATAGGGATAGTTGGGGGCATTCGTATTTAACTGTCAGAGGTGAAATTCTTGGATTTGTTAAAGACGGACTACTGCGAAAGCATTTGCCAAGGATGTTTTCATTG	460	4	471	224	57	654	282	1	352	462	2	341	574	5	335	340	1	206	344	32	245	293	1	279	181	1	379	294	4	321	401	4	139	481	5	62	892	0	9	336	6	21	83	Eukaryota	Chromista	Alveolata	Dinoflagellata	Dinophyceae	NA
AGCTCCAATAGCGTATACTAACGTTGTTGCAGTTAAAAAGCTCGTAGTTGGATTTCTGTGTTGGTGAGGCGGCCGGCCATTCGTGGTTGTAGCTAGTTATCACCGGCGCATCTTGTCACAAGCCACGCTGGCCTTAACTGGTTGGCGTTGGGGACTGACTCGTTTACTTTGAGAAAATTAGAGTGTTCAAAGCAGGCTATCGCCTTGAATATGTTAGCATGGAATAATGATATAGGACTTTGGTTCTATTTTGTTGGTTGTTCGAGAACCGAAGTAATGATTGATAGGGACAGTTGGGGGCATCAGTATTCTGAAGCGAGAGGTGAAATTCTTGGACCTTCGGAAGACTAACAACTGCGAAAGCATTTGCCTAGGATGTTCTCTTTA	1549	491	1969	2814	522	629	3446	169	727	2855	119	695	2265	28	325	1600	73	316	640	55	149	581	51	163	268	55	185	795	329	123	274	3	32	100	5	10	50	0	0	4	0	0	84	Eukaryota	x	Rhizaria	Radiolaria	RAD-B	RAD-B_X
AGCTCCAATAGCGTATATTAAAATTGTTGCGGTTAAAACGCTCGTAGTTGGATGTATGCGAATGAATTTCGGTCCTTCCCAGAGAAGAATACACGAGATTTCATTTGTACTTGTTCAGGGATGGTGGATGCACTTCACTGTGTGACCACATAATCTGGATTTTTACTTTGAGGAAATAAGAGTGTTCCAAGCAGGCAGTTGCCGTGAATATGATAGCATGGAATAATAGTACAGGACTCTTGGTTCAATGCTGTTGGTTTGTTGAGCTAGAGTAATCAAAATAAGGATAGTTGGGGGTATTCGTATTTAACTGTCAGAGGTGAAATTCTTGGATTTTTTAAAGACGAACAATTGCGAAGGCATCTACCCAGGATGTTTTTGTTG	339	0	2972	170	213	2820	126	8	1503	73	15	2943	64	58	1611	197	34	1531	332	0	1276	25	24	1026	79	0	1179	31	16	342	54	0	315	73	0	158	43	4	168	0	0	136	85	Eukaryota	Chromista	Alveolata	Dinoflagellata	Syndiniales	Dino-Group-I
AGCTCCAATAGCGTATATTAAAGTTGTTGCAGTTAAAAAGCTCGTAGTTGGACTTGTGCGTGCTCCCGATGTCCTTTTTGGTACGTTCGGGGGTGTGCATGCTTGGGTGGAACCTGCGTGGCATTAGGTTGTCGTGCAGGGGATGCTCATCGTTTACTGTGAAAAAATTAGAGTGTTCAAAGCAGGCTTACGCCGTTGAATATATTAGCATGGAATAATAAGATAGGACCTTGGTACTATTTTGTTGGTTTGCGCACCGAGGTAATGATTAACAGGGACAGTTGGGGGTATTCGTATTCCATTGTCAGAGGTGAAATTCTTGGATTTTTGGAAGACGAACTACTGCGAAAGCATTTACCAAGGATGTTTTCATTA	0	0	12	0	7	17	0	4	5	1	9	11	1	0	10	0	8	0	0	31	7	0	164	9	0	111	19	0	1857	7	3	1611	55	7	2793	205	13	3973	55	0	1650	2	86	Eukaryota	Chromista	Stramenopiles	Ochrophyta	Bacillariophyta	Bacillariophyta_X
AGCTCCAATAGCGTATATTAAAGTTGTTGCGGTTAAAAAGCTCGTAGTTGGATTTCTGTTGAGGACGACCGGTCCGCCCTCTGGGTGAGCATCTGGCTCGGCCTTGGCATCTTCTTGGTGAACGTAGCTGCACTTGACTGTGTGGTACGGTAACCAGGACTTTTACTTTGAGGAAATTAGAGTGTTTCAAGCAGGCATACGCCTTGAATACATTAGCATGGAATAATAAGATAGGACCTCGGTTCTATTTTGTTGGTTTCTAGAGCTGAGGTAATGATTAATAGGGATAGTTGGGGGCATTCGTATTTAACTGTCAGAGGTGAAATTCTTGGATTTGTTAAAGACGAACTACTGCGAAAGCATTTGCCAAGGATGTTTTCATTG	1	0	671	3	0	614	0	0	386	0	0	359	1	0	567	0	173	447	0	0	286	0	0	322	0	13	531	0	0	253	0	0	364	3	0	130	1	0	66	0	0	73	87	Eukaryota	Chromista	Alveolata	Dinoflagellata	Dinophyceae	Dinophyceae_X
AGCTCCAATAGCGTATATTAAAGTTGTTGCGGTTAAAAAGCTCGTAGTTGGATTTCTGCTGAAGCAAACCGGTCCGCCCTCTGGGTGAGTATCTGGTTTTGCTTTGGCATATGCTTAGAATTTGCAGCTGCACTTGACTGTGTGGTGTAAAGGCTGAGCCTTTTACTTTGAGGAAATCAGAGTGTTTCAAGCAGGCCATCGCCTTGAATACACTAGCATGGAATAATATGATATGACTGTGGTTTTATTTTGTTGGCTTTTAGAATTAGAGTAATGGTTAATAGGGATAGTTGGGGGCATTCATATTTAACTGTCAGAGGTGAAATTCTTGGATTTGTTAAGGATGAACGACTGCGAAAGCATTTGCCAAGGATGCTTTCATTG	0	1856	0	0	1129	1	0	139	1	0	150	0	3	1388	0	0	272	0	0	415	1	0	0	0	0	370	0	46	0	0	0	0	0	0	0	0	0	0	0	0	0	0	88	Eukaryota	Chromista	Alveolata	Dinoflagellata	Dinophyceae	Gonyaulacales
AGCTCCAATAGCGTATATTAAAGTTGTTGCAGTTAAAAAGCTCGTAGTTGGATCTCGGGAGCAGGCCGGCGGTCCGCCTCGCGGCGGTTACTGCCTGTCCTGCCCTACCTGCCGGTTTTCCCCCGGTGCTCTTCATTGAGTGCCTCGGGTGGCCGGAACGTTTACTTTGAAAAAATTAGAGTGTTCAAAGCAGGCAGTTCGCCTGAATAATGGTGCATGGAATAATGGAATAGGACCTCGGTTCTATTTTGTTGGTTTTCGGAACTTGAGGTAATGATTAAGAGGGACAGACGGGGGCATTCGTATTACACTGTTAGAGGTGAAATTCTTGGATCGGTGTAAGACGAACTACTGCGAAAGCATTTGCCAAGAATGTTTTCATTA	0	0	0	0	0	0	0	0	0	0	0	1	0	0	0	0	0	0	0	0	0	0	0	0	0	0	0	0	0	0	1	0	6	0	0	2	114	0	3	141	6	49	89	Eukaryota	Animalia	Opisthokonta	Metazoa	Annelida	Annelida_X
AGCTCCAATAGCGTATATTAAAGTTGTTGCGGTTAAAAAGCTCGTAGTTGGATTTCTGCCGAGGACGACCGGTCCGCCCTCTGGGTGAGTATCTGGCTCGGCCTGGGCATCTTCTTGGAGAACGTAACTGCACTTGACTGTGTGGTGCGGTATCCAGGACTTTTACTTTGAGGAAATTAGAGTGTTTCAAGCAGGCACACGCCTTGAATACATTAGCATGGAATAATAATATAGGACCTCGGTTCTATTTTGTTGGTTTCTAGAGCTGAGGTAATGATTAATAGGGATAGTTGGGGGCATTCGTATTTAACTGTCAGAGGTGAAATTCTTGGATTTGTTAAAGACGGACTACTGCGAAAGCATTTGCCAAGGATGTTTTCATTG	33	11	553	5	0	641	11	8	417	24	0	937	19	24	450	26	0	445	30	0	498	6	0	550	24	2	879	73	0	746	71	0	397	91	0	215	105	1	237	44	0	286	90	Eukaryota	Chromista	Alveolata	Dinoflagellata	Dinophyceae	Peridiniales
AGCTCCAATAGCGTATACTAAAGTTGTTGCAGTTAAAAAGCTCGTAGTTGAATTTCTGGTCGTGGCAGTCGGTCCGCCCCTCACGGGGTGTGCACCTGGCTTCTGCAGCCATCCTCGCGGAGAGCGCGTCTGTCGTTTACTCGTCGGGCGCGGGATCCGCGTCATTTACTGTGAGCAAAATAGAGTGTTCAAAGCAGGCTTAGGCCGTTGAATACATTAGCATGGAATAATAAGATAGGACCTTGGTCTATTTTGTTGGTTTGTACTCCAAGGTAATGATTAATAGGGATAGTTGGGGGTATTCGTATTCAATTGTCAGAGGTGAAATTCTTGGATTTATGGAAGACGAACTACTGCGAAAGCATTTACCAAGGATGTTTTCATTA	4	1	6	0	0	1	0	0	1	0	0	0	0	0	0	0	0	0	0	0	0	2	0	1	0	0	0	1	5	2	0	0	0	0	0	0	3255	10	30	35	0	0	91	Eukaryota	Chromista	Stramenopiles	Ochrophyta	Chrysophyceae	Chrysophyceae_X
AGCTCCAATAGCGTATATTAAAGTTGTTGCGGTTAAAAAGCTCGTAGTTGGAGTTCTGCCAGGTGCCGTCTGTCCGCCCCAGTGGTGAGTACGTGACGCGCATTTGGCCCTTTCAAGGGGAGCGTATCTGCACTTTACTGTGTGGTGCGGGATCCTTGACTTTTACTTTGAGGAAATAGGAGTGTTCCAAGCAGGCTCTCGTCGTGCACAGCTCAGCATGGAATAATAGCATTGGACCTCGATTCTAAGCTGTTGGTTGCCAGAAGCGAGGTAATGATGAAGAGGGATAGTTGGGGGCATTCGTATTTAACTGTCAGAGGTGAAATTCTTGGATTTGTTAAAGACGGACTACTGCGAAAGCATCTGCCATGGATGTTTTCATTG	2207	26	882	3534	84	474	1518	23	394	1199	11	399	924	22	312	1204	20	152	887	21	157	449	7	124	128	11	204	264	8	53	287	7	34	331	2	17	249	6	23	44	1	7	92	Eukaryota	Chromista	Alveolata	Dinoflagellata	Syndiniales	Dino-Group-I
AGCTCCAATAGCGTATATTAAAGTTGTTGCAGTTAAAAAGCTCGTAGTTGGACTTCTGACGTGGGACTGCGCCCCGTTCCTTTTGGGACGTTGGGTGCGGACTTGTGTCTTCCTCTCGTAGTTGGTTGGTGCACTTAACTGGGTGCCTTCTGAATATGGGACCTTTACTTTGAAAAAATTAGAGTGTTCAAAGCAGGCATTGGCTTGAATACATTAGCATGGAATAATAGAATAGGACTTTGGTTCTATTTTGTTGGTTTCTAGGACCGAAGTAATGATTAATAGGGACAGTTGGGGGCATTAGTATTTAATTGTCAGAGGTGAAATTCTTGGATTTATGAAAGACTAACTACTGCGAAAGCATTTGCCAAGGATGTTTTCATTA	68	20	2461	159	32	1798	48	5	1477	121	4	2733	115	3	1427	72	13	1343	38	13	1022	13	12	827	16	0	796	35	4	528	10	1	125	26	7	40	15	0	18	3	1	4	93	Eukaryota	x	Opisthokonta	Choanoflagellida	Choanoflagellatea	Acanthoecida
AGCTCCAATAGCGTATATTAAAGTTGTTGCAGTTAAAAAGCTCGTAGTTGGATTTCTGGTTAAAGGTTAGAGCGCACCTGTGTGAGGCTCGAGTCTTTTGCCATCCTTCTGTTAACCTTTCATGACATTCATTTGTCGGTTTGGGGCTCAGATATTTTACCTTGAGAAAATTAGAGTGTTTCAGGCAGGCTTGTGCCCGGATACATTAGCATGGAATAATAGAACAGGACTTTAGCCTCTTCTGTTGGTCTGAGGGGTTGGAGTAATGATTAATAGGGATAGTTGGGGGCATTAGTACTTAACTGTCAGAGGTGAAATTCTCGGATTTGTTAAAGACTAACTTATGCGAAAGCATTTGCCAAGGATGTTTTCATTA	0	0	2	0	0	0	0	0	0	0	0	0	0	0	0	0	0	0	0	0	0	0	79	0	0	234	0	0	93	0	0	363	0	0	277	0	0	21	0	0	6	0	94	Eukaryota	Chromista	Alveolata	Ciliophora	Spirotrichea	Tintinnida
AGCTCCAATAGCGTATATTAAAGTTGTTGCAGTTAAAAAGCTCGTAGTTGAACTTCGGAACCGGTCGATTGGTCCGTCCTCTGGATTGTGTACTGATCGATCTGTTCTTCTTCGCGAAGACCGCGTGTGCCCTTAACTGGGTGTGCACGGGATTCACGACGTTTACTTTGAAAAAATTAGAGTGTTCAAAGCAGGCATTCGCTTGAATATCTCAGCATGGAATAATAGAATAGGACTTTGGTCTTATTTTGTTGGTTTCCGAGACCGAAGTAATGATTAATAGGGACAGTTGGGGGCATTCGTATTTCATTGTCAGAGGTGAAATTCTTGGATTTATGAAAGACGAACTTCTGCGAAAGCATTTGCCAAGGATGTTTTCATTA	260	103	288	209	32	88	162	62	231	289	317	862	130	110	91	432	105	170	580	173	334	1184	240	800	64	245	282	727	269	322	401	84	53	245	9	30	296	11	55	91	1	8	95	Eukaryota	Animalia	Opisthokonta	Metazoa	Ctenophora	Ctenophora_X
AGCTCCAATAGCGTATATTAAAGTTGTTGCAGTTAAAAAGCTCGTAGTTGGATTTCTGGCCGAGTGTCCCCAGGCCAGCATGACGTTTGGTCCTGGGCGCTCTGCCATCCTTCTGTCAACCTTCGCCTCGTTCATTCGTGGCGCTGGGGCTCAGATATTTTACCTTGAGAAAATTAGAGTGTTTCAGGCAGGCTTTCGCCGGAATACATTAGCATGGAATAATGGAAAAGGACTTCAACCTCTTCTGTTGGTCTGAGAGGCTGTAGTAATGATTAATAGGGATAGTTGGGGGCATTAGTACTTAACTGTCAGAGGTGAAATTCTCCGATTTGTTAAAGACTAACTTATGCGAAAGCATTTGCCAAGGATGTTTTCATTA	4	0	1	1	0	3	0	0	1	10	0	2	1	0	0	4	0	3	3	0	0	3	0	6	1	0	1	3	0	3	41	0	8	210	0	15	275	0	1	83	3	6	96	Eukaryota	Chromista	Alveolata	Ciliophora	Spirotrichea	Choreotrichida
AGCTCCAAGAGCGTATATTAAAGTTGTTGCAGTTAAAAAGCTCGTAGTTGGATTTCTGGTACAACGCGCCTGGCCCGCTTTTGTGAGTGCCGGTGCGCGTTTGCCATCCTTCTAGAAAACGTTTCTACCCGGGTAACTGGGCCGGACTCGCGATCTAGATCTTTTACTTTGAAAAAATTAGAGTGTTTAAAGCAGGCTTTTGCTGTGAATACATTAGCATGGAATAATAATCTAGGACTTCGGTTCTATTTTGTTGGTTTCTAGTACTGAAGTAATGATTGATAGGGATAGTTGGGGGTGCTAGTATTGGCCGGCCAGAGGTGAAATTCTTGGATTCGGTCAAGACTAACTTATGCGAAAGCATTCACCAAGGATGTCTTCTTTA	8	27	485	0	0	314	0	5	554	0	0	320	9	0	185	19	31	932	33	0	1767	10	126	1980	1	0	955	3	25	729	43	13	695	33	6	1297	13	37	876	22	17	491	97	Eukaryota	x	Rhizaria	Cercozoa	Filosa-Thecofilosea	Cryomonadida
AGCTCCAATAGCGTATATTAAAGTTGTTGCAGTTAAAAAGCTCGTAGTTGGATTTCTGGTAGTGGGTTAGAGCGCACATGCGTGATGCTCGCGTCCATTGCCATCCTTCTGTTAACCTTTCAGGGCATTCATTTGCCAGTTAGGGGCTCAGATATTTTACCTTGAGAAAATTAGAGTGTTTCAGGCAGGCTTGTGCCCGGATACATTAGCATGGAATAATAGAATAGGACTTTAGCCTCTTCTGTTGGTCTGAGGGGTTGAAGTAATGATTAATAGGGATAGTTGGGGGCATTAGTACTTAACTGTCAGAGGTGAAATTCTCGGATTTGTTAAAGACTAACTTATGCGAAAGCATTTGCCAAGGATGTTTTCATTA	23	639	8	6	7130	0	1	1030	0	1	1171	1	2	1817	42	0	3311	0	1	971	3	0	1919	0	0	858	0	0	849	0	0	596	0	0	98	0	0	212	0	1	48	24	98	Eukaryota	Chromista	Alveolata	Ciliophora	Spirotrichea	Tintinnida
AGCTCCAATAGCGTATATTAAAGTTGTTGCAGTTAAAAAGCTCGTAGTTGGATTTCTGGTCTGATGCCCTGGCCCGCGCCTTATAGGTGTGTGTGCCGGCTGTGCGTCTACCATCCTTCTAGTAACCCTTCCTACCCTTCACTGGGCCGGGTTGGCGATCTAGATCTTTTACTTTGAAAAAATTAGAGTGTTTAAAGCAGGCTTTTGCTATGAATACATTAGCATGGAATAATAATCTAGGACTTCGGTTCTATTTTGTTGGTTTCTAGTACTGAAGTAATGATTGATAGGGATAGTTGGGGGTGCTAGTATTGAGCGGCCAGAGGTGAAATTCTTGGATTCGCTCAAGACTAACTTATGCGAAAGCATTCACCAAGGATGTCTTCTTTA	28	3	399	1	14	381	3	8	215	3	10	372	1	0	158	3	7	131	12	0	162	0	4	139	0	2	100	0	0	92	0	2	41	4	1	58	2	0	58	6	0	21	99	Eukaryota	x	Rhizaria	Cercozoa	Filosa-Thecofilosea	Ebriida
AGCTCCAATAGCGTATATTAAAGTTGTTGCAGTTAAAAAGCTCGTAGTTGGACTTCTGATGTGGGACTGCGCCCCGGTATTTTGCCGTTGGGTGCGGGCTCGCGTCTTCCTCTCGTAGTTGGATGGTGCACTTAACTGGGTGCCTTCTGAATATGGGACCTTTACTTTGAAAAAATTAGAGTGTTCAAAGCAGGCAATCGCTTGAATACATTAGCATGGAATAATAGAATAGGACTTTGGTTCTATTTTGTTGGTTTCTAGGACCGAAGTAATGATTAATAGGGACAGTTGGGGGCATTAGTATTTAATTGTCAGAGGTGAAATTCTTGGATTTATGAAAGACTAACTACTGCGAAAGCATTTGCCAAGGATGTTTTCATTA	55	11	1404	123	24	1371	45	2	1050	92	4	2242	157	1	1289	67	24	1140	82	13	1054	20	7	901	10	5	948	21	12	643	13	3	222	20	9	96	12	2	21	4	0	11	100	Eukaryota	x	Opisthokonta	Choanoflagellida	Choanoflagellatea	Acanthoecida
AGCTCCAATAGCGTATATTAAAGTTGTTGCGGTTAAAAAGCTCGTAGTTGGATTTCTGCCGAGGACGACCGGTCCGCCCTCTGGGTGAGCATCTGGTTCGGCCTGGGCATCTTCTTGGAGAACGTTGCTGCACTTGACTGTGTGGAGCGGTATCCAGGACTTTTACTTTGAGGAAATTAGAGTGTTTCAAGCAGGCATACGCCTTGAATACATTAGCATGGAATAATAAGATAGGACCTCGGTTCTATTTTGTTGGTTTCTAGAGCTGAGGTAATGATTAATAGGGATAGTTGGGGGCATTCGTATTTAACTGTCAGAGGTGAAATTCTTGGATTTGTTAAAGACGGACTACTGCGAAAGCATTTGCCAAGGATGTTTTCATTG	86	14	233	50	0	149	124	0	217	201	0	204	208	0	182	174	10	238	222	8	404	302	1	501	137	3	648	153	0	301	281	3	116	107	6	72	109	3	7	58	2	30	101	Eukaryota	Chromista	Alveolata	Dinoflagellata	Dinophyceae	NA
AGCTCCAATAGCGTATATTAAAGTTGTTGCGGTTAAAAAGCTCGTAGTTGGATTTCTGTTGAGGGCAGCCGGTCCGCTCTCGGAGCGTGTATCTGGTTTGACCTCGGCATCCTCTCAAAATACGTTTCTGCGCTTGATTGCGTGGAGCGGAGTTTGAGACTTTTACTTTGAGGAAATTAGAGTGTTCACGGCAGGCAATCGCCTTGAATATATTAGCATGGAATAATAATATAGGATCTTGGTTCTATTTTGTTGGTTTCTAGGACTAAGATAATGATTAATAGGGACAATTGGGGGCATTCGTATTAACACGTCAGAGGTGGAATTCTTGGATTGTGTTACGACGAACTACTGCGAAAGCATTTGCCAAGGATGTTTTCATTG	568	52	98	776	93	10	535	12	1	1747	15	13	1614	15	10	644	6	4	1189	24	1	755	11	7	312	53	7	908	18	4	508	34	2	217	5	1	218	2	0	23	6	0	102	Eukaryota	Chromista	Alveolata	Dinoflagellata	Syndiniales	Dino-Group-II
AGCTCCAATAGCGTATATTAAAGTTGTTGCAGTTAGAACGCTCGTAGTCGGATTTCGGGGCGGGGCGACCGGTCTGCCGTTGGGTACGCACTGGTCGGCGCGTCCTTCCTTCCGGAGACCGTGCCTACTCTTAACTGAGCGGGTGCGGGAGACGGAACGTTTACTTTGAAAAAATCAGAGTGTTTCAAGCAGGCAGCTCGCTCTTGCATGGATTAGCATGGGATAATGAAATAGGACTTTGGTGCTATTTTGTTGGTTTCGAACACCGAAGTAATGATGAGAAGGGACAGTCAGGGGCATTTGTATTCGACCGAGAGAGGTGAAATTCTCAGACCAGTCGAAGACAAACTACTGCGAAAGCATCTGCCAGGGATGTTTTCACTG	2	0	20	0	1	25	1	0	13	1	0	37	3	0	19	6	0	55	5	1	59	12	0	54	7	0	75	16	0	87	31	0	99	17	1	100	38	0	12	47	1	50	103	Eukaryota	Chromista	Hacrobia	Haptophyta	Prymnesiophyceae	Prymnesiales
AGCTCCAATAGCGTATATTAAAGCTGTTGCAGTTAAAAAGCTCGTAGTTGGATCCTAGTCTTCTGGGCGGGCGGTCCGCCTCGCTGGTGGACGTCTGCGTCGCCCAGGTCTGAGTTGCTGGGGAGGATCCTGGTGCCCTTTACCGGGTGCCGGGGTCTGCCCGCAAGTTTTACTTTGAAAAAATCAGAGTGCTCAAAGCAGGCCGGCAGAGCCTGAATGCAATTTCATGGAATAAATGAACAAGACCTCCGTTCTGTTGGGTTCCAGTTCTGGAGGTAATGATCAAGAGGGCCTGACGGGGGCATACGTATTGCAGGGCGAGAGGTGAAATTCAGTGACCCTTGCAAGACGAACTAAAGCGAAAGCATTTGCCAAGAATGGTTTCCTTG	8	0	0	0	0	1	0	0	1	0	0	0	0	17453	0	0	2	0	1	0	0	6	2	0	0	0	0	0	0	6	13	0	1	0	0	2	15	0	0	1	2	0	104	Eukaryota	Animalia	Opisthokonta	Metazoa	Annelida	Annelida_X
AGCTCCAATAGCGTATATTAAAGTTGTTGCAGTTAAAAAGCTCGTAGTTGGATTTCTGGTTTGATGCCCTGGCCCGCTGCCATTTTGGTAGTGTGTGCCGGTTGTGCGTCTGCCATCCTTCTAGGGAACGTTCCTTCTCTTCACTGAGCCGGGTTCGTGATCTAGATCGTTTACTTTGAAAAAATTAGAGTGTTTAAAGCAGGCTTTTGCTATGAATACATTAGCATGGAATAATAATCTAGGACTTCGGTGCTATTTTGTTGGTTTCTGGAACTGAAGTAATGATTGATAGGGATAGTTGGGGGTGCTAGTATTGAGCGGCCAGAGGTGAAATTCTTGGATTCGCTCAAGACTAACTTATGCGAAAGCATTCACCAAGGATGTCTTCTTTA	1	5	13	0	0	9	0	0	0	0	0	0	0	0	0	0	0	56	0	0	9	0	0	29	0	0	2	0	0	23	0	0	33	9	51	350	0	71	671	13	144	2184	105	Eukaryota	x	Rhizaria	Cercozoa	Filosa-Thecofilosea	Ebriida
AGCTCCAATAGCGTATATTAAAGTTGTTGCAGTTAAAAAGCTCGTAGTTGGATTTCTGGGAGGGTGCCAATGTCCGTCGTCGTACGTGTTGCAGCGGCGCCCTTCCATCCTTCTGTTAACGACTTTGGGCATTCACTTGCCGGAGTCGGGCTCAGATATTTTACCTTGAGAAAATTAGAGTGTTTCAGGCAGGCTAGGCCGGAATACATTAGCATGGAATAATGGAATAGGACTACGGTCTCTTTGTTGGTTTGAGGGACTGCAGTAATGATTAATAGGGATAGTTGGGGGCATTAGTATTTAATTGTCAGAGGTGGAATTCTCGGATTTGTTAAAGACTAACTTATGCGAAAGCATTTGCCAAGGATGTTTTCATTA	7	0	1	0	1	0	0	0	0	22	0	9	1	0	29	0	0	0	0	0	0	23	0	6	4	0	21	3	0	1	7	1	0	1007	4	54	2130	1	22	240	6	34	106	Eukaryota	Chromista	Alveolata	Ciliophora	Spirotrichea	Strombidiida
AGCTCCAATAGCGTATATTAAAGTTGTTGCGGTTAAAAAGCTCGTAGTTGGATTTCTGCCGAGGACGACCGGTCCGCCCTCTGGGTGTGTATCTGGCTCGGCCTGGGCATCTTCTTGGAGAACGTATCTGCACTTGACTGTGTGGTGCGGTATCCAGGACTTTTACTTTGAGGAAATTAGAGTGTTTCAAGCAGGCATACGCCTTGAATACATTAGCATGGAATAATAAGATAGGACCTCGGTTCTATTTTGTTGGTTTCTAGAGCTGAGGTAATGATTAATAGGGATAGTTGGGGGCATTCGTATTTAACTGTCAGAGGTGAAATTCTTGGATTTGTTAAAGACGGACTACTGCGAAAGCATTTGCCAAGGATGTTTTCATTG	221	6	391	118	1	365	180	0	210	255	0	193	307	3	171	225	1	72	316	2	200	354	6	251	250	0	380	562	2	307	515	5	225	1046	4	179	2095	2	46	250	12	28	107	Eukaryota	Chromista	Alveolata	Dinoflagellata	Dinophyceae	NA
AGCTCTAATAGCGTATATTAATGTTGTTGCAGTTAAAAAGCTCGTAGTTGGATTTTGGTGTTTGACAAATGGTCTGCCTTCGGGTTTGCACTGTTTGTTGGCACTTCTTTTCTGGGGAACTCACTGCTCTTAATTGAGGGGTGCTGTAACGCAGATCGTTTACTTTGAAAAAATTAGAGTGTTCAAAGCAGGCCAACGCATTGAATACATTAGCATGGAATAATGGAATAGGACTTTGGTCTTATTTTGTTGGTTTCTAAGGCCGAGGTAATGATTAATAGGGATAGTTGGGGGCGTTTATATTCCGTTGTCAGAGGTGAAATTCTTGGATTTACGGAAGATAAACTACTGCGAAAGCATTCGCCAAGGATGTTTTCATTA	136	3	1156	148	1	1100	50	0	973	220	0	1708	151	4	1048	106	0	832	152	10	757	61	3	980	29	0	1332	80	0	965	101	1	314	34	0	153	84	0	24	25	3	30	108	Eukaryota	Chromista	Hacrobia	Katablepharidophyta	Katablepharidaceae	Katablepharidales
AGCTCCAATAGCGTATATTAAAGTTGTTGCGGTTAAAAAGCTCGTAGTTGGATTTCTGCTGAGGATGACCGGTCCGCCCTGTGGGTGTGCATCTGGCTCAGCCTTGGCATCTTCCTGAAGAACGTAGCTGCACTTGACTGTGTGGTGCGGTATTTAGGACATTTACTTTGAGGAAATTAGAGTGTTTCAAGCAAGCGCACGCTTTGAATACATTAGCATGGAATAATAAGATAGGACCTTGGTTCTATTTTGTTGGTTTCTAGAGCTGAGGTAATGATTGATAGGGATAGTTGGGGGCATTCGTATTTAACTGTCAGAGGTGAAATTCTTGGATTTGTTAAAGACGGACTACTGCGAAAGCATTTGCCAAGGATGTTTTCATTG	0	0	43	0	11	64	3	0	29	5	3	66	0	0	52	2	7	30	8	4	76	1	3	106	1	0	84	1	12	35	10	5	30	6	2	30	15	0	17	7	1	80	109	Eukaryota	Chromista	Alveolata	Dinoflagellata	Dinophyceae	Dinophyceae_X
AGCTCCAATAGCGTATATTTAAGTTGTTGCAGTTAAAAAGCTCGTAGTTGGATTTCGGATGTGAACGACCGGTCCGCCGTTGCGGTGTGCACTGGACGTTCGTATCTTGTTGTCGGGGACGCGCTCCTGGCCTTAACTGGTCGGGACGCGGAGTCGGCGCTGTTACTTTGAAAAAATTAGAGTGTTCAAAGCAGGCAACCGCTCTGAATACATTAGCATGGAATAACGCTATAGGACTCTGGTCCTATTGTGTTGGTCTTCGGGACCGGAGTAATGATTAAGAGGGACAGTTGGGGGCATTCGTATTTCATTGTCAGAGGTGAAATTCTTGGATTTATGAAAGACGAACTTCTGCGAAAGCATTTGCCAAGGATGTTTTCATTA	4	0	3	6	2	20	2	0	39	2	0	10	11	0	6	13	0	113	6	0	75	42	3	332	4	2	182	49	4	503	144	6	377	1125	4	1595	751	13	169	389	14	476	110	Eukaryota	x	Archaeplastida	Chlorophyta	Pyramimonadales	Pyramimonadales_X
AGCTCCAATAGCGTATATTAAAGTTGTTGCAGTTAAAAAGCTCGTAGTTGGATTTGTGGTGTGTCCAGTCGGCCTTTGCTCTTTGAGTGATTGTGCTGTTACTGGTCTGCCATGTTTGGGTGGAATCTGTGTGGCATTAAGTTGTCGTGCAGGGGATGCCCATCGTTTACTGTGAAAAAATTAGAGTGTTCAAAGCAGGCTTATGCCTCTGAATATATTAGCATGGAATAATGATATAGGACCTTGGTACTATTTTGTTGGTTTGCGCACTGAGGTAATGATTAAGAGGGACAGTTGGGGGTATTTGTATTCCATTGTCAGAGGTGAAATTCTTGGATTTTTGGAAGACAAACTACTGCGAAAGCATTTACCAAGGATGTTTTCATTA	0	9	417	0	85	254	0	2	216	1	4	293	0	3	150	0	96	45	0	87	62	0	251	104	0	136	155	1	1628	169	25	1114	339	21	390	812	2	454	1038	20	1722	1674	111	Eukaryota	Chromista	Stramenopiles	Ochrophyta	Bacillariophyta	Bacillariophyta_X
AGCTCTAATAGCGTATATTAAAGTTGTTGCAGTTAAAAAGCTCGTAGTCGGATGTCGGGCTCGGGCAGGCTGTCGGCTTCGGTCGGACGGCAGGCTCGGGTCTTTCTGCCTGAGGATCCCGTTGCACTTAATTGTGGGGCGTGGGGACGCAGGCCGTTTACTTTGAAAAAATTAGAGTGTTCAAAGCAGGCCTACGCTTGAATACATTAGCATGGAATAATGGAATAGGACTTTGGTGCTATTTTGTTGGTTTATGGGACCGAAGTAATGATTAACAGGGACAGTTGGGGCCGTTTATATTTCGTTGTCAGAGGTGAAATTCTTGGATTTACGAAAGATAAACTTCTGCGAAAGCATTCGGCAAGGATGTTTTCATTG	37	4	86	54	0	60	37	0	79	62	0	51	67	2	38	179	0	182	87	2	144	143	5	276	32	0	108	177	1	185	338	5	130	934	2	298	1247	3	47	264	1	84	112	Eukaryota	Chromista	Hacrobia	Cryptophyta	Cryptophyceae	Cryptomonadales
AGCTCCAATAGCGTATATTAAAGTTGTTGCAGTTAAAAAGCTCGTAGTTGGATATCTGGGTTGAGCGCCGGGTCCGCCGCTGTGCGGTGTGTACTTGCGTGGCTCGACTCATCCTTGCGGGGAAGCTGTTTGGCATTAGTTTGTCGAGCAGGGGATCCGCATCGTTTACTGTGAAAAAATTAGAGTGTTTAAAGCAGGCAGCTTGCTGTGAATACATTAGCATGGAATAATAAGATAGGACTTTGGTTCTATTTTGTTGGTTGGAGGCCAAGGTAATGATTAATAGGGACAGTTGGGGGTATTCATATTTAATTGTCAGAGGTGAAATTCTTGGATTTATGAAAGATGAACTTATGCGAAAGCATTTACCAAGGATGTTTTCATTA	797	3	725	1857	4	292	1223	0	148	2366	1	514	1999	4	258	1652	2	279	1640	6	223	725	3	179	351	4	225	610	1	99	389	3	28	217	0	15	157	0	5	48	0	4	113	Eukaryota	Chromista	Stramenopiles	Opalozoa	MAST-3	NA
AGCTCCAATAGCGTATATTAAAGTTGTTGCAGTTAAAAAGCTCGTAGTTGGATTTGTGGTGGTTCCTGAGGTCCAAATTTTGGTACTATCGGGCGCCGCCATCCTTGGGTGGAACCTGTGTGGCATTAGGTTGTCGTGCAGGGGATGCCCATCTTTTACTGTGAAAAAATTAGAGTGTTCAAAGCAGGCTTACGCCGTTGAATATATTAGCATGGAATAACATTATACGACTTTGGATCTATTTTGTTGGTTTGCGCTCCGAAGTAATGATTAACAGGGACAGTTGGGGGTATTCGTATTCCATTGTCAGAGGTGAAATTCTTGGATTTCTGGAAGACGAACTACTGCGAAAGCATTTACCAAGGATGTTTTCATTA	0	0	42	0	0	34	2	0	32	0	0	67	4	0	44	1	0	65	9	0	132	2	0	192	0	0	243	3	2	201	24	13	240	31	4	225	115	35	330	26	72	344	114	Eukaryota	Chromista	Stramenopiles	Ochrophyta	Bacillariophyta	Bacillariophyta_X
AGCTCCAATAGCGTATATTAAAGTTGTTGCAGTTAAAAAGCTCGTAGTTGGATTTCAGTCTTAGTTCGTCTGGCCCGCTCCCTTGAGGAGCCGAGTGCCGGTTGCGAGCTGGACTTCCTTCTAGCATGGAACCTCTACCGTTATGCGGCCGGGGGGGACATCTGGATCATTTACTTTGAAGAAATTAGAGTGTTCAAAGCAAGCTTACGCTGTGAATATATTAGCATGGAATAATAACATAGGACTCGGGTTCTATTTTGTTGGTTTCTAGGACTCAAGTAATGATTGATAGGGACAGTTGGGGGTGCTGCTATTATATGGCCAGAGGTGAAATTCACGGATTCATATAAGAGCAACTTATGCGAAAGCATTCACCAAGGATGTCTTCTTTA	5	0	20	4	0	4	3	0	5	26	0	9	33	0	3	16	0	5	19	0	7	11	0	0	4	0	3	16	0	1	9	0	0	22	0	1	25	0	0	8	0	0	115	Eukaryota	x	Rhizaria	Cercozoa	Chlorarachniophyceae	Chlorarachniophyceae_X
AGCTCCAATAGCGTATATTAAAGTTGTTGCGGTTAAAAAGCTCGTAGTTGGATTTCTGCCGAGGACAACCGGTCCGCCCTCTGGGTGAGCATCTGGCTTGGCTTTGGCATCTTTCTGGGTAACGTAGCTGCACTTGACTGTGTGGTGCGGGGTCCAGGACTTTTACTTTGAGGAAATTAGAGTGTTTCAAGCAGGCGTGTGCCGTGAATACATTAGCATGGAATAATAAGACAGGACCTCGGTTCTATTTTGTTGGTTTCTAGAGCTGGGGTAATGATTAATAGGGATAATCGGGGGCGCTCGTATTTAACTGTCAGAGGTGAAATTCTTGGATTTGTTAAAGACGGACGACTGCGAAAGCATTTGCCAAGGATGTTTTCATTG	18	0	140	0	60	270	3	7	164	18	0	219	5	20	306	54	235	142	118	516	626	87	7	1040	52	306	1409	187	29	508	69	1	321	55	37	50	49	5	7	32	7	27	116	Eukaryota	Chromista	Alveolata	Dinoflagellata	Dinophyceae	Gymnodiniales
AGCTCCAATAGCGTATATTAATGTTGTTGCAGTTAAAAAGCTCGTAGTTGGATTTCTGATGGGATCGACCCGGTCGGCTCCGAAAGGGGTCGCACTGGTGGTCTGTCCGGTCATCCTCGAGGGGAGGCTTTCTGGCATTCATTTGTTGGGGAGTCGACGCTCGTCGTTTACTGTGAACAAATTAGAGTGTTCAAAGCAGGCTTAGGCCGTTGAATACATTAGCATGGAATAATAAGATAGGACTTTGGTGGTTTATTTTGTTGGTTTGCACGCCGAAGTAATGATTAATAGGAGCAGTTGGGGATGTCCGTATTCGATTGTCAGAGGTGAAATTCTTGGATTTATTGAAGACGAACTACTGCGAAAGCATTCATCAAGGATGTTTTCATTA	0	50	4	2	157	2	0	70	23	5	96	25	8	241	10	4	236	28	23	1049	140	1	1365	63	5	872	132	26	1446	163	80	885	126	127	590	120	176	498	38	31	200	48	117	Eukaryota	Chromista	Stramenopiles	Ochrophyta	Dictyochophyceae	Dictyochophyceae_X
AGCTCCAATAGCGTATACTAATGTTGCTGCAGTTAAAAAGCTCGTAGTTGAATTTCTGGTGACGCGGTTTGGCCTGTTGCTTAATTGCAATTTGTGCCACCACCGCTTCGCCATCTTTTGGTTTAACCAGTCTGGCATTAGGTTGTCGGGTTGGTGATACCAATCGTTTACTGTGAAGAAATTAGAGTGTTCAAAGCAGGCTTATGCCGTTGAATATTTTAGCATGGAATAATAAGATAGGACTTTAGTGTTATTTTGTTGGTTTGCACACTAGAGTAATGATTAATAGGGACAGTTGGGGATATTAGTACTAGACCATTAGAGGTGAAATTCTTGGATCGGTTTATGACTAACGACTGCGAAAGCATTTATCAGGGATGTTTTCATTA	2	1	64	10	0	104	0	0	114	1	0	115	0	0	66	0	12	48	0	0	59	0	12	21	0	0	40	0	0	26	2	1	27	1	8	32	3	2	19	0	4	28	118	Eukaryota	Chromista	Stramenopiles	Stramenopiles_X	Stramenopiles_X-Group-7	Stramenopiles_X-Group-7_X
AGCTCCAATAGCGTATATTAAAGTTGTTGCGGTTAAAAAGCTCGTAGTTGGATTTCTGCCGAGGACGACCGGTCCGCCCTCTGGGTGAGCATCTGGCTCGGCCTGGGCATCTTCTTGGAGAACGTATCTGCACTTGACTGTGTGGTGCGGTATTCAGGACTTTTACTTTGAGGAAATTAGAGTGTTTCAAGCAGGCATACGCCTTGAATACATTAGCATGGAATAATAAGATAGGACCTCGGTTCTATTTTGTTGGTTTCTAGATCTGAGGTAATGATTAATAGGGATAGTTGGGGGCATTCGTATTTAACTGTCAGAGGTGAAATTCTTGGATTTGTTAAAGACGGACTACTGCGAAAGCATTTGCCAAGGATGTTTTCATTG	27	0	33	38	0	11	21	0	6	31	0	9	33	0	4	91	0	13	63	2	12	139	0	17	42	0	22	160	0	35	241	8	26	1479	8	151	1371	0	19	443	2	36	119	Eukaryota	Chromista	Alveolata	Dinoflagellata	Dinophyceae	Peridiniales
AGCTCCAATAGCGTATATTAAAGTTGTTGCGGTTAAAAAGCTCGTAGTTGGATTTCTGCCGAGGACGACCGGTCCGCCCTGCGGGTGAGTATCTGGGACGACCTGGGCATCTTCTTGGAGAACGTGTCTGCACTTGACTGTGTGGTGCGGTATCCAGGACTTTTACTTTGAGGAAATTAGAGTGTTTCAAACAGGCCCACGCCTTGAATACATTAGCATGGAATAATAAGATAGGACCTCGGTTCTATTTTGTTGGTTTCTAGAGCTGAGGTAATGATTAATAGGGATAGTTGGGGGCATTCGTATTTAACTGTCAGAGGTGAAATTCTTGGATTTGTTAAAGACGGACTACTGCGAAAGCATTTGCCAAGGATGTTTTCATTG	102	131	745	4	14	1544	9	0	845	21	0	1447	45	0	1007	34	3	835	64	21	1228	34	3	1032	7	12	944	17	25	834	10	5	295	27	0	119	12	0	13	6	5	20	120	Eukaryota	Chromista	Alveolata	Dinoflagellata	Dinophyceae	Torodiniales
AGCTCCAATAGCGTATATTTAAGTTGTTGCAGTTAAAAAGCTCGTAGTTGGATTTCGGTTAAGAGCGACCGGTCCGCCGTTTGGTGTGCACTGGTTGGTTTTAACTTCCTGTAGAGGACGTGCTCTGGGCTTAACGGTCTGGACTCGGAGTCTACGTGGTTACTTTGAAAAAATTAGAGTGTTCAAAGCGGGCTTACGCTTGAATATTTCAGCATGGAATAACACTATAGGACTCCTGTCCTATTTCGTTGGTCTCGGGACGGGAGTAATGATTAAGAGGAACAGTTGGGGGCATTCGTATTTCATTGTCAGAGGTGAAATTCTTGGATTTATGAAAGACGAACTTCTGCGAAAGCATTTGCCAAGGATGTTTTCATTA	108	0	28	129	0	1	104	0	0	150	0	1	112	0	0	216	1	0	175	0	1	135	0	0	99	1	0	179	0	0	323	0	0	641	0	0	686	0	0	237	0	0	121	Eukaryota	x	Archaeplastida	Chlorophyta	Mamiellophyceae	Mamiellales
AGCTCCAATAGCGTATATTAAAGTTGTTGCAGTTAAAAAGCTCGTAGTTGGATTTCTGGCGGTGTGACTCCGGCCGGCATGACGTCGGGTCCAGAGCGCGCCACCATCCTTCTGTCAACCTTCGCGGGATTCGCTTCCCGCGTTGTGGGCTCAGATATTTTACCTTGAGAAAATTAGAGTGTTTCAGGCAGGCTTTCGCCGGAATACATTAGCATGGAATAATAGAAAAGGACTTCAACCTCTTCTGTTGGTCTGAGGGGCTGTAGTAATGATTAATAGGGATAGTTGGGGGCATTAGTACTTGACTGTCAGAGGTGAAATTCTCCGATTTGTTAAAGACTAACTTATGCGAAAGCATTTGCCAAGGATGTTTTCATTA	0	0	8	3	0	2	3	0	27	18	0	5	19	0	2	20	0	18	12	0	4	30	1	20	15	0	10	44	3	16	155	2	11	211	3	12	506	0	10	188	2	8	122	Eukaryota	Chromista	Alveolata	Ciliophora	Spirotrichea	Choreotrichida
AGCTCCAAGAGCGTATATTAAAGTTGTTGCAGTTAAAAAGCTCGTAGTTGGATTTCTGGTACAACGCGCCTGGCCCGCTTACGTGAGTGCCGGTGCGCGTTTGCCATCCTTCTAGAAAACGTCTCTACTCGGGCAACTGAGCCGGATTCGCGATCTAGATCTTTTACTTTGAAAAAATTAGAGTGTTTAAAGCAGGCTATTGCCTTGAATACATTAGCATGGAATAATAATCTAGGACTTCGGTTCTATTTTGTTGGTTTCTAGTACTGAAGTAATGATTGATAGGGATAGTTGGGGGTGCTAGTATTGACCGGCCAGAGGTGAAATTCTTGGATTCGGTCAAGACTAACTTATGCGAAAGCATTCACCAAGGATGTCTTCTTTA	0	8	25	0	0	33	0	0	60	0	0	60	0	0	25	0	0	29	0	0	10	0	0	18	0	0	6	4	0	45	7	0	23	9	0	63	5	0	29	15	0	86	123	Eukaryota	x	Rhizaria	Cercozoa	Filosa-Thecofilosea	Cryomonadida
AGCTCCAATAGCGTATATTAAAGTTGTTGCAGTTAAAAAGCTCGTAGTTGGATTTCTGGTGGGAGCACGGGTCGGCCCTCACGGGTTGTACTGTTGTTGCGTCCTGCCGTTTCGGAGGGAATGGCCTCGCTATTAAGTTAGCGTGGTCGGGAACTCTGTCGTTTACTGTGAAAAAATTAGAGTGTTCAAAGCAGGCCTTCGCTGTGAATACATTAGCATGGAATAATAAGATAGGACTGTAGTGCTATTTTGTTGGTTTGCGTACTATGGTAATGATTAATAGGGATAGTTGGGGGTATTCATATTCAATTGTCAGAGGTGAAATTCTTGGATTTATGGAAGATGAACTACTGCGAAAGCATTTACCAAGGATGTTTTCATTA	755	6	399	1067	4	29	939	1	51	1140	0	63	1003	1	40	495	8	31	467	1	30	303	0	22	142	1	12	147	0	4	171	0	5	152	3	1	67	0	0	79	0	0	124	Eukaryota	Chromista	Stramenopiles	Sagenista	MAST-7	MAST-7A
AGCTCCAATAGCGTATATTAAAGCTGTTGCGGTTAAAAAGCTCGTAGTTGGACTTCTGCTGAGGACGACTGGTCTGCCCTCTGGGTGAGTATCTGGTTCGGCCGAAGCATCTTCTTGGAGGTTGCAAGCGCACTTCATTGTGTGGTGCAACCGACTGGAATTTTACTTTGAGGAAATTAGAGTGTTCAAGGGAGGCGTACGCCTCGCATAGGTTAGCATGGAATAATGCTGTAAGACCATGGTATTGCTGTGTTGGTTTCTATCACCTAAGGTAATGATAAACAGGGATAGTTGGGGGCATTCGTATTTAACTGTCAGAGGTGAAATTCTTGGATTTGTTAAAGACGAACGACTGCGAAAGCATTTGCCAAGGATGTTTTCATTG	4	0	182	0	0	173	0	0	0	0	0	0	0	0	1	0	0	0	0	0	0	0	0	7	0	0	0	0	0	0	0	0	0	0	0	0	0	1	0	0	0	0	125	Eukaryota	Chromista	Alveolata	Dinoflagellata	Dinophyceae	Dinophyceae_X
AGCTCCAATAGCGTATATTAAAGTTGTTGCGGTTAAAAAGCTCGTAGTTGGATCTCGGCAGGCAGGGGGTGGTTCGCTCCTTAGCGCTACTGCCCCATTTGCCTGTGTGATTGGCAGAGGTTTCGGGGTGCCCTTTATTGAGTGACCCGGAGCGCTGTCAGGTTTACTTTGAAAAAATTAGAGTGCTCAAAGCAGGCTTTTCACGCTTGAATATTCGTGCATGGAATAATAGAATAGGAACTCGTTTCTATTTTGTTGGTTTTCGGAAATCGAGTTAATGATTAATAGGGACAATTGGGGGCATTAGTATTCAGACGACAGAGGTGAAATTCTTGGACCGTCTGAAGACTAACTACTGCGAAAGCATTTGCCAAGAGTGTTTTCATTA	94	12	188	15	693	0	4	2404	1	1	3711	1	5	578	2	0	5816	0	1	0	0	0	0	1	0	0	2	0	3	0	0	1222	0	1	0	0	1	0	0	0	1	0	126	Eukaryota	Animalia	Opisthokonta	Metazoa	Arthropoda	Crustacea
AGCTCCAATAGCGTATATTAAAGTTGTTGCAGTTAAAAAGCTCGTAGTTGGATTTCTGGCAGGAGCGACCGGTCACACACTCTGTGTGTGAACTTGCGTTGTCTCTGGCCATCCTTGGGAAGATCCTGTTTGGCATTAAGTTGTCGGGCAGGGGATACCCATCGTTTACTGTGAAAAAATTAGAGTGTTTAAAGCAGGCTTATGCCGTTGAATATATTAGCATGGAATAATAAGATAGGACTTCGGAACTATTTTGTTGGTTTGCGTTACGAAGTAATGATTAATAGGGACAGTTGGGGGTATTCGTATTTCGTTGTCAGAGGTGAAATTCTTGGATTTCCGAAAGACGAACTACTGCGAAAGCATTTACCAAGGATGTTTTCATTA	1	3	406	33	9	395	0	4	266	3	6	754	0	1	483	5	6	428	6	6	533	2	9	655	1	6	789	0	15	321	16	6	191	22	6	278	11	1	224	9	2	265	127	Eukaryota	Chromista	Stramenopiles	Ochrophyta	Bacillariophyta	Bacillariophyta_X
AGCTCCAATAGCGTATATTAAAGTTGTTGCAGTTAAAAAGCTCGTAGTCGGATTTTGGCATCACGCCGAACTGTCTGCCGATTGGTAAGTACGGTTTGGCGGGTGCTTCCTTCCGGAGGCTCGTTCCCTTCTTCATTGAAGGGTTCGTTGGTTCCGGGTCTTTTACTTTGAGAAAATTAGAGTGTTCAAAGCAGGCCTATGCTCTGAATAGGTTAGCATGGAATAATAGAATAGGACTTTGGTTCTATTTTGTTGGTTTCTAGGACCGAAGTAATGATTAATAGGGACAGTTGGGGGCATTCATATTCCATTGTCAGAGGTGAAATTCTTGGATTAACGGAAGATGAACTTCTGCGAAAGCATCTGCCAAGGATGTTTTCATTG	494	6	351	743	2	48	651	0	34	829	1	75	631	1	37	450	3	24	406	2	25	289	1	17	139	1	34	292	0	24	151	3	6	126	0	5	188	0	0	43	0	3	128	Eukaryota	Chromista	Hacrobia	Picozoa	Picozoa_X	Picozoa_XX
AGCTCCAATAGCGTATATTAAAGTTGTTGCGGTTAAAAAGCTCGTAGTTGGATTTCTGCTGAGGACGACCGGTCCGCCCTCCGGGTGAGCATCTGGTTCGGCCTTGGCATCTTCTTGGCGAACGTATCTGCACTTGACTGTGTGGTGCGGTACCCAGGACTTTTACTTTGAGGAAATTAGAGTGTTTCAAGCAGGCATACGCCTTGAATACATTAGCATGGAATAATAAGATAGGACCTCGGTTCTATTTTGTTGGTTTCTAGAGCTGAGGTAATGATTAATAGGGATAGTTGGGGGCATTCGTATTTAACTGTCAGAGGTGAAATTCTTGGATTTGTTAAAGACGGACTACTGCGAAAGCATTTGCCAAGGATGTTTTCATTG	28	2	35	0	13	365	0	10	318	10	0	165	2	0	217	3	38	616	1	2	292	0	4	574	0	4	71	4	2	183	3	3	115	3	2	139	5	1	46	0	0	6	129	Eukaryota	Chromista	Alveolata	Dinoflagellata	Dinophyceae	Gymnodiniales
AGCTCCAATAGCGTATATTAAAGTTGTTGCAGTTAAAAAGCTCGTAGTTGGATCTCGGGAGCGAGCGGGCGGTCGGGCGTTCAGCCGTGCACTTCCCGCTCATCCTACTGTCCGGTACGTGCCCTGTGCTCTTAACCGAGTGTAGGGAGCGTCTGGAGCGTTTACTTTGAAAAAATTAGAGTGCTCAAAGCAGACGATTCGTCTGAATAGCCGTGCATGGAATAATGGAATAGGACCTCGGTTCTATTTTGTTGGTTTTCGGAAGTCGAGGTAATGATTAAGAGGGACAGACGGGGGCATTCGTACTGGGCCGCCAGAGGTGAAATTCTTTAACTGGCTCATGACGAACCACTGCGAAAGCATTTGCCAAGAATGTTTTCATTA	15	0	96	0	0	3	0	0	5	1	0	0	0	0	2	0	0	0	0	0	0	22	1	0	0	0	0	137	0	46	117	67	46	0	0	2	26	0	4	7	0	6	130	Eukaryota	Animalia	Opisthokonta	Metazoa	Annelida	Annelida_X
AGCTCCAATAGCGTATATTAAAGTTGTTGTGGTTAAAAAGCTCGTAGTTGGATCTCGGCGGTCTGAGGGCGGTGGTCTTCAGAGATCTACTGCCCTATAGACCGTAGTTTTGCCAGAGGTCTCAGGGTGCTCTTAACCGAGTGTCTTGCGATGCTGGCAGGTTTACTTTGAAAAAATTAGAGTGCTCAAAGCAGGCTTTTACGCCTGAATATTCGTGCATGGAATAATAGAATAGGAAGTCGTTTCTATTTTGTTGGTTTTCGGAAATCGACTTAATGATTAATAGGGACAGTCGGGGGCATTTGTATTCAAACGACAGAGGTGAAATTCTTGGACCGTTTGAAGACAAACTACTGCGAAAGCATTTGCCAAGAATGTTTTCATTA	9	11	9	0	1	0	0	89	0	0	0	1	0	0	3	0	0	3	0	0	0	0	0	0	1	0	1	0	3	1	0	20	4	2	0	0	0	0	0	0	0	1	131	Eukaryota	Animalia	Opisthokonta	Metazoa	Arthropoda	Crustacea
AGCTCCAATAGCGTATATTAAAGTTGTTGCAGTTAAAAAGCTCGTAGTTGGATTTCTGGTAGGAGCGACCGGTCCGCCCTGTTAAGGGTGTGTACTAGCGTTGTCTCTGGCCATCCTTGGGGGAACTGCGCGGGGAGACTTGCGTTAGGGAACCCATCGTTTACTGTGAAAAAATTAGAGTGTTTAAAGCAGGCTTATGCCGTTGAATACATTAGCATGGAATAATAAGATAGGACCGCGTGGTCGTCTTGTTGGTTTGCACCGCGAGGTAATGATTAATAGGTACAGTTGGGGGTATTCGTATTTAATTGTCAGAGGTGAAATTCTTGGATTTATGAAAGACGAACTTCTGCGAAAGCATTTACCAAGGATGTTTTCATTA	711	9	497	782	3	40	667	0	29	1396	0	100	1334	1	35	902	0	43	613	3	27	379	1	21	168	0	44	396	1	25	269	1	4	232	0	1	199	0	2	47	0	2	132	Eukaryota	Chromista	Stramenopiles	Pseudofungi	MAST-1	MAST-1B
AGCTCCAATAGCGTATACTAAAGTTGTTGCAGTTAAAAAGCTCGTAGTTGAATTTCTGGTCGTGGCGACCGGTCCGCCCCTCACGGGGTGTGCACCTGGTCTCTGCGTCCATCCTCGGGGAGAGCGCGTCTGGCATTCAGTTGTCGGGCGCGGGATCCTCGTCATTTACTGTGAGCAAAATAGAGTGTTCAAAGCAGGCTTAGGCCGTTGAATACATTAGCATGGAATAATAAGATAGGACCTTGGTCTATTTTGTTGGTTTGCATTCCAAGGTAATGATTAATAGGGATAGTTGGGGGTATTCGTATTCAATTGTCAGAGGTGAAATTCTTGGATTTATGGAAGACGAACTACTGCGAAAGCATTTACCAAGGATGTTTTCATTA	2	0	3	4	0	2	9	0	1	5	0	0	1	0	0	9	0	0	0	0	1	0	0	0	0	0	0	0	0	0	0	0	0	0	0	0	0	0	0	0	0	0	133	Eukaryota	Chromista	Stramenopiles	Ochrophyta	Chrysophyceae	Chrysophyceae_X
AGCTCCAATAGCGTATATTAAAGTTGTTGCAGTTAAAAAGCTCGTAGTTGGATTTCTGGGGCAAGCTCCTGGTCCGCCGCCTTTGTGCGGTGCTGACTGAGTGCAGCGTTGTCTCATCCTTGTGGGAATTCCGGTTTGGGCTTCGTTGTCCGGCCGGCGGAACCGCATCTTTTACTGTGAAAAAATTAGAGTGTTCAAAGCAGGCTTACGCTGTGAATACATTAGCATGGAATAATAAGATAGGACTTTGGTTCTGTTTTGTTGGTTGGAGACCAAGGTAATGATTAATAGGGATAGTTGGGGGTATTCATATTTAATTGTCAGAGGTGAAATTCTTGGATTTATGAAAGATGAACTTATGCGAAAGCATTTACCAAGGATGTTTTCATTA	112	4	312	95	13	215	67	1	121	55	1	162	64	1	53	29	6	43	22	2	39	13	0	21	6	0	19	11	6	8	4	1	4	1	0	1	0	0	0	2	0	7	134	Eukaryota	Chromista	Stramenopiles	Opalozoa	MAST-3	MAST-3I
AGCTCCAATAGCGTATATTAAAGTTGTTGCAGTTAGAACGCTCGTAGTCGGATTTCGGGGCGTTCCGACCGGTCTGCCGATGGGTACGCACTGGTCGGCGCGTCCTTCCTTCCGGAGACCGTGCCTACTCTTAACTGAGCGGGGGCGGGAGACGGATCGTTTACTTTGAAAAAATCAGAGTGTTTCAAGCAGGCAGCTCGCTCTTGCATGGATTAGCATGGGATAATGAAATAGGACTTTGGTGCTATTTTGTTGGTTTCGAACACCGAAGTAATGATTAACAGGGACAGTCAGGGGCACTCGTATTCCGCCGAGAGAGGTGAAATTCTCAGACCAGCGGAAGACGAACTACTGCGAAAGCATTTGCCAGGGATGTTTTCACTG	16	0	49	29	0	8	15	0	9	24	0	13	11	0	19	10	0	7	10	2	22	8	0	23	9	0	28	12	0	57	26	0	34	52	0	58	55	1	21	35	1	44	135	Eukaryota	Chromista	Hacrobia	Haptophyta	Prymnesiophyceae	Prymnesiales
AGCTCCAATAGCGTATATTAAAGTTGTTGCAGTTAAAAAGCTCGTAGTTGGATTTCTGGCGGGAGCGGGTGGTCCGGCACTTTGTGTTGGTACTTTCCTGTCTCTTGCCATCCTTGGGTCTAAGCTGTCTGGCATTTAGTTGTCGGGCAGTGGCTGCCCATCGTTTACTGTGAAAAAATTAGAGTGTTCAAAGCAGGCTTATGCCGTTGAATATATTAGCATGGAATAATAAGATAGGACCTTGGTACTATTTTGTTGGTTTGCGCACCGAGGTAATGATTAAGAGGGACAGTTGGGGGTATTCGTATTCAATTGTCAGAGGTGAAATTCTTGGATTTCTGGAAGACGAACTACTGCGAAAGCATTTACCAAGGATGTTTTCATTA	5	0	36	0	0	2	0	0	2	2	0	13	0	0	3	0	0	5	0	0	3	0	0	0	0	0	3	0	3	1	0	1	3	0	2	5	0	3	4	0	2	3	136	Eukaryota	Chromista	Stramenopiles	Ochrophyta	Bacillariophyta	Bacillariophyta_X
AGCTCCAATAGCGTATATTTAAGTTGTTGCAGTTAAAAAGCTCGTAGTTGGATTTCGGGTGAGGATGACCGGTCTGCCGTTGCGGTACGCACTGGACGTTTTCATCTTGTTGTCGGGGACGCGCTTCTGGGCTTCACTGTTCGGGACGCGGAGTCGGCGCTGTTACTTTGAAAAAATTAGAGTGTTCAAAGCAGGCAATCGCTCTGAATACATTAGCATGGAATAACGCTATAGGACTCTGGTCCTATTGTGTTGGTCTTCGGGACCGGAGTAATGATTAAGAGGGACAGTTGGGGGCATTCGTATTTCATTGTCAGAGGTGAAATTCTTGGATTTATGAAAGACGAACTTCTGCGAAAGCATTTGCCAAGGATGTTTTCATTA	13	2	19	6	0	21	8	0	6	7	1	9	7	0	5	9	0	6	8	0	2	7	0	3	2	0	5	11	0	3	30	0	7	131	0	13	106	0	10	37	0	4	137	Eukaryota	x	Archaeplastida	Chlorophyta	Pyramimonadales	Pyramimonadales_X
AGCTCCAATAGCGTATATTAAAGTTGTTGTGGTTAAAAAGCTCGTAGTTGGATTTCTGCTGAGGACGACCGGTCCGCCCTCCGGGTGAGCATCTGGTTCGGCCTTGGCATCTTCTTGGCGAACGTATCTGCACTTGACTGTGTGGTGCGGTGCCCAGGACTTTTACTTTGAGGAAATTAGAGTGTTTCAAGCAGGCATACGCCTTGAATACATTAGCATGGAATAATAAGATAGGACCTCGGTTCTATTTTGTTGGTTTCTAGAGCTGAGGTAATGATTAATAGGGATAGTTGGGGGCATTCGTATTTAACTGTCAGAGGTGAAATTCTTGGATTTGTTAAAGACGGACTACTGCGAAAGCATTTGCCAAGGATGTTTTCATTG	25	1	38	0	11	346	0	2	303	6	0	135	4	0	255	7	28	554	3	0	302	6	2	551	0	0	51	5	9	197	3	1	109	2	0	125	11	0	23	0	0	3	138	Eukaryota	Chromista	Alveolata	Dinoflagellata	Dinophyceae	Gymnodiniales
AGCTCCAATAGCGTATATTAAAGTTGTTGCAGTTAAAAAGCTCGTAGTTGGATTTGTGGCAGTCGCGTGCGGCCCGACACTTGTTGTTGGTGCTTGCTTGCGTCGCCATCCTTGGGTGGAACCTGTGTGGCATTAGGTTGTCGTGCAGGGGATGCCCATCGTTTACTGTGAAAAAATTAGAGTGTTCAAAGCAGGCTTATGCCGTTGAATATGTTAGCATGGAATAATAAGATAGGACCTTGGTACTATTTTGTTGGTTTGCGCACCAAGGTAATGATTAATAGGGACAGTTGGGGGTATTCGTATTCCATTGTCAGAGGTGAAATTCTTGGATTTTTGGAAGACGAACTACTGCGAAAGCATTTACCAAGGATGTTTTCATTA	0	0	29	0	1	26	0	0	12	0	0	6	0	0	15	0	0	6	0	7	16	0	31	59	0	35	43	2	105	140	15	121	106	45	212	414	56	435	367	11	2462	537	139	Eukaryota	Chromista	Stramenopiles	Ochrophyta	Bacillariophyta	Bacillariophyta_X
AGCTCCAATAGCGTATATTAAAGTTGTTGCGGTTAAAAAGCTCGTAGTTGGATTTCTGCTGAGGACGACCGGTCCGCCCTCTGGGTGAGTATCTGGCTCGGCCTTGGCATCTTCTTGGAGAACGCAACTGCACTTGACTGTGTGGTGTGGTATCCAGGACTTTTACTTTGAGGAAATTAGAGTGTTTCAAGCAGGCGCACGCCTTGAATACATTAGCATGGAATAATAAGATAGGACCTTGGTTCTATTTTGTTGGTTTCTAGAGCTGAGGTAATGATTAATAGGGATAGTTGGGGGCATTCGTATTTAACTGTCAGAGGTGAAATTCTTGGATTTGTTAAAGACGGACTACTGCGAAAGCATTTGCCAAGGATGTTTTCATTG	15	56	76	0	86	502	0	0	129	2	0	136	1	0	478	5	0	357	9	0	427	1	8	474	1	1	186	0	100	350	0	2	114	1	0	22	0	0	4	1	4	12	140	Eukaryota	Chromista	Alveolata	Dinoflagellata	Dinophyceae	Gymnodiniales
AGCTCCAGTAGCGTATATTAAAGTTGTTGCAGTTAAAAAGCTCGTAGTTGGATTTCTGGTACGCTGCGCCTAGCCCGCCCACGTTAGTGGTGTGAGTGTTGGTGCGCGGTTGCCATCCTTCTAGAGAACGTGTCTACCTTTAATTAGGCCGGGCTACGGGATCTAGATCATTTACTTTGAAAAAATTAGAGTGTTTAAAGCAGGCTTTTGCTATGAATACATTAGCATGGAATAATAATATAGGACTTTGGTTCTATTTTGTTGGTTTCTAGGACTAAAGTAATGATTGATAGGGATAGTTGGGGGTGCTAGTATTCAGCGGCCAGAGGTGAAATTCTTGGATTCGCTGAAGACTAACTTATGCGAAAGCATTCACCAAGGATGTCTTCTTTA	0	2	0	0	0	0	0	0	0	0	0	0	0	0	0	0	0	2	1	0	35	0	0	69	7	41	455	21	0	105	7	0	41	0	0	36	0	0	4	0	0	13	141	Eukaryota	x	Rhizaria	Cercozoa	Filosa-Thecofilosea	Ventricleftida
AGCTCCAATGGCGTATATTAAAGTTGTTGCAGTTAAAAAGCTCGTAGTTGGATTTCTGGCAGGAGCGACCGGTCGGCCCAAGTGGTGTGTACTAGTGTTGCATCTGGCCATATTTGCGGAGAGCGTGTGTGGCATTAATTTGTCGTGCACGGGACCCGCATCGTTTACTGTGAGAAAATTAGAGTGTTCAAAGCAGGCTTATGCCTTGGATATGTTAGCATGGAATAATAAGATAAGACTTTGGCGGTCTATTTTGTTGGTTTGCACGCCATTGTAATGATTGATAGGGACAGTTGGGGGTATTCATATTTAATTGTCAGAGGTGAAATTCTTGGATTTATGAAAGATGAACTACTGCGAAAGCATTTACCAAGGATGTTTTCATTA	94	10	1119	129	9	1138	88	0	703	98	1	1095	118	1	376	100	13	284	57	1	278	45	9	218	4	1	146	15	0	110	38	1	81	54	1	151	121	1	82	68	0	191	142	Eukaryota	Chromista	Stramenopiles	Pseudofungi	MAST-2	MAST-2D
AGCTCCAATAGCGTATATTAAAGTTGTTGCAGTTAAAAAGCTCGTAGTTGGATCTCGGGTCCAGGCTTGCGGTTCTGCTCATGCAGACACTGCTCGTCCTGACCTACCTGCCGGTTTTCCCTTGGTGCCCTTCACTGGGTGTCTCGGGTGGCCGGAACGTTTACTTTGAAAAAATTAGAGTGTTCAAAGCAGGCAGCTTGCCTGAATAATGGTGCATGGAATAATAGAAAAGGACCTCGGTTCTATTTTGTTGGTGGTCGGAACTTGAGGTAATGATTAAGAGGGACAGACGGGGGCATTCGTATTACGGTGTTAGAGGTGAAATTCTTGGATCGCCGTAAGACGAACTACTGCGAAAGCATTTGCCAAGAATGTTTTCATTA	49	0	93	0	0	0	0	0	1	1	0	0	0	0	9	10	1	0	0	0	2	108	11	57	0	0	1	440	12454	747	321	25	163	81	0	40	0	0	7	13	0	8	143	Eukaryota	Animalia	Opisthokonta	Metazoa	Annelida	Annelida_X
AGCTCCAATAGCGTATATTAATGTTGTTGCAGTTAAAAAGCTCGTAGTTGGATTTCTGGTCTAAGCGCCTGGCCGGCTCCGCAAGGGGTCGTGCATGGGTACCTTGGTCCATCCTCAGGGGAACTGTCACTGGTATTCATTTATCGGTGTTGGGACGCCTGTCGTTTACTGTGAACAAATTAGAGTGTTCAAAGCAAGGTGTACTTGAATACATTAGCATGGAATAATAAGATAGGACTTTGGTGGTTCTTTTTGATATTTTGTTGGTTTGCACGCCAAAGTAATGATTAATAGGAGCAGTTGGGGGTATTCGTATTCAATTGTCAGAGGTGAAATTCTTGGATTTATAGAAGACGAACTACTGCGAAAGCATTTACCAAGGATGTTTTCATTA	3	0	13	0	1	6	0	0	0	0	0	6	0	0	1	0	0	5	0	1	0	0	0	2	0	0	0	0	0	0	1	0	0	0	0	0	0	0	0	0	0	0	144	Eukaryota	Chromista	Stramenopiles	Ochrophyta	Dictyochophyceae	Dictyochophyceae_X
AGCTCCAATAGCGTATATTAAAGTTGTTGCAGTTAAAAAGCTCGTAGTTGGATTTCTGTTCTCGAGGATCGGTCCGCCTCACGGTGAGCACTGGTTTTTCTTGGGGACATCCTCTCGAAGGCGGGTGGTGCACTTAATTGTGTGCTGCTTGGATTCGGGACCTTTACTTTGAAAAAATTAGAGTGTTCAAAGCAGGCGTCGGCTTGAATACATTAGCATGGAATAATGGAATAGGACTTTGGTTCTATTTTGTTGGTTTCTAGGACCGAAGTAATGATTAATAGGGACAGTTGGGGGCATTAGTATTTAATTGTCAGAGGTGAAATTCTTGGATTTATGAAAGACTAACTACTGCGAAAGCATTTGCCAAGGATGTTTTCATTA	66	0	1167	81	5	998	46	0	721	84	2	1230	92	2	562	75	8	671	41	5	461	25	9	462	9	2	420	26	3	335	16	0	107	15	1	47	10	0	10	4	0	14	145	Eukaryota	x	Opisthokonta	Choanoflagellida	Choanoflagellatea	Acanthoecida
AGCTCCAATAGCGTATATTAAAGTTGTTGCGGTTAAAAAGCTCGTAGTTGGATTTCTGCTGAGGACGACCGGTCCGCCCTCCGGGTGAGCATCTGGTTCGGCCTTGGCATCCTCTTGGTGAACGTGTCTGCACTTGACTGTGTGGTGCGGTACCCAGGACTTTTACTTTGAGGAAATTAGAGTGTTTCAAGCAGGCATACGCCTTGAATACATTAGCATGGAATAATAAGATAGGACCTCGGTTCTATTTTGTTGGTTTCTGCAGCTGAGGTAATGATTAATAGGGATAGTTGGGGGCATTCGTATTTAACTGTCAGAGGTGAAATTCTTGGATTTGTTAAAGACGGACTACTGCGAAAGCATTTGCCAAGGATGTTTTCATTG	23	2	32	0	10	253	0	0	223	12	0	130	11	0	203	7	27	399	0	0	224	2	3	416	0	2	75	1	5	144	0	0	87	0	1	75	2	1	17	1	0	7	146	Eukaryota	Chromista	Alveolata	Dinoflagellata	Dinophyceae	Gymnodiniales
AGCTCCAAGAGCATATATTAAAGTTGTTGCAGTTAAAAAGCTCGTAGTTGGATTTCTGGTATAATGCGCCTGGCCCGCGGCTATTTAAGCCTGTGAGTGCCGGTGTGCGTTTGCCATCCTTCTAGAAAACGTTTCTACCCTTCACTGGGCCGGACTCGCGATCTAGATCTTTTACTTTGAAAAAATTAGAGTGTTTAAAGCAGGCTTTTGCTATGAATACATTAGCATGGAATAATAATCTAGGACTTCGGTTCTATTTTGTTGGTTTCTAGTACTGAAGTAATGATTGATAGGGATAGTTGGGGGTGCTAGTATTGGCCGGCCAGAGGTGAAATTCTTGGATTCGGTCAAGACTAACTTATGCGAAAGCATTCACCAAGGATGTCTTCTTTA	4	1	138	0	3	95	0	0	47	3	0	194	0	0	53	0	0	29	6	0	64	0	0	47	0	0	43	0	0	113	1	3	18	1	0	25	24	1	67	1	0	22	147	Eukaryota	x	Rhizaria	Cercozoa	Filosa-Thecofilosea	Cryomonadida
AGCTCCAATAGCGTATATTAAAGTTGTTGCGGTTAAAAAGCTCGTAGTTGGATTTCTGCTGAGGATGGCTGGTCCGCCCTCTGGGTGAGTATTTGGCACAGCCTGAGCATTTATCTTGAAAGTACAACTGCACTTGACTGTGTGGTGTGTTATTGAGAACATTTACTTTGAGGAAATCAGAGTGTTTCAAGCAGGTGTTTGGCCTTGAATACATTAGCATGGAATAATAATCAAGATCGTGGTTCTTTTTTGTTGGTTTCTAGAATTGAGGTAATGATTAATAGGGATAGTTGGGGGCATTCGTATTTGATTGTCAGAGGTGAAATTCTTGGATTTGTTAAAGACGGACTACTGCGAAAGCATTTGCCAAGGATGTTTTCATTG	0	0	0	1	0	0	0	0	0	0	0	0	0	4	0	0	0	0	0	0	0	0	0	0	0	829	0	0	0	0	0	0	0	0	0	0	0	0	0	1	0	0	148	Eukaryota	Chromista	Alveolata	Dinoflagellata	Dinophyceae	Gonyaulacales
AGCTCCAATAGCGTATATTAAAGTTGTTGCGGTTAAAAAGCTCGTAGTTGGATTTCTGCCGAGGACGACCGGTCCGCCCTCTGGGTGAGCATCTGGCTCGGCCTGGGCATCCTCTTGGAGAACGTAGCTGCACTTGACTGTGTGGGGCGGTATCCAGGACTTTTACTTTGAGGAAATTAGAGTGTTTCAAGCAGGCATACGCCTTGAATACATTAGCATGGAATAATAAGATAGGACCTCGGTTCTATTTTGTTGGTTTCTAGAGCTGAGGTAATGATTAATAGGGATAGTTGGGGGCATTCGTATTTAACTGTCAGAGGTGAAATTCTTGGATTTGTTAAAGACGGACTACTGCGAAAGCATTTGCCAAGGATGTTTTCATTG	6	2	59	2	0	62	6	0	72	19	0	106	7	2	45	26	0	79	7	3	266	6	0	236	5	0	411	54	4	257	40	0	185	39	0	111	71	7	26	110	0	48	149	Eukaryota	Chromista	Alveolata	Dinoflagellata	Dinophyceae	NA
AGCTCCAATAGCGTATATTAAAATTGTTGCGGTTAAAACGCTCGTAGTTGGATATCTGTGAGCGGGTTCCGGTCCTTCCCAGTGAAGATTACACGGAACTCTGCTCGCATTTGTTCAGGGAGGGTGGATGCACTTCACTGTGTGACCACATGATCTGAATTTTTACTTTGAGGAAATGAGAGTGTTCCAAGCAGGCAATTGCCGTGAATATGATAGCATGGAATAATAGCACAGGACTCTTGGTTCAATGCTGTTGGTTTGTTGAACTAGAGTAATCACAATAAGGATAGTTGGGGGTATTCGTATTTAACTGTCAGAGGTGAAATTCTTGGATTTTTTAAAGACGAACAATTGCGAAGGCATCTACCCAGGATGTTTTTGTTG	627	23	925	1230	44	445	683	15	355	427	17	626	386	59	217	629	12	304	476	30	182	193	24	264	81	5	271	149	66	196	134	4	97	172	1	79	216	1	47	72	2	46	150	Eukaryota	Chromista	Alveolata	Dinoflagellata	Syndiniales	Dino-Group-I
AGCTCCAATAGCGTATATTAAAGTTGTTGCAGTTAAAAAGCTCGTAGTTGGATCTCGGGTCCAGGCCTGCGGTCCGCCTCGCGGCGGTTACTGCTCGTCCTGGCCTACCTGCCGGTGTGTCCCTTGGTGCTCTTGATTGAGTGTCTCGGGCGGCCGGAACGTTTACTTTGAAAAAATTAGAGTGTTCAAAGCAGGCGTGTCGCCTGAATAATGGTGCATGGAATGATGGAATAGGACCTCGGTTCTATTTTGTTGGTTTTCGGAGCTCGAGGTAATGATTAAGAGGGACTGACGGGGGCATTCGTATTGCGGTGTTAGAGGTGAAATTCTTGGATCATCGCAAGACGAACTACAGCGAAAGCATTTGCCAAGCATGTTTTCATTA	9	3	36	0	0	8	0	0	0	0	0	0	7	0	0	2	0	0	0	0	0	0	0	0	0	0	0	5	3	6	1	1	3	1	0	1	0	0	0	0	117	0	151	Eukaryota	Animalia	Opisthokonta	Metazoa	Mollusca	Bivalvia
AGCTCCAATAGCGTATATTAATGTTGTTGCAGTTAAAAAGCTCGTAGTTGGATTTCTGGTTGGACCGCGATGCCGGACTCGCAAGGGTTCGTGATTGTTGTGGTTTCCTTCCATCCTCAGGTTTGCGCGTGCTGGCCTTAACTGGTCGGTGGGTGTGGTCCTGTCGTTTACTGTGAACAAATTAGAGTGTTCAAAGCAAGGTGTACTTGAATACATTAGCATGGAATAATAAGATAGGACTTTGGTGGTTCTTTTTGATATTTTGTTGGTTTGCACGCCAAAGTAATGATTAATAGGAGCAGTTGGGGGTATTCGTATTCAATTGTCAGAGGTGAAATTCTTGGATTTATAGAAGACGAACTACTGCGAAAGCATTTACCAAGGATGTTTTCATTA	1	0	16	0	0	12	0	0	0	0	1	12	0	0	3	0	0	1	0	0	0	0	0	0	0	0	1	0	0	1	0	0	0	0	0	0	0	0	0	0	0	0	152	Eukaryota	Chromista	Stramenopiles	Ochrophyta	Dictyochophyceae	Dictyochophyceae_X
AGCTCCAATAGCGTATATTAAAGTTGTTGCAGTTAAAAAGCTCGTAGTTGGACTTCTGGCAGGGCGCCGCGTGCCACAGTAGTGTGCACAAGGGCCCGGCCATCCTTCTGTAAACGTCGGGGAAGTTTATTCGTCCGCGGCGGGATCAGTTAATTTACCTTGAGAAAATTAGAGTGTTTCAGGCAGGCGTAGCCGGAATACATTAGCATGGAATAATGGAATAGGACTTAGTCTCTTTGTTGGTTCGAGGGACTGGAGTAATGATTAATAGGGATAGTTGGGGGCATTAGTATTTATTAGCTAGAGGTGGAATTCTCTAATTTGATAAAGACTAACTTATGCGAAAGCATTTGCCAAGGATGTTTTCATTA	0	0	1	0	0	0	0	0	0	0	0	0	0	0	0	0	0	0	0	0	0	0	0	0	0	1	0	0	0	0	0	0	0	0	0	0	0	0	0	0	0	0	153	Eukaryota	Chromista	Alveolata	Ciliophora	Spirotrichea	Strombidiida
AGCTCCAATAGCGTATATTAAAGTTGTTGCAGTTAAAAAGCTCGTAGTTGGATCTCTGGTTTAGGCCGGCGGTTCGCCTCGCGGCGACTACTGCCTGTCCTGACCTACCTGCCGGTTTTCCTCAGGTGCTCTTGACTGAGTGTCTGGGGTGGCCGGAACGTTTACTTTGAAAAAATTAGAGTGTTCAAAGCAGGCATGTTCGCCTGAATATTAGTGCATGGAATAATGGAAGAGGACCTCGGTTCTATTTTGTTGGTTTTCGGAGCTCGAGGTAATGATTAAGAGGGACTGACGGGGGCATTCGTATTACGGTGTTAGAGGTGAAATTCTTGGATCATCGTAAGACGAACTACTGCGAAAGCATTTGCCAAGAATGTTTTCATT	1149	25	1130	2	0	2	41	0	0	0	0	3	30	0	1	0	0	1	100	0	2	537	27	325	0	1	4	2639	95	446	510	0	56	49	2	7	98	2	5	0	0	0	154	Eukaryota	Animalia	Opisthokonta	Metazoa	Annelida	Annelida_X
AGCTCCAATAGCGTATATTAAAGTTGTTGCAGTTAAAAAGCTCGTAGTTGGATTTCTGGTGGGAGCGATCGGTCTGGCGCTTAGCGCGAGTACTTGCATCGTCTCCGGCCATCCTTGGGGAGAGTTTGTCTGGCATTAAGTTGTCGGGCAGAGGATCCTCATCGTTTACTGTGAAAAAATTAGAGTGTTCAAAGCAGGCTTATGCCGTTGAATATATTAGCATGGAATAATAAGATAGGACTTTGGTACTATTTTGTTGGTTTGCGCACCAAAGTAATGATTAATAGGGACAGTTGGGGGTATTCGTATTCCGTTGTCAGAGGTGAAATTCTTGGATTTACGGAAGACGAACTACTGCGAAAGCATTTACCAAGGATGTTTTCATTA	3	0	130	28	7	90	10	8	107	17	0	245	7	0	142	11	6	176	24	2	243	17	4	362	8	2	485	14	9	231	19	2	181	66	0	352	117	1	280	60	2	577	155	Eukaryota	Chromista	Stramenopiles	Ochrophyta	Bacillariophyta	Bacillariophyta_X
AGCTCCAATAGCGTATATTAAAGTTGTTGCGGTTAAAAAGCTCGTAGTTGGATTTCTGCTGAGGACGATCGGTCCGCCCTCTGGGTGAGTATCTGGCTCGGCCTTGGCATCTTCTTGGAGAACGTTACTGCACTTGATTGTGTGGTGCGGTATCCAGGACTTTTACTTTGAGGAAATTAGAGTGTTTCAAGCAGGCATACGCCTTGAATACATTAGCATGGAATAATAAGATAGGACCTTGGTTCTATTTTGTTGGTTTCTAGAGCTGAGGTAATGATTAATAGGGATAGTTGGGGGCATTCGTATTTAACTGTCAGAGGTGAAATTCTTGGATTTGTTAAAGACGGACTACTGCGAAAGCATTTGCCAAGGATGTTTTCATTG	0	0	0	0	0	0	0	0	0	363	0	79	0	0	105	4	0	200	3	0	76	3	0	497	0	0	0	2	2	231	89	0	35	77	0	263	207	8	82	4	15	47	156	Eukaryota	Chromista	Alveolata	Dinoflagellata	Dinophyceae	Gymnodiniales
AGCTCCAATAGCGTATATTAAAGTTGTTGCAGTTAAAAAGCTCGTAGTTGGATTTCTGGTGGGGCTGTCGGCCTGGCTCCGAAAGGGGTCGTGGTTAGTACACGCCTGGCCATCCTCGGGGGAAGCTTGGCTGGCATTAAGTTGTCGGCGGAGTGACGCTCGTCGTTTACTGTGAACAAATTAGAGTGTTCAAAGCAGGCTTAGGCCGTTGAATACATTAGCATGGAATAATGAGATAGGACTTTGGTGGTCTATTTTGTTGGTTTGCACGCCGAAGTAATGATTAATAGGGGCGGTTGGGGGTATTCGTATTCAATTGTCAGAGGTGAAATTCTTGGATTTATGGAAGACGAACTACTGCGAAAGCATTTACCAAGGATGTTTTCATTA	7	0	9	4	0	7	1	0	4	17	0	7	14	0	6	7	0	4	16	0	8	25	1	17	4	0	32	50	0	45	201	1	53	1016	2	391	2055	2	43	451	2	97	157	Eukaryota	Chromista	Stramenopiles	Ochrophyta	Dictyochophyceae	Dictyochophyceae_X
AGCTCCAATAGCGTATATTAAAGTTGTTGCAGTTAAAAAGCTCGTAGTTGGATTTCTGGCAGGAGCGACCGGTCCGCCGCAAGGTGTGCACTAGGTTGTCTCCAGTCATCTTTGTGGGAACTGCTCTGGCATTAGTTTGTCGGGGTTAGGGAACACATCGTTTACTGTGAAAAAATTAGAGTGTTTAAAGCAGGCTTATGCCGTTGAATACATTAGCATGGAATAATAAGATAGGACTTTGGTGGTCTATTTTGTTGGTTTGCACACCAAGGTAATGATTAATAGGGATAGTTGGGGGTATTCGTATTTAATTGTCAGAGGTGAAATTCTTGGATTTATGAAAGACGAACTACTGCGAAAGCATTTACCAAAGATGTTTTCATTA	173	9	375	297	3	158	237	0	93	377	0	218	287	0	95	181	0	91	168	1	89	174	0	98	75	1	115	355	3	143	565	2	107	524	2	49	443	4	7	46	0	5	158	Eukaryota	Chromista	Stramenopiles	Pseudofungi	MAST-1	MAST-1C
AGCTCCAATAGCGTATATTAAAGTTGTTGCAGTTAGAACGCTCGTAGTCGGATTTCGGGGCGGGCCGACCGGTCTGCCGATGGGTACGCACTGGTCGGCGCGTCCTTCCTTCCGGAGACCGTGCCTACTCTTAACTGAGCGGGGGCGGGAGACGGATCGTTTACTTTGAAAAAATCAGAGTGTTTCAAGCAGGCAGCTCGCTCTTGCATGGATTAGCATGGGATAATGAAATAGGACTTTGGTGCTATTTTGTTGGTTTCGAACACCGAAGTAATGATTAACAGGGACAGTCAGGGGCACTCGTATTCCGCCGAGAGAGGTGAAATTCTCAGACCAGCGGAAGACGAACTACTGCGAAAGCATTTGCCAGGGATGTTTTCACTG	2	0	7	0	0	2	0	0	25	3	0	22	6	0	7	6	0	29	8	0	41	2	0	44	2	0	76	1	0	51	8	0	77	25	1	74	12	0	14	24	0	27	159	Eukaryota	Chromista	Hacrobia	Haptophyta	Prymnesiophyceae	Prymnesiales
AGCTCCAATAGCGTATATTATAGTTGTTGCAGTTAAAAAGCTCGTAGTTGGACTTCTGATGTTGGGATTCGGTCCACCGCAAGGTGAGCACTGATGTCCTGATGTCTTCCTCTCGTAGTTGTTTGGCGCACTTGATTGGGTGCCGAATGAATATGGGACCTTTACTTTGAAAAAATTAGAGTGTTCAAAGCAGGCGATCGCTTGAATACATTAGCATGGAATAATAGAATAGGACTTTGGTTCTATTTTGTTGGTTTCTAGGACCGAAGTAATGATTAATAGGGACAGTTGGGGGCATTAGTATTTAATTGTCAGAGGTGAAATTCTTGGATTTATGAAAGACTAACTACTGCGAAAGCATTTGCCAAGGATGTTTTCATTA	412	5	1446	621	9	646	400	0	455	647	2	688	630	6	309	355	6	264	316	6	164	263	3	161	79	1	232	227	9	196	106	2	70	59	0	25	33	0	1	10	1	9	160	Eukaryota	x	Opisthokonta	Choanoflagellida	Choanoflagellatea	Acanthoecida
AGCTCCAATAGCGTATATTAAAGTTGTTGCAGTTAAAAAGCTCGTAGTTGGATTTGTGGTTGGGTCTGTCGGTCCGGCACATTGTGCGGGTACTTGATGGACTCGTCCATCCTTGGGTGGAATCTGTGTGGCATTAAGTTGTCGTGCAGGGGATGCCCATCGTTTACTGTGAAAAAATTAGAGTGTTCAAAGCAGGCTTATGCCGTTGAATATATTAGCATGGAATAATGAGATAGGACCTTGGTACTATTTTGTTGGTTTGCGCACCGAGGTAATGATTAATAGGGACAGTTGGGGGTATTCGTATTCCATTGTCAGAGGTGAAATTCTTGGATTTTTGGAAGACGAACTACTGCGAAAGCATTTACCAAGGATGTTTTCATTA	7	0	16	4	0	0	0	0	3	0	0	3	0	0	1	0	0	0	0	5	0	0	0	1	0	0	0	0	0	0	0	0	0	0	0	4	1	0	0	0	0	3	161	Eukaryota	Chromista	Stramenopiles	Ochrophyta	Bacillariophyta	Bacillariophyta_X
AGCTCCAATAGCGTATATTAATGTTGTTGCAGTTAAAAAGCTCGTAGTCGGATTTTGGGAGCATGTTGCACTGTCTGCCGATTGGTATGTACGGTTTAACGGCTTCATTCCTTGACAAAACTCTGGTGGGCCTTCATTGGTCTACTTGTTGGGTTGTCGTCTTTTACTTTGAAAAAATTAGAGTGTTCAAAGCAGGCCTATGCTCTGAATAGGTTAGCATGGAATAATAGAATAGGACTTTGGTTCTATTTTGTTGGTTTCTAGGACCGAAGTAATGATTAATAGGGACAGTTGGGGGCATTTTTATTCCATTGTCAGAGGTGAAATTCTTGGATTAACGGAAGAAAAACTACTGCGAAAGCATCTGCCAAGGATGTTTTCATTG	314	5	696	275	10	251	340	0	171	499	4	317	506	4	187	203	12	177	284	8	143	445	9	163	97	1	231	298	6	101	238	0	23	103	0	12	160	0	5	31	0	2	162	Eukaryota	Chromista	Hacrobia	Picozoa	Picozoa_X	Picozoa_XX
AGCTCCAATAGCGTATATTAAAGTTGTTGCAGTTAAAAAGCTCGTAGTTGGATTTGTGGTGTACTTCGGCGGCCCGTCACTATGTGATGGAGCTTGCTGAAGTCGCCATCCTTGGGTGGATCCTGTGTGGCATTAAGTTGTCGTGCAGGGGATGCCCATCGTTTACTGTGAAAAAATTAGAGTGTTCAAAGCAGGCTTATGCCGTTGAATATATTAGCATGGAATAATAAGATAGGACCTTGGTACTATTTTGTTGGTTTGCGCACCAAGGTAATGATTAATAGGGACAGTTGGGGGTATTCGTATTTCATTGTCAGAGGTGAAATTCTTGGATTTTTGAAAGACGAACTACTGCGAAAGCATTTACCAAGGATGTTTTCATTA	1	0	0	0	0	0	0	0	0	0	0	3	0	0	2	0	0	0	0	0	0	0	0	0	0	0	0	0	0	0	0	0	1	0	1	0	0	1	5	0	0	5	163	Eukaryota	Chromista	Stramenopiles	Ochrophyta	Bacillariophyta	Bacillariophyta_X
AGCTCCAATAGCGTATATTAAAGTTGTTGCGGTTAAAAAGCTCGTAGTTGGATTTCTGTCGAGGACAGCCGGTCCACACTTTGTGTGAGTATCTGGTTTGGCCTTGGCATCCTCTTGAAAAACAGCTCTGCGCTTGATTGCGTGGACTGGAGTTCAAGACTTTTACTTTGAGGAAATTAGAGTGTTCACGGCAGGCAAACGCCTTGAATATATTAGCATGGAATAATAATATAGGACCTTTGTTCTATTTTGTTGGTTTCTAGAGCGAAGGTAATGATTAATAGGGATAATTGGGGGCATTCGTATTAACGCGTCAGAGGTGGAATTCTTGGATTGCGTTACGACGAACTACTGCGAAAGCATTTGCCAAGGATGTTTTCATTG	1083	3	252	1007	2	32	624	2	8	1297	1	15	1049	0	7	500	2	5	721	1	15	370	2	19	198	1	10	516	0	13	291	1	2	128	0	0	130	0	0	17	0	1	164	Eukaryota	Chromista	Alveolata	Dinoflagellata	Syndiniales	Dino-Group-II
AGCTCCAATAGCGTATATTAAAGTTGTTGCGGTTAAAAAGCTCGTAGTTGGATTTCTGTTGAGGTCGACCGGTGCGCACCTCGTGCGTTATTTGGTTCGGTCTCGGCATCCTCCTGGGGAACGTGTCAGGACTTTATTGGACTGCGCGAGATTCAGGACTTTTACTTTGAGGAAATTAGAGTGTTCACGGCAGGCAAGTGCTTTGAATACATTAGCATGGAATAATAATATAGGACCTTCGTTCTATTTTGTTGGTTTCTAGAACTTAGGTAATGATTAATAGGGACAATTGGGGGCATTCGTATTAACGCGTCAGAGGTGGAATTCTTGGATTGCGTTACGACGAACTACTGCGAAAGCATTTGCCAAAGATGTTTTCATTG	1415	2	361	1164	2	22	1637	0	32	1592	0	17	1134	0	17	806	0	24	718	0	0	463	0	6	186	0	12	504	15	1	297	0	2	139	0	1	95	0	0	9	0	0	165	Eukaryota	Chromista	Alveolata	Dinoflagellata	Syndiniales	Dino-Group-II
AGCTCCAATAGCGTATATTAAAATTGTTGCGGTTAAAACGCTCGTAGTTGGATATTTGTTGAGAACTGCCGGTCTACCCCAGTGGTCAGCACACGGTTTGTTCTCGGCACTTTCCTGGGGAGAGTGTTTGCACTTCATTGTGTGGCACATGATCCAGAACTTTTACTTTGAGGAAATGAGAGTGTTTCAAGCAGGCGCCTGTCGTGAATACGTTAGCATGGAATAATAGCATGGGACCGCGGTCTGAAGCTGTTGGTTTTTGGGCCGTGGTAATGAAAATAGGGATAGTTGGGGGTATTCGTATTTAACTGTCAGAGGTGAAATTCTTGGATTTTTTAAAGACGGACTACTGCGAAAGCATCTGCCCAGGATGTTTTTATTG	78	33	339	68	138	261	117	49	205	279	95	593	408	168	422	137	274	285	161	319	336	63	639	398	40	518	586	152	377	357	28	183	85	43	26	81	101	32	55	0	21	82	166	Eukaryota	Chromista	Alveolata	Dinoflagellata	Syndiniales	Dino-Group-I
AGCTCCAATAGCGTATATTAAAGTTGTTGCAGTTAAAAAGCTCGTAGTTGGATTTCTGGTAGGAGGTTAGGGCGCACTGTCGTGATGCCCGCGTCTTCTGCCATCCTTCTGTTAACCCTTCAGGGCGTTCGTTCGTCGGTTGGGGGCTCAGATATTTTACCTTGAGAAAATTAGAGTGTTTCAGGCAGGCTTGTGCCCGGATACATTAGCATGGAATAATGGAATAGGACTTTAGCCTCTTCTGTTGGTCTGAGGGGTTGGAGTAATGATTAATAGGGATAGTTGGGGGCATTAGTACTTAACTGTCAGAGGTGAAATTCTCGGATTTGTTAAAGACTAACTTATGCGAAAGCATTTGCCAAGGATGTTTTCATTA	0	0	12	0	0	0	0	0	0	0	0	1	0	0	2	0	0	0	0	97	0	0	164	0	0	0	2	0	1	0	0	0	0	0	0	0	0	0	0	0	0	0	167	Eukaryota	Chromista	Alveolata	Ciliophora	Spirotrichea	Tintinnida
AGCTCCAATAGCGTATATTAAAGTTGTTGCAGTTAAAAAGCTCGTAGTTGGATTTCTGGCCGAGTGTCCCTAGGCCAGCTTGACGTTTGGTCCTAGGCGCTCTGCCATCCTTCTGTTAACCTTCGCCTCGTTCACTCGTGGCGCTGGGGCTCAGATATTTTACCTTGAGAAAATTAGAGTGTTTCAGGCAGGCTTTCGCCGGAATACATTAGCATGGAATAATGGAAAAGGACTTCAACCTCTTCTGTTGGTCTGAGAGGCTGTAGTAATGATTAATAGGGATAGTTGGGGGCATTAGTACTTAACTGTCAGAGGTGAAATTCTCCGATTTGTTAAAGACTAACTTATGCGAAAGCATTTGCCAAGGATGTTTTCATTA	1	0	33	0	0	0	1	0	0	0	0	0	0	0	0	4	0	1	0	0	0	0	0	0	0	0	0	0	0	0	9	0	0	40	0	5	21	0	1	18	0	1	168	Eukaryota	Chromista	Alveolata	Ciliophora	Spirotrichea	Choreotrichida
AGCTCCAATAGCATATATTAATGTTGTTGCAGTTAAAAAGCTCGTAGTTGGATTTCTGCAGGAGTGTCAATGTCCACCCACGTGTGAGTTGCAGCGACGCTCCTGCATCCTTCGGTTACCTCCGCTCGGCATTCACTTGCCGGCGGTTGGCTCCGAATATTTACCTTGAGAAAATTAGAGTGTTTCAGGCAGGCTAAGCCGGAATACATTAGCATGGAATAATAGAATAGGACTACGGTCTCGTTGTTGGTTTGAGGGACTGGAGTAATGATTAATAGGGATAGTTGGGGGCATTAGTATTTAATTGTCAGAGGTGAAATTCTCAGATTAACTAAAGACTAACTTATGCGAAAGCATTTGCCAAGGATGTTTTCATTA	83	5	50	18	25	3	34	24	7	5	0	0	1	0	1	19	0	3	3	0	0	0	0	0	0	0	0	0	0	0	1	0	0	9	0	1	30	1	0	4	0	1	169	Eukaryota	Chromista	Alveolata	Ciliophora	Spirotrichea	Strombidiida
AGCTCCAATAGCGTATATTAATGTTGTTGCAGTTAAAAAGCTCGTAGTTGGATTTCTGGTGGGAGTGGCCGGTCCGCCGTAAGGTGTGTACTTGGTTGTCTCCCGTCATCCTTGTGGGAACTGCTCTGGCATTAAGTTGTCGGGGTTAGGGAACACATCGTTTACTGTGAAAAAATTAGAGTGTTTAAAGCAGGCTTATGCCGTTGAATACATTAGCATGGAATAATAAGATAGGACTTTGGCGTCTATTTTGTTGGTTTGCACACCAAGGTAATGATTAATAGGGATAGTTGGGGGTATTCGTATTTAATTGTCAGAGGTGAAATTCTTGGATTTATGAAAGACGAACTTCTGCGAAAGCATTTACCAAAGATGTTTTCATTA	25	3	174	48	12	161	20	0	118	58	5	190	71	17	116	15	3	91	27	16	85	14	6	117	12	11	78	14	6	79	11	1	32	10	0	20	9	0	15	0	0	15	170	Eukaryota	Chromista	Stramenopiles	Pseudofungi	MAST-1	MAST-1C
AGCTCCAATAGCGTATATTAAAGTTGTTGCGGTTAAAAAGCTCGTAGTTGGATTTCTGCCGAGGACGACCGGTCCGCCCTCTGGGTGAGCATCTGGGACGGCCTGGGCATCCTCTTGGGGAACGTAGCTGCACTTGACTGTGTGGTGCGGTATCCAGGACTTTTACTTTGAGGAAATTAGAGTGTTTCAAGCAGGCGCACGCCTTGAATACATTAGCATGGAATAATAAGATAGGACCTCGGTTCTATTTTGTTGGTTTCTAGAGCTGAGGTAATGATTAATAGGGATAGTTGGGGGCATTCGTATTTAACTGTCAGAGGTGAAATTCTTGGATTTGTTAAAGACGGACTACTGCGAAAGCATTTGCCAAGGATGTTTTCATTG	95	4	338	69	0	247	86	0	180	224	0	226	189	0	198	153	13	172	129	20	194	135	0	170	78	2	294	199	1	237	207	4	80	107	4	28	107	0	6	43	0	15	171	Eukaryota	Chromista	Alveolata	Dinoflagellata	Dinophyceae	Prorocentrales
AGCTCCAATAGCGTATATTAAAGTTGTTGCGGTTAAAAAGCTCGTAGTTGGATTTCCGTTCGAGCTCGCACCTCCCCTTGGGGGTAGGTGTCGAGCTCGAGCCTTTCTGGGTGTATACGTGCGTACTTCACTGTATGACGTATTCGGCCCGGACTTTTACTTTGAGGAAATTAGAGTGTTTCAGGCAGGCAAACGCCTTGAATACATTAGCATGGAATAATAAGATAGGACTTTGGTCTTGTTTGTTGGTTCATAGACCGAAGTAATGATTAATAGGGATAGTTGGGGGCATTCGTATTTAACTGTCAGAGGTGAAATTCTTGGATTTGTTAAAGACGAACTACTGCGAAAGCATTTGCCAAGGATGTTTTCATTG	8	2	41	0	105	443	3	0	95	2	0	123	1	25	106	1	0	32	0	0	87	0	0	382	4	0	49	1	0	88	0	0	77	0	0	1	0	0	0	0	0	0	172	Eukaryota	Chromista	Alveolata	Dinoflagellata	Dinophyceae	Gymnodiniales
AGCTCCAATAGCGTATATTAAAGTTGTTGTGGTTAAAAAGCTCGTAGTTGGATCTCGGCGGTCTGAGGGCGGTTCGCTTGCTTAAGTGCTACTGCCCTATAGGCCGTAGTTTTGCCAGAGGCCTCGGGGTGCTCTTAACCGAGTGTCCCGCGGCGCTGGCGGGTTTACTTTGAAAAAATTAGAGTGCTCAAAGCAGGCTTTACGCCTGAATATTCGTGCATGGAATAATAGAATAGGAAGTCGTTTCTATTTTGTTGGTTTTCGGAAATCGACTTAATGATTAATAGGGACAGTCGGGGGCATTTGTATTCAAACGACAGAGGTGAAATTCTTGGACCGTTTGAAGACAAACTACTGCGAAAGCATTTGCCAAGAATGTTTTCATTA	40	1324	16	14	2923	5	0	1655	1	4	30	2	1	814	4	1	0	0	0	589	0	3	71	0	0	33	16	0	531	0	0	248	0	0	10	2	0	62	0	0	3	0	173	Eukaryota	Animalia	Opisthokonta	Metazoa	Arthropoda	Crustacea
AGCTCCAATAGCGTATATTAAAGTTGTTGCAGTTAAAAAGCTCGTAGTTGGATTTCTGGTCGGAGCGACCGGTCGGCGTCCTTTGTGGCGTGTGCACTGTTGTCGGCTCCGTCCATCCTAGTGGGAAGGCGCGTGGGCATTCATTTGTTCGCGCGTGGCCCCGCTACGTTTACTGTGAAAAAATTAGAGTGTTTAAAGCAGGCGTTCGCTGTGAATACATTAGCATGGAATAATGAGATAGGACTTTGGTACTATTTTGTTGGTTTGCGCACCAAGGTAATGATTAATAGGGATAGTTGGGGGTATTCATATTCAATTGTCAGAGGTGAAATTCTTGGATTTATGGAAGATGAACTTATGCGAAAGCATTTACCAAGGATGTTTTCATTA	427	7	230	693	1	40	553	0	63	641	0	60	544	1	38	462	11	56	409	14	47	256	6	47	143	4	96	321	12	35	542	1	41	328	3	11	279	3	2	78	1	2	174	Eukaryota	Chromista	Stramenopiles	Sagenista	MAST-8	MAST-8A
AGCTCCAATAGCGTATATTAAAGTTGTTGCGGTTAAAAAGCTCGTAGTTGGATTTCTGCTGAGGACGACCGGTCCGCCCTCTGGGTGAGTATCTGGTTCGGCCTGGGCATCTTCTTGGAGAGCGTAGCTGCACTTGACTGTGTGGTGCGGTATCCAGGACTTTTACTTTGAGGAAATTAGAGTGTTTCAAGCAGGCACACGCCTTGAATACATTAGCATGGAATAATAAGATAGGACCTCGGTTCTATTTTGTTGGTTTCTAGAGCTGAGGTAATGATTAATAGGGATAGTTGGGGGCATTCGTATTTAACTGTCAGAGGTGAAATTCTTGGATTTGTTAAAGACGGACTACTGCGAAAGCATTTGCCAAGGATGTTTTCATTG	0	1	6	0	0	3	0	0	2	0	0	0	0	0	1	0	0	1	0	0	5	0	0	3	0	0	2	0	0	3	0	0	64	0	5	106	0	0	138	0	2	265	175	Eukaryota	Chromista	Alveolata	Dinoflagellata	Dinophyceae	Peridiniales
AGCTCCAATAGCGTATACTAAAGTTGTTGCAGTTAAAAAGCTCGTAGTTGAATTTCTGGTCGTGGCGATCGGTCCGCCCCTCACGGGGTGTGCACCTGGTCTCTACGTCCATCCTCGGGGAGAGCGCGTCTGGCATTCAGTTGTCGGGTGCGGGATCCTCGTCATTTACTGTGAGCAAAATAGAGTGTTCAAAGCAGGCTTAGGCCGTTGAATACATTAGCATGGAATAATAAGATAGGACCTTGGTCTATTTTGTTGGTTTGCATTCCAAGGTAATGATTAATAGGGATAGTTGGGGGTATTCGTATTCAATTGTCAGAGGTGAAATTCTTGGATTTATGGAAGACGAACTACTGCGAAAGCATTTACCAAGGATGTTTTCATTA	3	0	0	0	0	0	0	0	0	1	0	0	2	0	0	0	0	0	0	0	0	0	0	0	0	0	0	0	0	0	0	1	0	0	0	0	0	0	0	0	0	0	176	Eukaryota	Chromista	Stramenopiles	Ochrophyta	Chrysophyceae	Chrysophyceae_X
AGCTCCAATAGCGTATATTAAAGTTGTTGCGGTTAAAAAGCTCGTAGTTGGATTTCTGCCGAGGACGACCGGTCCGCCCTCTGGGTGTGTATCTGGCTTGGCCTGGGCATCTTCTTGGAGAACGTAGCTGCACTTGATTGTGTGGTGTGGTATCCAAGACTTTTACTTTGAGGAAATTAAAGTGTTTCAAGCAGGCACACGCCTTGAATACATTAGCATGGAATAATAAGATAAGACCTTGATTCTATTTTGTTGGTTTTTAAAATTGAGGTAATGATTAATAGGGATAGTTGGGGGCATTCGTATTTAACTGTCAGAGGTGAAATTCTTGGATTTGTTAAAGACGGACTACTGCGAAAGCATTTGCCAAGGATGTTTTCATTG	0	156	21	0	0	0	0	0	2	0	0	0	0	0	0	0	0	0	0	0	0	0	0	0	0	0	0	0	0	0	0	0	0	0	0	0	0	0	0	0	0	0	177	Eukaryota	Chromista	Alveolata	Dinoflagellata	Dinophyceae	Peridiniales
AGCTCTAATAGCGTATATTAAAGTTGTTGCAGTTAAAAAGCTCGTAGTCGGATTTCGGGCTCGGGCAGGCTGTCGGCCTCGGTCGGACGGCAGGCTCGGGCCTTTCTGCCTGGGGACTCCGTCACACTTAACTGTGGGGCGGTTGGACGCAGGCCGTTTACTTTGAAAAAATTAGAGTGTTCAAAGCAGGCCTACGCTTGAATACATTAGCATGGAATAATGGAATAGGACTTTGGTGCTATTTTGTTGGTTTATGGGACCGAAGTAATGATTAACAGGGACAGTTGGGGCCGTTTATATTTCGTTGTCAGAGGTGAAATTCTTGGATTTACGAAAGATAAACTTCTGCGAAAGCATTCGGCAAGGATGTTTTCATTG	7	0	14	3	0	3	12	0	3	11	0	8	16	0	1	26	0	16	35	0	7	41	0	14	6	0	9	48	1	7	137	2	23	459	0	43	382	1	6	106	0	9	178	Eukaryota	Chromista	Hacrobia	Cryptophyta	Cryptophyceae	Cryptomonadales
AGCTCCAATAGCGTATATTAAAGTTGTTGCAGTTAAAAAGCTCGTAGTTGGATTTGTGGTGTACGTTCGGCTTCCGTCCCTCTTGGGTTTCGGTGTTGCCTGACGTTGCCATCCTTGGGTGGAATCTGTGTGGCATTAGGTTGTCGTGCAGGGGATGCCCATCGTTTACTGTGAAAAAATTAGAGTGTTCAAAGCAGGCTTATGCCGTTGAATATGTTAGCATGGAATAATAATATAGGACCTTGGTACTATTTTGTTGGTTTGCGCACCGAGGTAATGATTAACAGGGACAACTGGGGATATTCGTATTCCGCTGTCAGAGGTGAAATTCTTGGATTTTTGGAAGACGAACTACTGCGAAAGCATTTATCAAGGATGTTTTCATTA	1	0	0	30	0	4	0	0	16	0	0	45	0	0	23	0	0	47	0	13	35	0	61	41	0	21	186	23	26	107	37	109	282	18	62	733	39	191	869	74	25	1028	179	Eukaryota	Chromista	Stramenopiles	Ochrophyta	Bacillariophyta	Bacillariophyta_X
AGCTCCAATAGCGTATATTGAAGTTGCTGCGGTTGAAAAGCTCGTAGTTGGATTTCTGCCAAGGACGACCGGTCCGCCCTTTGGGTGAGCACCTGGCTCGGCCTGGGCATCTTCTTGGGGAGCGTGACTGTACTTCATTGTGTGGCGCGGTGTCCAGGACCTTTACTTTGAGGAAATTAGAGTGTTTCAAGCAGGCTCACGCCTTGAATACATTAGCATGGAATAATAAGATAAGACCTTGGTTTATTTTGTTGGTTTCTAGATCCGAGGTAATGGTTAATAGGGATAGTTGGGGGCATTCGTATTTAACTGTCAGAGGTGAAATTCTTGGATTTGTTAAGGACGGACCACTGCGAAAGCATTTGCCAAGAATGTTTTCATTG	0	177	0	0	0	0	0	0	0	0	0	0	0	0	2	0	0	0	0	0	0	0	4	0	0	3	0	0	0	0	0	0	0	0	10	0	0	52	0	0	29	0	180	Eukaryota	Chromista	Alveolata	Dinoflagellata	Dinophyceae	Peridiniales
AGCTCCAATAGTGTATATTAAAGTTGCTGTAGTTAAAAAGCTCGTAGTTGAATTTCTGATGAGAGTAGTCTGATTGATACATTGTATTGATACTTGTACTATCTCTGGTCATCTTTGGAGGGAACATATTTGATATTAAGTTATCAGAAATGAGGTCTTCATACTTTACTGTGAAAAAATTAGAGTGTTCAAAGCAGGCTTTTGTTGTTGAATATATTAGCATGGAATAATTATATATGACTATGGTACTATTTTGTTGGTTTGTCTGCCATTGTAATGATTAATAGGGACAGTTGTGGGTATTTGTATTCCATTGTCAGAGGTGAAATTCTTGGATTTCTGGAAGACAAACTACTGCAAAAGCATTTATCAAAGATGTTTTCTTTA	0	0	0	0	0	9	0	28	40	0	0	0	0	25	0	0	0	4	0	0	0	0	0	0	0	0	0	0	0	0	0	0	0	0	0	0	0	20	0	0	0	0	181	Eukaryota	Chromista	Stramenopiles	Ochrophyta	Bacillariophyta	Bacillariophyta_X
AGCTCCAATAGCGTATATTAAAGTTGTTGCAGTTAAAAAGCTCGTAGTTGGATTTCTGGGAGGGTGCCGCCGTCCGGCGTGTCCGTGTGCAGTGGCGCCCTTCCATCCTTCTGTTAGCGTCTCTTGGCATTCATTTGCTGGTGGCGGGCTCAGATATTTTACCTTGAGAAAATTAGAGTGTTTCAGGCAGGCTAGGCCGGAATACATTAGCATGGAATAATGGAATAGGACTACGGTCTCTTTGTTGGTTTGAGGGACTGCAGTAATGATTAATAGGGATAGTTGGGGGCATTAGTATTTAATTGTCAGAGGTGGAATTCTCAGATTTGTTAAAGACTAACTTATGCGAAAGCATTTGCCAAGGATGTTTTCATTA	17	0	39	12	0	67	10	0	59	28	0	9	8	1	12	38	0	30	0	0	1	4	1	36	0	0	13	3	0	9	8	0	1	139	1	17	240	1	6	29	0	5	182	Eukaryota	Chromista	Alveolata	Ciliophora	Spirotrichea	Strombidiida_G
AGCTCCAATAGCGTATATTAAAGTTGTTGCAGTTAGAACGCTCGTAGTCGGATTTCGGGGCGGGTCGACCGGTCTGCCGATGGGTACGCACTGGCCGACGCGTCCTTCCTTCCGGAGACCGTGCCTACTCTTAACTGAGCGGGGTCGGGAGACGGAATTTTTACTTTGAAAAAATCAGAGTGTTTCAAGCAGGCAGCTCGCTCTTGCATGGATTAGCATGGGATAATGAAATAGGACTTTGGTGCTATTTTGTTGGTTTCGAACACCGAAGTAATGATGAGAAGGGACAGTCAGGGGCACTCGTATTCCGCCGAGAGAGGTGAAATTCTCAGACCAGCGGAAGACGAACCACTGCGAAAGCATTTGCCAGGGATGTTTTCACTG	0	0	0	0	0	2	0	0	0	0	0	4	0	0	0	0	0	4	0	0	0	0	0	7	0	0	3	2	0	2	0	0	7	3	0	1	0	0	2	0	0	1	183	Eukaryota	Chromista	Hacrobia	Haptophyta	Prymnesiophyceae	Prymnesiales
AGCTCCAATAGCGTATATTAAAGTTGTTGCGGTTAAAAAGCTCGTAGTTGGATTTCTGCTGAGGACGATCGGTCCGCCCTCTGGGTGAGTATCTGGCTCGGCCTTGGCATCTTCTTGGAGAACGTTACTGCACTTGACTGTGTGGTGCGGTATCCAGGACTTTTACTTTGAGGAAATTAGAGTGTTTCAAGCAGGCGCACGCCTTGAATACATTAGCATGGAATAATAAGATAGGACCTTGGTTCTATTTTGTTGGTTTCTAGAGCTGAGGTAATGATTAATAGGGATAGTTGGGGGCATTCGTATTTAACTGTCAGAGGTGAAATTCTTGGATTTGTTAAAGACGGACTACTGCGAAAGCATTTGCCAAGGATGTTTTCATTG	0	0	0	0	0	0	0	0	0	0	0	0	0	0	51	0	0	1	0	0	60	0	0	26	0	0	57	0	39	174	2	0	49	0	0	112	14	0	25	0	2	55	184	Eukaryota	Chromista	Alveolata	Dinoflagellata	Dinophyceae	Gymnodiniales
AGCTCCAATAGCGTATATTAAAGTTGTTGCAGTTAAAAAGCTCGTAGTGTAATTAGAGTGCCGGAGCGTCGGGTCCGACTTTAACTAGTTGTGCACTCATTTCGCGTCCGGCCTTTCTCGCGGCGAACGTGCCTGGCATTAGGTTGTCGGGTTCGGGAGCCGCGTCGTTTACTGTGAAAAAATTAGAGTGTTCATAGCAGGCTTACGCCGTTGAATACATTAGCATGGAATAATAAGATAGGACTTTGGTGATCTATTTTGTTGGTTTGCACACCAAGGTAATGATTAATAGGGACAGTTGGGGGTATTCGTATTCAATTGTCAGAGGTGAAATTCTTGGATTTATGGAAGACGAACTACTGCGAAAGCATTTACCAAGGATGTTTTCATTT	960	3	517	1614	0	73	1125	0	56	1227	0	89	955	1	46	778	0	44	522	3	35	195	2	26	95	2	27	118	3	15	87	0	3	39	0	0	22	0	0	0	0	0	185	Eukaryota	Chromista	Stramenopiles	Stramenopiles_X	Stramenopiles_X-Group-9	Stramenopiles_X-Group-9_X
AGCTCCAATAGCGTATATTAAAGTTGTTGCAGTTAAAAAGCTCGTAGTTGGATTTCTGGTGGGAGGGATCGGTCCCGCATTCTATGTGGTAACTATATCCTCTCCGGCCATCCTTGGGTGGATCCTGTCTGGCATTAAGTTGTCAGTCAGGGGATGCCCATCGTTTACTGTGAAAAAATTAGAGTGTTCAAAGCAGGCTTATGCCATTGAATATATTAGCATGGAATAATAAGATAGGGCCCTGGTACTATTTTGTTGGTTTGCGTACCGAGGTAATGATTAATAGGGACAGTTGGGGGTATTTGTATTCAGTATTCAGTGGTGAAATACTTAGACCTACGGAAGACAAACTACTGCGAAAGCATTTACCAAGGATGTTTTCATTA	0	38	0	2	162	4	3	75	0	0	50	0	1	276	2	0	0	11	0	19	0	0	9	0	0	0	0	0	1	0	0	881	1	0	0	0	0	10	0	10	25	0	186	Eukaryota	Chromista	Stramenopiles	Ochrophyta	Bacillariophyta	Bacillariophyta_X
AGCTCCAATAGCGTATATTAAAGTTGTTGTGGTTAAAAAGCTCGTAGTTGGATCTTGGAAGGTCGGGGGCGGTGAGGTGAATAGCCGCACTGCCCCATTGGCTCTTCTGACATTGGGCGGCAACCGGCTGGTGCTCTTAACCGAGTGCTAGACATCGGCGCCGCCAGGTTTACTTTGAAAAAATTAGAGTGCTTCAAGCAGGCTTCAAACGCCCGAATACTCGTGCATGGAATAATGGAATAGGACGTCGTCACTATTTTGTTGGTTTTCGGAGATCGACGTAATGATTAACAGGGACAGTCGGGGGCATTGGTATTGAGGAGCTAGAGGTGAAATTCTTGGACCTCCTCAAGACCAACCACTGCGAAAGCATTTGCCAAGAATGTTTTCATTA	0	0	0	0	0	0	0	3	0	0	0	0	0	0	1	0	0	0	0	0	0	0	0	0	0	0	0	0	0	0	0	0	0	0	0	0	0	0	0	0	0	22	187	Eukaryota	Animalia	Opisthokonta	Metazoa	Arthropoda	Crustacea
AGCTCCAATAGCGTATATTAAAGTTGTTGCGGTTAAAAAGCTCGTAGTTGGATTTCTGCCGAGGATGACCGGTCCGCCCTCTGGGTGAGTATCTGGCTCAGCCTTGGCATCTTCTTGAAGAACGTTACTGCACTTGACTGTGTGGTGCGGTACTCAGGACATTTACTTTGAGGAAATTAGAGTGTTTCAAGCAAGCGCACGCCTTGAATACATTAGCATGGAATAATAAGATAGGACCTCGGTTCTATTTTGTTGGTTTCTAGAGCTGAGGTAATGATTGATAGGGATAGTTGGGGGCATTCGTATTTAACTGTCAGAGGTGAAATTCTTGGATTTGTTAAAGACGGACTACTGCGAAAGCATTTGCCAAGGATGTTTTCATTG	6	52	505	4	9	31	7	16	45	19	8	45	9	4	18	28	4	81	17	4	50	5	4	31	1	0	33	5	0	15	21	17	33	159	5	223	46	4	182	4	36	112	188	Eukaryota	Chromista	Alveolata	Dinoflagellata	Dinophyceae	Suessiales
AGCTTCAGTAGCGTATATTAAAGTTGTTGCAGTTAAAAAGCTCGTAGTCGCATTTCTGGAACGGAAAGTCAATCCAGCCTTAGGTTGGTATTCGACTCTTCTGTTCCATCTTTGAGTGGTCCGTTCTGGCATTAAGTTGTCGGAGTGTTAGCCGCTCATCGTTTACTGTGAGAAAATTAGAGTGTTCAAAGCAGGCTTAGGCCGTTGAATGTATTAGCATGGAATAATAAGATAAGACTTCGGTACTATTTTGTTGGTTTGCGCACCAAAGTAATGATGAACATGGACAGTTGGGGGTATTTGTATTTTCTTGTCAGAGGTGAAATTCTTAGATTTTGGAAAGACAAACAATTGCGAAAGCATTTACCAAGGATGTTTTAATTG	0	2	37	0	0	25	0	0	20	3	0	26	0	0	20	3	2	11	0	1	7	1	0	3	0	0	5	0	7	16	1	0	32	2	1	13	0	1	2	1	5	14	189	Eukaryota	Chromista	Stramenopiles	Ochrophyta	Bacillariophyta	Bacillariophyta_X
AGCTCCAAGAGCGTATATTAAAGTTGTTGCAGTTAAAAAGCTCGTAGTTGGATTTCTGGTACAATGCGCCTGGCCCGCGACCGTCAGGTCTGTGAGTGCCGGTGCGCGTTTGCCATCCTTCTAGAAAACGTTTCTACCCTTCACTGGGCCGGATTCGCGATCTAGATCTTTTACTTTGAAAAAATTAGAGTGTTTAAAGCAGGCTTTTGCTATGAATACATTAGCATGGAATAATAATCTAGGACTTCGGTTCTATTTTGTTGGTTTCTAGTACTGAAGTAATGATTGATAGGGATAGTTGGGGGTGCTAGTATTGGCCGGCCAGAGGTGAAATTCTTGGATTCGGTCAAGACTAACTTATGCGAAAGCATTCACCAAGGATGTCTTCTTTA	268	0	1537	506	1	1016	74	0	758	98	1	1497	131	0	726	119	2	419	104	0	344	20	0	405	14	0	399	14	0	273	6	1	71	17	0	69	23	0	31	3	0	36	190	Eukaryota	x	Rhizaria	Cercozoa	Filosa-Thecofilosea	Cryomonadida
AGCTCCAATAGCGTATATTAAAGTTGTTGCGGTTAAAAAGCTCGTAGTTGGATTTCTGTCGAAGACTGCCGGTCCGCTCTATGAGCGTGTATCTGGTTAGGCTTTGGCATCCTCTTGAAGAACGTTGCTGTGCTTAATTGCATGGTGCGGAATTCAAGACTTTTACTTTGAGGAAATTAGAGTGTTCACGGCAGGCAAGCGCCTTGAATATATTAGCATGGAATAATAATATAGGATCGCGATTCTATTTTGTTGGTTTCTAGAATCACGATAATGATTAATAGGGATAATTGGGGGCATTTGTATTAACGCGTCAGAGGTGGAATTCTTGGATTGCGTTACGACAAACTACTGCGAAAGCATTTGCCAAGGATGTTTTCATTG	768	22	413	1423	89	84	1245	30	135	956	9	72	1067	8	52	440	67	63	337	31	62	387	0	40	180	4	14	381	0	20	191	1	16	64	0	1	87	0	1	5	0	0	191	Eukaryota	Chromista	Alveolata	Dinoflagellata	Syndiniales	Dino-Group-II
AGCTCCAATAGCGTATATTAAAGTTGTTGCGGTTAAAAAGCTCGTAGTTGGATTTCTGCTGAGGACGACCGGTCCGCCCTCCGGGTGAGCATCTGGTTCGGCCTTGGCATCTTCTTGGTGAACGTATCTGCACTTGACTGTGTGGTGCGGTACCCAGGACTTTTACTTTGAGGAAATTAGAGTGTTTCAAGCAGGCAAACGCCTTGAATACATTAGCATGGAATAATAAGATAGGACCTCGGTTCTATTTTGTTGGTTTCTAGAGCTGAGGTAATGATTAATAGGGATAGTTGGGGGCATTCGTATTTAACTGTCAGAGGTGAAATTCTTGGATTTGTTAAAGACGGACTACTGCGAAAGCATTTGCCAAGGATGTTTTCATTG	1	12	118	3	0	275	0	7	232	1	0	298	4	0	144	4	12	316	0	9	136	5	3	207	0	0	112	8	1	128	14	4	117	20	9	235	21	10	51	4	1	50	192	Eukaryota	Chromista	Alveolata	Dinoflagellata	Dinophyceae	Gymnodiniales
AGCTCCAATAGCGTATATTAAAGTTGTTGCAGTTAAAAAGCTCGTAGTTGGATTTGTGGCTGTCGCGTGCGGCCTGACACTTTGTGTTAGTGTTTGCTTGCGTCGCCATCCTTGGGTGGAACCTGTGTGGCATTAGGTTGTCGTGCAGGGGATGCCCATCGTTTACTGTGAAAAAATTAGAGTGTTCAAAGCAGGCTTATGCCGTTGAATATATTAGCATGGAATAATAAGATAGGACCTTGGTACTATTTTGTTGGTTTGCGCACCAAGGTAATGATTAATAGGGACAGTTGGGGGTATTCGTATTCCATTGTCAGAGGTGAAATTCTTGGATTTTTGGAAGACGAACTACTGCGAAAGCATTTACCAAGGATGTTTTCATTA	0	0	35	0	0	34	0	0	14	0	0	55	0	0	50	0	0	24	0	1	30	0	0	34	0	0	119	0	6	58	3	0	126	0	18	332	4	25	229	1	9	121	193	Eukaryota	Chromista	Stramenopiles	Ochrophyta	Bacillariophyta	Bacillariophyta_X
AGCTCCAATAGCGTATATTAAAGTTGTTGCAGTTAAAAAGCTCGTAGTTGGATTTCTGGCAGGAGGAGCCGGTCACACACTCTGTGCGTGAACTCGTGCTGTCTCTGGCCATCCTCGGGGAGATCCTGTTTGGCATTAAGTTGTCGGGCAGGGGATACCCGTCGTTTACTGTGAAAAAATTAGAGTGTTTAAAGCAGGCTTATGCCGTTGAATATATTAGCATGGAATAATAAGATAGGACTTCGGAACTATTTTGTTGGTTTGCGTTACGAAGTAATGATTAATAGGGACAGTTGGGGGTATTCGTATTTCATTGTCAGAGGTGAAATTCTTGGATTTCTGAAAGACGAACTACTGCGAAAGCATTTACCAAGGATGTTTTCATTA	0	1	159	4	0	193	1	0	165	3	0	271	0	0	189	0	1	204	4	0	149	0	0	202	0	1	204	0	5	128	15	4	189	10	4	710	12	7	522	5	2	777	194	Eukaryota	Chromista	Stramenopiles	Ochrophyta	Bacillariophyta	Bacillariophyta_X
AGCTCCAATAGCGTATATTAAAGTTGTTGCGGTTAAAAAGCTCGTAGTTGGAGTTCTGCCAGGTGACGCTCGTCCGCCCAAGTGGTGTGTACAGGGCGTGCATCTGGCCCCTTCAAGGGGAACGTGTTGCACTTTATTGTGTGGCGCGAGATCCTTGACTTTTACTTTGAGGAAATAAGAGTGTTCCAAGCAGGCTCTCGTCGTGCATAGCTCAGCATGGAATAATAGCATTGGACTTCGTTTCTACGCTGTTGGTTGCAAGAAGCGAGGTAATGATGAAGAGGGATAGTTGGGGGCATTCGTATTTAACTGTCAGAGGTGAAATTCTTGGATTTGTTAAAGACGGACTACTGCGAAAGCATCTGCCATGGATGTTTTCATTG	902	2	528	1024	10	148	883	0	105	1108	2	196	818	1	64	511	5	61	456	2	48	351	4	38	67	22	57	263	4	40	196	0	17	144	0	7	109	0	2	26	2	3	195	Eukaryota	Chromista	Alveolata	Dinoflagellata	Syndiniales	Dino-Group-I
AGCTCCAATAGCGTATATTAAAGTTGTTGCAGTTAAAAAGCTCGTAGTTGGATTTCTGGACTGGGCGGCCGGTCCGCGACATGTTCGTGTGTACCTGGTGTGCTTAGTCCATCCTTGATGGGAACGATGGTCACCGTTAATTCGGTGCTGTCGGGAACATCATCGTTTACTGTGAGAAAAATAGAGTGTTTAAAGCAGGCGTTTGCTCTGAATACGTTAGCATGGAATAATAAGATAGGACTTTGGTGCTATTTTGTTGGTTGCAGCCCAAGGTAATGATTAATAGGGACAGTTGGGGGTATTCATATTTAATTGTCAGAGGTGAAATTCTTGGATTTATGAAAGATGAACTTATGCGAAAGCATTTACCAAGGATGTTTTCATTA	134	2	45	190	0	7	178	0	0	198	0	1	233	0	1	216	0	5	116	0	0	40	0	2	24	0	1	44	0	1	44	0	5	49	0	0	38	0	0	69	0	0	196	Eukaryota	Chromista	Stramenopiles	Opalozoa	MAST-3	MAST-3L
AGCTCCAATAGCGTATATTAAAGTTGTTGCGGTTAAAAAGCTCGTAGTTGGATTTCTGCCGAGGACGACTGGTCCGCCCTCTGGGTGAGCATCTAGTTCGGCCTGGGCATCTTCTTGGAGAACGTAGCTGCACTTGACTGTGTGGTGCGGTATCCAGGACTTTTACCTTGAGGAAATTAGAGTGTTTCAAGCAGGCACACGCCTTGAATACATTAGCATGGAATAATAAGATAGGACCTCGGTTCTATTTTGTTGGTTTCTAGAGCTGAGGTAATGATTAATAGGGATAGTTGGGGGCATTCGTATTTAACTGTCAGAGGTGAAATTCTTGGATTTGTTAAAGACGGACTACTGCGAAAGCATTTGCCAAGGATGTTTTCATTG	0	0	80	0	0	77	0	0	44	7	0	118	9	0	99	2	0	125	4	0	97	10	0	115	3	0	196	7	0	273	24	2	375	15	1	339	32	0	62	25	0	80	197	Eukaryota	Chromista	Alveolata	Dinoflagellata	Dinophyceae	NA
AGCTCCAATAGCGTATATTAAAGTTGTTGCAGTTAAAAAGCTCGTAGTTGGATGTCTGGCTCTGTGTTGCGGTCCACCGCAAGGTGAGCACTGCGATGTGGGGTCTTCCTCTTGAATGCTGCGTGTGCTCTTAGTTGAGTGTGCGTGGGGTTTGGGATCTTTACTTTGAAAAAATTAGAGTGTTCAAAGCAGGCGATTGCTTGAATATATTAGCATGGAATAATGGAATAGGACTTGGGTTCTATTTTGTTGGTTTCTAGGACCGAGGTAATGATTAATAGGGGTAGTTGGGGGCATTCGTATTTAATTGTCAGAGGTGAAATTCTTGGATTTATGAAAGACGAACTTCTGCGAAAGCATTTGCCAAGGATGTTTTCATTA	140	16	1018	128	44	716	69	15	566	91	7	838	72	9	379	38	14	229	52	10	208	11	1	150	5	3	129	24	2	74	9	0	16	5	0	3	4	0	2	6	1	1	198	Eukaryota	x	Opisthokonta	Choanoflagellida	Choanoflagellatea	Craspedida
AGCTCCAATAGCGTATATTAAAGTTGTTGCAGTTAAAAAGCTCGTAGTTGGATTTCTGGGAGGGTGCCGATGTCCGCTTAACGTGTGTGCAGCGGCGCCCTCTCATCCTTCTGTTAGCGTCTCTTGGCATTCATTTGCTGGTGGCGGGCTCAGATATTTTACCTTGAGAAAATTAGAGTGTTTCAGGCAGGCTAGGCCGGAATACATTAGCATGGAATAATGGAATAGGACTACGGTCTCTTTGTTGGTTTGAGGGACTGCAGTAATGATTAATAGGGATAGTTGGGGGCATTAGTACTTAACTGTCAGAGGTGGAATTCTCAGATTTGTTAAAGACTGACTTATGCGAAAGCATTTGCCAAGGATGTTTTCATTA	3	3	2	0	0	0	2	0	4	3	0	1	3	0	1	1	0	1	5	0	1	3	0	4	2	0	5	3	0	0	6	0	0	64	0	6	40	0	0	14	0	0	199	Eukaryota	Chromista	Alveolata	Ciliophora	Spirotrichea	Strombidiida
AGCTCCAATAGCGTATATTAAAGTTGTTGCAGTTAAAAAGCTCGTAGTTGGATCTCGGGTCCGGACTGGCGGTCCTATTCACGTAGGTACTGCTTGTTCCGACCTCCCTGCCGGTTTTCCCTTGGTGCTCTTCGCTGAGTGCCTTGGGTGGCCGGAACGTTTACTTTGAAAAAATTAGAGTGTTCAAGGCAGGCGTCTCGCCTGAATATTGTTGCATGGAATAATGGAATAGGACCTCGGTTCTATTTTGTTGGTTTTCGGAACTGGAGGTAATGATTAAGAGGGACAGACGGGGGCATTAGTATTACGGTGTTAGAGGTGAAATTCATGGATCGCCGTAAGACTAACTACTGCGAAAGCATTTGCCAAGAATGTTTTCATTA	2017	95	5826	513	6	432	70	0	117	0	0	6	24	0	4	0	0	17	0	0	1	0	1	0	0	0	0	19	0	5	0	0	0	5	0	0	0	0	0	0	0	0	200	Eukaryota	Animalia	Opisthokonta	Metazoa	Annelida	Annelida_X
AGCTCCAATAGCGTATATTAAAGTTGTTGCAGTTAAAACGCTCGTAGTCGGATTTCGGGGCGGGCCGACCGGTCTGCCGTTGGGTATGCACTGGCCGGCGCGTCCTTCCTTCCGGAGACCGTGCCTTCTCTTAACTGGGCGGGTTCGGGAGACGGAACGTTTACTTTGAAAAAATCAGAGTGTTTCAAGCAGGCAGCTCGCTCTTGCATGGATTAGCATGGGATAATGAAATAGGACTTTGGTGCTATTTTGTTGGTTTCGAACACCGAAGTAATGATTAACAGGGACAGTCAGGGGCACTCGTATTCCGCCGAGAGAGGTGAAATTCTCAGACCAGCGGAAGACGAACCACTGCGAAAGCATTTGCCAGGGATGTTTTCACTG	4	0	38	5	0	28	2	0	30	4	2	67	8	0	18	0	3	23	5	0	33	12	0	47	0	0	32	11	0	46	9	0	6	4	1	3	2	0	0	3	0	0	201	Eukaryota	Chromista	Hacrobia	Haptophyta	Prymnesiophyceae	Prymnesiophyceae_Clade_E
AGCTCCAATAGCGTATATTTTAGTTGTTGCAGTTAAAAAGCTCGTAGTTGAATTTCTGGTGGGAGAAGGCAGTCCGACCCTTTGGGTGGGTACTCGCTCTCTCCGGCCATCCTTGGTTGGAGCCTGTCTGGCATTAAGTTGTCGGGCAGGGGATGACCATCGTTTACTGTGAAAAAATTAGAGTGTTCAAAGCAGACTTATGTCATTGAATATATTAGCATGGAATAATAAAATAGGACCGCAGTGCTATTTTGTTGGTTTGCGCACCGTGGTAATGATGAATAGGGACAGTTGTGGGTATTAGTATTCAGTTGTAAGAGGTGAAATTCTTAGATTAACGGAAGACTCACTACTGCGAAAGCATTTACCAAGGATGTTTTCATTA	4	14	3	1	53	14	0	74	0	0	32	7	0	129	0	0	47	0	0	124	0	0	0	0	0	2	0	0	31	0	0	0	0	0	23	0	0	11	0	0	4	1	202	Eukaryota	Chromista	Stramenopiles	Ochrophyta	Bacillariophyta	Bacillariophyta_X
AGCTCCAATAGCGTATATTAAAGTTGTTGCGGTTAAAAAGCTCGTAGTTGGATTTCTGTCGAGGGCGGCCGGTCCTTACTATGTAAGTGCATCTGGTTCGGTCTTGGCATCCTCTTGGGGATCGTTTCTGTGCTTGATTGCATGGGGCGGAATTCAAGACTTTTACTTTGAGGAAATTAGAGTGTTCACGGCAAGCTATCGCTTTGAATACATTAGCATGGAATAATAATATAGGGCGTAAGTTCTATTTTGTTGGTTTCTAGGACATACGCAATGATTAATAGGGATAATTGGGGGCACTCGTATTAACACGTCAGAGGTGGAATTCTTAGATTGTGTTACGACGAACTACTGCGAAAGCATTTGCCAAGGATGTTTTCATTG	1582	2	292	1809	0	27	1465	0	45	1030	0	54	669	0	16	810	1	24	287	0	2	240	0	6	67	0	16	129	1	1	72	0	1	16	0	0	8	0	0	0	0	0	203	Eukaryota	Chromista	Alveolata	Dinoflagellata	Syndiniales	Dino-Group-II
AGCTCCAATAGCGTATATTAAAGTTGTTGCAGTTAAAAAGCTCGTAGTTGGATTTCTGGTGGGAGGGATCGGTCCCGCACCTAGTGTGGGAACTTGTATCCTCTCCGGCCATCCTTGGGTGGATCTTGTCTGGCATTAAGTTGTCAGTCAGGGGATGCCCATCGTTTACTGTGAAAAAATTAGAGTGTTCAAAGCAGGCTTATGCCATTGAATATATTAGCATGGAATAATAAGATAGGGCCCTGGTACTATTTTGTTGGTTTGCGTACCGAGGTAATGATTAATAGGGACAGTTGGGGGTATTTGTATTCAGTATTCAGTGGTGAAATACTTAGACCTACGGAAGACAAACTACTGCGAAAGCATTTACCAAGGATGTTTTCATTA	18	52	13	0	148	1	0	0	0	0	60	0	0	111	0	0	0	0	3	0	0	0	4	0	0	0	0	0	76	0	0	255	0	1	11	0	0	0	2	0	14	0	204	Eukaryota	Chromista	Stramenopiles	Ochrophyta	Bacillariophyta	Bacillariophyta_X
AGCTCCAATAGCGTATATTAAAGTTGTTGCGGTTAAAAAGCTCGTAGTTGGATTTCTGTCGAGGACGGTCGGTCCACACTTTGTGTGAGTATCTGATTCGGCCTTGGCATCCTCCTGGGGTACGTTTCTGCGCTTGATTGCGTGGAGCGGAATTCAGGACTTTTACTTTGAGGAAATTAGAGTGTTCACGGCAGGCAAACGCCTTGAATATATTAGCATGGAATAATAATATAGGACCTTTGTTCTATTTTGTTGGTTTCTAGAGCGAAGGTAATGATTAATAGGGATAATTGGGGGCATTTGTATTAACGCGTCAGAGGTGGAATTCTTGGATTGCGTTACGACAAACTACTGCGAAAGCATTTGCCAAGGATGTTTTCATTG	494	2	236	607	6	83	554	1	34	882	0	84	832	0	38	490	22	36	495	0	34	335	1	30	158	4	39	478	0	18	310	0	14	225	0	2	227	0	6	69	1	6	205	Eukaryota	Chromista	Alveolata	Dinoflagellata	Syndiniales	Dino-Group-II
AGCTCCAATAGCGTATATTCAAGTTGTTGCGGTTAAAAAGCTCGTAGTTGGATTTCTGCTGAGGATGGCTGGTCCGCCCTCTGGGTGAGTATTTGGCACAGCCTGAGCATTTATCTTGAAAGTACAACTGCACTTGACTGTGTGGTGTGTTATTGAGAACATTTACTTTGAGGAAATCAGAGTGTTTCAAGCAGGTGTTTGGCCTTGAATACATTAGCATGGAATAATAATCAAGATCGTGGTTCTTTTTTGTTGGTTTCTAGAATTGAGGTAATGATTAATAGGGATAGTTGGGGGCATTCGTATTTGATTGTCAGAGGTGAAATTCTTGGATTTGTTAAAGACGGACTACTGCGAAAGCATTTGCCAAGGATGTTTTCATTG	0	0	0	0	0	0	0	0	0	0	0	0	0	1	0	0	0	0	0	0	0	0	0	0	0	528	0	0	0	0	0	0	0	0	0	0	0	0	0	0	0	0	206	Eukaryota	Chromista	Alveolata	Dinoflagellata	Dinophyceae	Gonyaulacales
AGCTCCAATAGCGTATATTAAAGTTGTTGCGGTTAAAAAGCTCGTAGTTGGATCCCTGCTGAGGACGACCGGTCTGCCCTCTGGGTGTGTATCTGGCTCGGCCTGGGCATCTTCTTGGAGAACGTCTCTGCGCTTGATTGTGTGGTGCGGTATCCAGGACTTTTACTTTGAGGAAATTAGAGTGTTTCAAGCAGGCACACGCCTTGAATACATTAGCATGGAATAATAATACAGGACCTTGGTTCTATTTTGTTGGTTTCTAGAATTAAGGTAACGATTAATAGGGATAGTTGGGGGCATTCGTATTTAATTGTCAGAGGTGAAATTCTTGGATTTGTTAAAGACGGACTACTGCGAAAGCATTTGCCAAGGATGTTTTCATTG	0	0	0	0	0	0	0	0	0	0	0	0	0	0	0	0	0	0	0	0	0	0	0	0	0	0	0	0	0	0	0	0	0	0	0	0	0	0	0	0	0	4	207	Eukaryota	Chromista	Alveolata	Dinoflagellata	Dinophyceae	NA
AGCTCCAATAGCGTATATTAAAGTTGTTGCGGTTAAAAAGCTCGTAGTTGGATTTCTGCCGAGGACGACCGGTCCGCCCTCTGGGTGAGTATCTGGCTCGGCCTGGGCATCTTCTTGGAGAACGTAACTGCACTTGACTGTGTGGTGCGGTATTCAGGACTTTTACTTTGAGGAAATTAGAGTGTTTCAAGCAGGCACACGCCTTGAATACATTAGCATGGAATAATAAGATAGGACCTCGGTTCTATTTTGTTGGTTTCTAGATCTGAGGTAATGGTTAATAGGGATAGTTGGGGGCATTCGTATTTAACTGTCAGAGGTGAAATTCTTGGATTTGTTAAAGACGGACTACTGCGAAAGCATTTGCCAAGGATGTTTTCATTG	0	0	0	0	0	0	0	0	0	0	0	0	0	0	0	0	0	0	0	0	0	0	0	0	0	0	0	0	0	0	0	0	0	0	0	0	0	0	0	0	0	0	208	Eukaryota	Chromista	Alveolata	Dinoflagellata	Dinophyceae	Peridiniales
AGCTCCAATAGCGTATATTAAAGTTGTTGCGGTTAAAAAGCTCGTAGTTGGATTTCTGCTGAGGACGACCGGTCCGCCCTCCGGGTGAGCATCTGGTTCGGCCTTGGCATCTTCTTGGTGAACGTATCTGCACTTGACTGTGTGGTGCGGTACCCAGGACTTTTACTTTGAGGAAATTAGAGTGTTTCAAGCAGGCATACGCCTTGAATACATTAGCATGGAATAATAAGATAGGACCTCGGTTCTATTTTGTTGGTTCCTAGAGCTGAGGTAATGATTAATAGGGATAGTTGGGGGTATTCGTATTTAACTGTCAGAGGTGAAATTCTTGGATTTGTTAAAGACGGACTACTGCGAAAGCATTTGCCAAGGATGTTTTCATTG	6	6	86	1	0	224	0	0	243	2	0	331	4	0	134	17	2	327	7	6	136	2	3	208	3	0	104	2	0	122	9	6	80	20	6	237	19	9	56	5	1	42	209	Eukaryota	Chromista	Alveolata	Dinoflagellata	Dinophyceae	Gymnodiniales
AGCTCCAATAGCGTATATTAAAGTTGTTGCGGTTAAAAAGCTCGTAGTTGGATCTCGGCAGGTAGGGGGCGGTTCGTTTCTGACGGCACTGCCCCATTTACCTGTGTTTTTGACGGAGGTTTCAAGGTGGCTTTAAACGGCTGTCTTGGTACGCCGTCAGGTTTACTTTGAAAAAATTAGAGTGCTCAAAGCAGGCTACAAAGCTTGAATATTTGTGCATGGAATAATGGAATAGGAAGTCGTTTCTATTTTTTTTGGTTTTCGGAAATTGACTTAATGATTAATAGGGACAGCCGGGGGCATTAGTACTCAGACGACAGAGGTGAAATTCTTGGACCGTTTGAGGACTAACTACTGCGAAAGCATTTGCCAAGAGTGTTTTCATTA	0	29	0	2	1828	0	0	293	0	0	0	0	0	0	0	0	0	0	0	0	0	0	0	0	0	0	0	0	2	0	0	3369	1	0	215	0	0	0	0	0	0	0	210	Eukaryota	Animalia	Opisthokonta	Metazoa	Arthropoda	Crustacea
AGCTCCAATAGCGTATATTAAAGTTGTTGCAGTTAAAAAGCTCGTAGTTGGATTTCTGGGAGAGTGCCAATGTCCGCCGACGTGCGTGCGCAGCGGCGCTCTTTCATCCTTCTGTTAACGGCTCTTGGCATTCATTTGCTGGTGTCGGGCTCAGATATTTTACCTTGAGAAAATTAGAGTGTTTCAGGCAGGCTAGGCCGGAATACATTAGCATGGAATAATGGAATAGGACTACGGTCTCTTTGTTGGTTTGAGGGACTGCAGTAATGATTAATAGGGATAGTTGGGGGCATTAGTATTTAATTGTCAGAGGTGGAATTCTCGGATTTGTTAAAGACTAACTTATGCGAAAGCATTTGTCAAGGATGTTTTCATTA	4	0	1	1	0	0	3	0	0	0	0	0	0	0	0	0	0	0	1	0	0	1	0	0	0	0	0	4	0	1	39	0	2	99	0	11	363	1	7	92	4	18	211	Eukaryota	Chromista	Alveolata	Ciliophora	Spirotrichea	Strombidiida_B
AGCTCCAATAGCGTATATTAAAGTTGTTGCAGTTAAAAAGCTCGTAGTTGGATTTCTGGGAGAGTGGCGATGTCCGCTTAACGTGTGTGCAGCGACGCTCTTCCATCCTTCTGTTAGCGTCTCTTGGCATTCATTTGCTGGTGGCGGGCTCAGATATTTTACCTTGAGAAAATTAGAGTGTTTCAGGCAGGCTAGGCCGGAATACATTAGCATGGAATAATGGAATAGGACTACGGTCTCTTTGTTGGTTTGAGGGACTGCAGTAATGATTAATAGGGATAGTTGGGGGCATTAGTATTTAATTGTCAGAGGTGGAATTCTCAGATTTGTTAAAGACTAACTTATGCGAAAGCATTTGCCAAGGATGTTTTCATTA	3	0	0	0	0	0	1	0	2	5	0	2	2	0	6	50	8	9	8	0	0	14	0	0	0	0	0	5	0	0	9	0	7	729	4	68	1028	1	19	385	0	32	212	Eukaryota	Chromista	Alveolata	Ciliophora	Spirotrichea	Strombidiida
AGCTCCAATAGCGTATATTAAAGTTGTTGCGGTTAAAAAGCTCGTAGTTGGATCTCGGCAGGTAGGGGGCGGTTCGTTTCTGACGGCACTGCCCCATTTACCTGTGTTTTTGACGGAGGTCTCAAGGTGGCTTTAAACGGCTGTCTTGGTACGCCGTCAGGTTTACTTTGAAAAAATTAGAGTGCTCAAAGCAGGCTACAAAGCTTGAATATTTGTGCATGGAATAATGGAATAGGAAGTCGTTTCTATTTTTTTTGGTTTTCGGAAATTGACTTAATGATTAATAGGGACAGCCGGGGGCATTAGTACTCAGACGACAGAGGTGAAATTCTTGGACCGTTTGAGGACTAACTACTGCGAAAGCATTTGCCAAGAGTGTTTTCATTA	0	15	1	0	1048	0	0	0	0	0	0	0	0	18	1	0	0	0	0	0	0	0	0	0	0	0	0	0	1213	0	0	1335	0	0	412	0	0	0	0	0	0	1	213	Eukaryota	Animalia	Opisthokonta	Metazoa	Arthropoda	Crustacea
AGCTCCAAGAGCGTATATTAAAGTTGTTGCAGTTAAAAAGCTCGTAGTTGGATTTCTGGTACAACGCGCCTGGCCCGCTTTATGTGAGTGCCGGTGCGCGTTTGCCATCCTTCTAGAAAACGTTTCTACCTGGGCAACCGGGCCGGACTCGCGATCTAGATCTTTTACTTTGAAAAAATTAGAGTGTTTAAAGCAGGCTTTTGCTGTGAATACATTAGCATGGAATAATAATCTAGGACTTCGGTTCTATTTTGTTGGTTTCTAGTACTGAAGTAATGATTGATAGGGATAGTTGGGGGTGCTAGTATTGGCCGGCCAGAGGTGAAATTCTTGGATTCGGTCAAGACTAACTTATGCGAAAGCATTCACCAAGGATGTCTTCTTTA	4	1	35	0	0	36	0	0	41	3	0	37	4	0	12	39	2	191	107	33	259	41	22	325	4	0	222	26	26	269	61	22	221	62	9	315	102	38	282	34	47	183	214	Eukaryota	x	Rhizaria	Cercozoa	Filosa-Thecofilosea	Cryomonadida
AGCTCCAATAGCGTATATTTAAGTTGTTGCAGTTAAAAAGCTCGTAGTTGGATTTCGGTTGAGAACGGCCGGTCCGCCGTTTGGTGTGCACTGGCTGGTTTCAACTTCCTGTAGAGGACGTACTCTGGGTTAACGCTCGGATACGGAGTCTACGTGGTTACTTTGAAAAAATTAGAGTGTTCAAAGCGGGCTTACGCTTGAATATTTCAGCATGGAATAACACTATAGGACTCCTGTCCTATTTCGTTGGTCTCGGGACGGGAGTAATGATTAAGAGGAACAGTTGGGGGCATTCGTATTTCATTGTCAGAGGTGAAATTCTTGGATTTATGAAAGACGAACTTCTGCGAAAGCATTTGCCAAGGATGTTTTCATTA	10	1	9	17	1	0	14	0	0	15	0	0	29	0	2	28	0	0	27	0	2	12	1	0	24	1	0	58	0	0	77	0	0	232	0	0	273	0	0	189	0	0	215	Eukaryota	x	Archaeplastida	Chlorophyta	Mamiellophyceae	Mamiellales
AGCTCCAATAGCGTATATTAAAGTTGTTGCGGTTAAAAAGCTCGTAGTTGGATTTCTGCCGAGGACGACCGGTCCGCCCTCTGGGTGCGTATCTGGCTCGGCCTGGGCATCTTCTTGGAGAACGTATCTGCACTTGACTGTGTGGTGCGGTATCCAGGACTTTTACTTTGAGGAAATTAGAGTGTTTCAAGCAGGCATACGCCTTGAATACATTAGCATGGAATAATAAGATAGGACCTCGGTTCTATTTTGTTGGTTTCTAGAGCTGAGGTAATGATTAATAGGGATAGTTGGGGGCATTCGTATTTAACTGTCAGAGGTGAAATTCTTGGATTTGTTAAAGACGGACTACTGCGAAAGCATTTGCCAAGGATGTTTTCATTG	5	4	137	1	1	333	8	0	186	27	0	124	3	0	87	88	0	76	22	0	74	11	0	87	7	5	132	53	0	174	77	0	81	77	0	59	107	1	8	32	3	18	216	Eukaryota	Chromista	Alveolata	Dinoflagellata	Dinophyceae	Gymnodiniales
AGCTCCAATAGCGTATATTAAAGTTGTTGCAGTTAAAAAGCTCGTAGTTGGATTTCTGGCAGGAGCGACCGATCGCGCACTCTGTGCGTGAACTTGTGTTGTCTCTGGCCATCCTCGGGGAGATCCTGTTTGGCATTAAGTTGTCGGGCAGGGGATACCCGTCGTTTACTGTGAAAAAATTAGAGTGTTTAAAGCAGGCTTATGCCGTTGAATATATTAGCATGGAATAATAAGATAGGACTTCGGAACTATTTTGTTGGTTTGCGTTACGAAGTAATGATTAATAGGGACAGTTGGGGGTATTCGTATTTCATTGTCAGAGGTGAAATTCTTGGATTTCTGAAAGACGAACTACTGCGAAAGCATTTACCAAGGATGTTTTCATTA	0	1	2	0	0	0	0	0	0	0	0	0	0	0	4	0	0	1	1	4	0	0	0	0	0	0	1	0	1	2	0	0	2	0	2	8	0	1	4	2	3	40	217	Eukaryota	Chromista	Stramenopiles	Ochrophyta	Bacillariophyta	Bacillariophyta_X
AGCTCCAATAGCGTATATTAAAGTTGTTGCAGTTAAAAAGCTCGTAGTTGGATTTCTGGTCTGAGCGTCCGGTCCGCCGCTGTGCGGTGTGTACTTGGTTCGACTCGGGCCTTCCTTGCAGGGAATGTGTCTGGTCTTAATTGGTCGGGTTCTGGAACTGCATCGTTTACTGTGAAAAAATTAGAGTGTTTAAAGCAGGCATTTGCTGTGAATACATTAGCATGGAATAATAAGATAGGACTTTGGTTCTATTTTGTTGGTTGGAGGCCAAGGTAATGATTAATAGGGATAGTTGGGGGTATTCATATTTAATTGTCAGAGGTGAAATTCTTGGATTTATGAAAGATGAACTTATGCGAAAGCATTTACCAAGGATGTTTTCATTA	670	2	215	1135	0	15	635	0	15	1150	1	25	1131	0	11	686	0	14	701	2	12	287	2	10	169	0	12	234	2	6	165	0	4	101	0	1	75	0	0	16	0	0	218	Eukaryota	Chromista	Stramenopiles	Opalozoa	MAST-3	MAST-3F
AGCTCCAATAGCGTATATTAATGTTGTTGCAGTTAAAAAGCTCGTAGTTGGATTTCTGGCTGGAGTGTCCGGTCCGCCCCTCACGGGGTGTGTTACTTGGGTTACTTTGGCCATCCTTGGCGAGAGCGATGTGGGCATTAAGTTGTTCGTGTTGGGATCGCCATCATTTACTGTGAAAAAATTAGAGTGTTTAAAGCAGGCGTTTGCTGTGAATACATTAGCATGGAATAATAAGATAGGACTTTGGTGCTATTTTGTTGGTTTGTACACCGAGGTAATGATTAATAGGGACAGTTGGGGGTATTCGTATTTAATTGTCAGAGGTGAAATTCTTGGATTTATGAAAGACGAACTACTGCGAAAGCATTTACCAAGGATGTTTTCATTA	597	2	122	848	0	7	730	0	6	781	0	17	771	2	8	662	4	12	628	0	6	250	1	11	135	2	6	205	0	2	132	7	14	77	81	4	55	62	5	5	9	3	219	Eukaryota	Chromista	Stramenopiles	Stramenopiles_X	Stramenopiles_XX	Stramenopiles_XXX
AGCTCCAATAGCGTATATTAAAGTTGTTGCGGTTAAAAAGCTCGTAGTTGGATTTCTGCCGAGGACGACCGGTCTGCCCACTGGGTGTGTATCTGGCTCGGCCTGGGCATCTTCTTGGAGAACGTATCTGCACTTGACTGTGTGGTGCGGTATCCAGGACTTTTACTTTGAGGAAATTAGAGTGTTTCAAGCAGGCACACGCCTTGAATACATTAGCATGGAATAATAAGATAGGACCTCGGTTCTATTTTGTTGGTTTCTAGAACTGTGGTAATGATTAATAGGGATAGTTGGGGGCATTCGTATTTAACTGTCAGAGGTGAAATTCTTGGATTTGTTAAAGACGGACTACTGCGAAAGCATTTGCCAAGGATGTTTTCATTG	0	0	0	0	0	0	0	0	0	0	0	0	0	0	0	0	0	0	0	0	0	0	0	0	0	0	0	0	0	0	0	0	0	0	0	0	0	0	0	0	0	0	220	Eukaryota	Chromista	Alveolata	Dinoflagellata	Dinophyceae	Peridiniales
AGCTCCAATAGCGTATATTAAAGTTGTTGCAGTTAAAAAGCTCGTAGTCAGATTTTGGCACCATGCCGAACTGTCTGCCGATTGGTATGCACGGTTTGGCGGGTGCTTCCTTCCGGAAGCCCGCGTTCTTCTTCACTGAAGAGCGTGGTGAGTCCGGATCATTTACTTTGAAAAAATTAGAGTGTTCAAAGCAGGCCTATGCTCTGAATAGGTTAGCATGGAATAATAGAATAGGACTTCGGTACTATTTTGTTGGTTTCTAGGACCGAAGTAATGATTAATAGGGACAGTTGGGGGCATTCATATTCCATTGTCAGAGGTGAAATTCTTGGATTAACGGAAGATGAACTACTGCGAAAGCATCTGCCAAGGATGTTTTCATTG	289	3	294	394	3	74	541	0	87	590	1	120	530	4	65	444	9	63	276	12	49	209	3	46	73	1	54	245	5	27	189	0	21	103	0	14	78	0	0	20	0	0	221	Eukaryota	Chromista	Hacrobia	Picozoa	Picozoa_X	Picozoa_XX
AGCTCCAATAGCGTATACTAAAGTTGTTGCAGTTAAAAAGCTCGTAGTTGAATTTCTGGTTGTGAAAGACGGTCCATTCCTCAAGGAATGCGTTACTATTCATTCATGGCCATCCTCGGGGAGAATGTGTGTTACTTTCAGTAGTCGCGCACAGGAACCCCGTCATTTACTGTGAGCAAAATAGAGTGTTCAAAGCAGGCTTATGCCGTTGAATATATTAGCATGGAATAATAAGATATGACTTTGGTCTATTTTGTTGGTTTGCTTTCCAAAGTAATGATTAATAGGGATAGTTGGGGGTATTCGTATTCAATTGTCAGAGGTGAAATTCTTGGATTTATGGAAGACGAACTACTGCGAAAGCATTTACCAAGGATGTTTTCATTA	4	0	8	5	0	5	5	0	2	1	0	2	0	0	1	0	0	0	0	0	0	1	0	0	0	0	0	1	0	0	1	0	2	0	0	0	12	0	0	12	0	0	222	Eukaryota	Chromista	Stramenopiles	Ochrophyta	Chrysophyceae	Chrysophyceae_X
AGCTCCAGTAGCGTATATTAAAGTTGTTGCAGTTAAAAAGCTCGTAGTTGGATTTCTGGTACGCTGCGCCTGGCCCGCCTACGTTAGTAGTGTGAGTGCTGGTGCGCGGTTGCCATCCTTCAGGAGAACGTGTCTACCCTTCACTGGGCCGGATTCGGGATCCTGATCTTTTACTTTGAAAAAATTAGAGTGTTTAAAGCAGGCTTTTGCTATGAATACATTAGCATGGAATAATAATATAGGACTTTGGTTCTATTTTGTTGGTTTCTAGGACTAAAGTAATGATTGATAGGGATAGTTGGGGGTGCTAGTATTCAGCGGCCAGAGGTGAAATTCTTGGATTCGCTGAAGACTAACTTATGCGAAAGCATTCACCAAGGATGTCTTCTTTA	1	0	17	0	0	9	0	0	14	0	0	18	2	0	6	0	7	4	0	0	30	0	0	7	3	0	22	15	0	21	19	0	22	33	0	41	59	1	18	10	1	9	223	Eukaryota	x	Rhizaria	Cercozoa	Filosa-Thecofilosea	Ventricleftida
AGCTCCAAGAGCGTATATTAAAGTTGTTGCAGTTAAAAAGCTCGTAGTTGGATTTCTGGTACAACGCGCCTGGCCCGCTTTTAGTGAGTGCCGGTGCGCGTTTGCCATCCTTCTAGAAAACGTTTCTACCTGGGCAACCGGGCCGGACTCGCGATCTAGATCTTTTACTTTGAAAAAATTAGAGTGTTTAAAGCAGGCTTTTGCTGTGAATACATTAGCATGGAATAATAATCTAGGACTTCGGTTCTATTTTGTTGGTTTCTAGTACTGAAGTAATGATTGATAGGGATAGTTGGGGGTGCTAGTATTGGCCGGCCAGAGGTGAAATTCTTGGATTCGGTCAAGACTAACTTATGCGAAAGCATTCACCAAGGATGTCTTCTTTA	16	12	91	21	19	77	14	0	92	14	0	118	38	0	14	7	0	40	3	0	12	0	0	23	4	0	13	5	0	8	5	0	7	9	0	17	21	0	8	21	0	7	224	Eukaryota	x	Rhizaria	Cercozoa	Filosa-Thecofilosea	Cryomonadida
AGCTCCAATAGCGTATATTAAAGTTGCTGCAGTTAAAAAGCTCGTAGTTGGATCTCGGGTGCAGGCTTGCGGTCCGCCTCGCGGCGGTCACTGCTCGCCCTGACCTCCAGGCCGGTGTCACCGTCCCTTGGTGCTCTTGATTGAGTGTCTCGGGCGGCCGGTACGTTTACTTTGAAGAAATTAGAGTGCTCAAAGCAGGCCCTTGCCGCCTGAATAATGGTGCATGGAATAATGGAATAGGACCTCGGTTCTATTTTGTTGGCTCTCGGAGCTCGAGGTAATGATTAATAGGGACTGACGGGGGCATTCGTATTGCGGCGCTAGAGGTGAAATTCTTGGACCGTCGCAAGACGAACTACAGCGAAAGCATTTGCCAAGCATGTTTTCATTA	0	1	9	0	1	0	0	1	0	0	0	0	0	0	0	0	0	0	0	0	0	0	0	0	0	0	0	1	0	5	3	1	0	0	0	1	0	0	0	0	0	0	225	Eukaryota	Animalia	Opisthokonta	Metazoa	Mollusca	Bivalvia
AGCTCTAATAGCGTATATTAAAGTTGTTGCAGTTAAAAAGCTCGTAGTCGGATGTCGGGCTCGGGCAAGCTGTCGGCCTTTGGTCGGACGGCAGGCTCGGGTCTTTCTGCCTGAGGAACCCGGTTGCTTTAACGAGCTGCCGGTGGACGCAGGTCGTTTACTTTGAAAAAATTAGAGTGTTCAAAGCAGGCTAGCGCTTGAATACATTAGCATGGAATAATGGAATAGGACTTTGGTGCTATTTTGTTGGTTTATGGGACCGAAGTAATGATTAACAGGGACAGTTGGGGCCGTTTATATTTCGTTGTCAGAGGTGAAATTCTTGGATTTACGAAAGATAAACTTCTGCGAAAGCATTCGGCAAGGATGTTTTCATTG	22	0	106	29	1	52	20	0	45	59	0	71	69	0	35	70	5	75	57	6	51	55	3	125	19	0	79	48	0	119	99	1	101	180	0	63	249	0	11	57	0	21	226	Eukaryota	Chromista	Hacrobia	Cryptophyta	Cryptophyceae	Cryptomonadales
AGCTCCAATAGCGTATACTAAAGTTGTTGCAGTTAAAAAGCTCGTAGTTGAATTTCTGGCCTTGGGTCTCGGTCCGCCTCAAACGAGGTGCGTACCAGGGACCTGAGGCCATCCTCGAGGAAAACATGTCTGTCATTAAGTTAATGGGCATGGGATCCTCGTCATTTACTGTGAGCAAAATAGGGTGTTCAAAGCAGGCTTATGCCGTTGAATACATTAGCATGGAATAATAAGATAGGACCTTGGTCTATTTTGTTGGTTTGTACTCCAAGGTAATGATTAATAGGGATAGTTGGGGGTATTCGTATTCAATTGTCAGAGGTGAAATTCTTGGATTTATGGAAGACGAACTACTGCGAAAGCATTTACCAAGGATGTTTTCATTA	0	0	1	0	0	0	3	0	0	1	0	0	8	0	2	4908	83	2180	4	0	3	8	0	0	5	0	3	0	0	0	131	0	35	0	0	0	0	0	0	0	0	0	227	Eukaryota	Chromista	Stramenopiles	Ochrophyta	Chrysophyceae	Chrysophyceae_X
AGCTCCAAGAGCGTATATTAAAGTTGTTGCAGTTAAAAAGCTCGTAGTTGGATTTCTGGTACAATGCGCCTGGCCCGCGGCAGTAATGCTTGTGAGTGCCGGTGCGCGTTTGCCATCCTTCTAGAAAACGTTTCTACCCTTTACTGGGCCGGACTCGCGATCTAGATCTTTTACTTTGAAAAAATTAGAGTGTTCAAAGCAGGCTTTTGCTGTGAATACATTAGCATGGAATAATAATCTAGGACTTCGGTTTTATTTTGTTGGTTTCTAACACTGAAGTAATGATTGATAGGGATAGTTGGGGGTGCTAGTATTGGCCGGCCAGAGGTGAAATTCTTGGATTCGGTCAAGACTAACTTATGCGAAAGCATTCACCAAGGATGTCTTCTTTA	0	0	34	0	12	55	0	5	10	0	0	96	0	0	64	0	0	49	0	0	59	0	0	53	0	0	30	0	0	27	0	0	13	0	0	14	0	0	15	0	0	10	228	Eukaryota	x	Rhizaria	Cercozoa	Filosa-Thecofilosea	Cryomonadida
AGCTCCAATAGCGTATATTAAAGTTGTTGCAGTTAAAAAGCTCGTAGTCGGATTTCGGGGCCTGCCGAGCGGTCTGCCGATGGGTATGCACTGTTCGGCGCGTCCTTCTTTCCGGAGACTAATTCTACTCTTAACTGAGCGGAATTGGGAGACGGATCGTTTACTTTGAAAAAATCAGAGTGTTTCAAGCAGGCAGCTCGCTCTTGCATGGATTAGCATGGGATAATGAAATAGGACTCTGGTGCTATTTTGTTGGTTTCGAACACCGGAGTAATGATTAACAGGGACAGTCAGGGGCACTCGTATTCCGTCGAGAGAGGTGAAATTCTCAGACCAATGGAAGACGAACCACTGCGAAAGCATTTGCCAGGGATGTTTTCACTG	1	0	10	1	0	12	10	0	15	5	0	18	2	0	13	14	0	36	11	0	84	22	0	75	11	1	100	16	0	140	55	3	168	208	1	673	404	2	109	245	2	230	229	Eukaryota	Chromista	Hacrobia	Haptophyta	Prymnesiophyceae	Phaeocystales
AGCTCCAATAGCGTATATTAAAGTTGTTGCAGTTAAAAAGCTCGTAGTTGGATTTCTGGCCTGAGCGTCCTGTCCGGCGCTGTGCGTTGTGTACTTGGTGCGACTCGGGCCATCCTTGCAGGGAATGTGTCTGGCCTTAGTTGGTCGGGTTCGGGAACTGCATCGTTTACTGTGAAAAAATTAGAGTGTTTAAAGCAGGCATTTGCTGTGAATACATTAGCATGGAATAATAAGATAGGACTTTGGTTCTATTTTGTTGGTTGGAGGCCAAGGTAATGATTAATAGGGATAGTTGGGGGTATTCATATTTAATTGTCAGAGGTGAAATTCTTGGATTTATGAAAGATGAACTTATGCGAAAGCATTTACCAAGGATGTTTTCATTA	414	0	103	830	0	10	466	0	17	1013	3	64	873	1	35	721	3	30	873	3	25	435	2	18	208	4	22	377	7	24	190	0	10	174	0	0	68	0	0	19	0	0	230	Eukaryota	Chromista	Stramenopiles	Opalozoa	MAST-3	MAST-3F
AGCTCCAATAGCGTATACTAAAGTTGTTGCAGTTAAAAAGCTCGTAGTTGAATTTCTGGTCTTGGACAGCGGTCTGCCTCAAACGAGGTACGCACCATCTGTCCGAGTCCATCCTCGGGGAAAACATGTCTGTGATTTAGTTCATGGGTATGGGATCCTCGTCATTTACTGTGAGCAAAATAGAGTGTTCAAAGCAGGCTTATGCCGTTGAATACATTAGCATGGAATAATAAGATAAGACCTTGGTCTATTTTGTTGGTTTGTACTCCAAGGTAATGATTAATAGGGATAGTTGGGGGTATTCGTATTCAATTGTCAGAGGTGAAATTCTTGGATTTATGGAAGACGAACTACTGCGAAAGCATTTACCAAGGATGTTTTCATTA	33	0	80	0	0	3	0	0	13	0	0	11	0	0	3	0	0	2	0	0	0	0	0	0	0	0	0	0	0	0	0	0	1	0	0	1	0	0	0	0	0	0	231	Eukaryota	Chromista	Stramenopiles	Ochrophyta	Chrysophyceae	Chrysophyceae_X
AGCTCCAATAGCGTATATTAATGTTGTTGCAGTTAAAAAGCTCGTAGTTGGATTCCTGGCTCGGGGTAGCCGGTCCGCCTTGCAAAAGGTGCGCACTGTGCGGCCTCGGCCATCCTTTAGAAAAGCGGTTCTGGCATTCAGTTGTCGGGGTCGGGCTTCTAAACGTTTACTGTGAAAAAATCAGAGTGTTCAACGCAGGCTTACGCCTTGAATACATTAGCATGGAATAATGAGATAGGACTTTGGCGGTCTATTTTGTTGGTTTGCACGCCGAAGTAATGATTAACAGGGACGGTTGGGGTTCTTTGTATTCAATTGTCAGAGGTGAAATTCTTGGATTTATGGAAGACAAACTGCTGCGAAAGCGTCGAACAAGGACGTTCTCATTA	1	0	5	0	0	0	0	0	4	3	0	0	0	0	3	1	0	3	7	0	2	11	0	1	1	0	8	7	0	11	27	0	8	101	0	14	200	0	9	66	1	8	232	Eukaryota	Chromista	Stramenopiles	Ochrophyta	Pelagophyceae	Sarcinochrysidales
AGCTCCAATAGCGTATATTAAAGTTGTTGCAGTTAAAAAGCTCGTAGTTGGAGTTCAGAGTGAGCTCGTCCGGTCGGCCTTATGGGTCAGAACTGGTTGACTCTCTCTTGTTTGTGGATCCTGTCAGCAGTTAACTCTGTTGATGTGGAGTCCACATCGTTTACCTTGAAAAAATTAGAGTGTTCAAAGCAGGCGTTTGCTTGAATATATTAGCATGGAATAATGGAATAGGACGCTGGTTCTATTTTGTTGGTTTTGAGAACCAGAGTAATGATTAATAGGGACAGTTGGGGGCATTCATATTTCATTGTCAGAGGTGAAATTCTTGGATTTATGAAAGATGAACTTCTGCGAAAGCATTTGCCAAGGATGTTTTCATTA	83	3	299	107	1	159	82	0	89	132	0	164	161	0	89	112	3	78	162	1	55	135	3	109	38	0	66	228	0	96	622	1	102	556	0	49	468	0	7	150	1	19	233	Eukaryota	Chromista	Hacrobia	Telonemia	Telonemia_X	Telonemia_XX
AGCTCCAATAGCGTATATTAAAGTTGTTGCAGTTAAAAAGCTCGTAGTTGAATTTCTGGTGGGAGTGTACAGTCCGACACTGAGTGTTGGTTCTTGTGTGTCTCCGGCCATCCTTGGAGTGAATCTGTCTGGCATTTAGTTGTTGGGCAGAGTATCTCCATCGTTTACTGTGAGGAAAGGAAAGTGTTCAAAGCAGGCTTACGCCGTTGAATCTTTTAGCATGGAATAATAAGATAGGATCTTGATACTATTTTGTTGGTTTGCGTGTCGAGATAATGATGAATAGGGACAGTTGGGGGTATTTGTATTCCATAGTCAGAGGTGAAATTCTTGGATTTATGGAAGACAAACTAATGCGAAAGCATCTACCAAGGATGTTTTCATTA	1	4	38	13	18	68	0	0	34	0	0	22	0	0	32	0	0	28	0	0	20	1	0	27	0	0	37	0	0	7	0	0	18	4	0	51	9	5	8	0	1	19	234	Eukaryota	Chromista	Stramenopiles	Ochrophyta	Bacillariophyta	Bacillariophyta_X
AGCTCCAATAGCGTATATTAAAGTTGTTGCGGTTAAAAAGCTCGTAGTTGGATTTCTGCTGAGGACGACCGGTCCGCCCTCTGGGTGAGTATCTGGCTCGGCCTGGGCATCTTCTTGGAGAACGTAGCTGCACTTGACTGTGTGGTGCGGTATCCAAGACTTTTACTTTGAGGAAATTAGAGTGTTTCAAGCAGGCACACGCCTTGAATACATTAGCATGGAATAATAAGATAGGACCTTGGTTCTATTTTGTTGGTTTCTAGAGCTGAGGTAATGATTAATAGGGATAGTTGGGGGCATTCGTATTTAACTGTCAGAGGTGAAATTCTTGGATTTGTTAAAGACGGACTACTGCGAAAGCATTTGCCAAGGATGTTTTCATTG	0	0	0	0	0	0	0	0	0	0	0	0	0	0	0	0	0	0	0	0	0	0	0	0	0	0	0	0	0	0	0	0	0	0	0	0	0	0	0	0	0	0	235	Eukaryota	Chromista	Alveolata	Dinoflagellata	Dinophyceae	Peridiniales
AGCTCCAATAGCGTATATTAAAGTTGTTGCAGTTAAAAAGCTCGTAGTTGGATTTCTGGGAGAGTGCCAATGTCCGCCGTCGTGCGTGCGCAGCGGCGCTCTTCCATCCTTCTGTTAACTCCTCTTGGCATTCATTTGCTGGTGGAGGGCTCAGATATTTTACCTTGAGAAAATTAGAGTGTTTCAGGCAGGCTAGGCCGGAATACATTAGCATGGAATAATGGAATAGGACTACGGTCTCTTTGTTGGTTTGAGGGACTGCAGTAATGATTAATAGGGATAGTTGGGGGCATTAGTATTTAATTGTCAGAGGTGGAATTCTCGGATTTGTTAAAGACTAACTTATGCGAAAGCATTTGCCAAGGATGTTTTCATTA	0	0	0	0	2	0	5	0	4	0	0	0	0	0	0	0	9	0	0	0	0	0	0	0	0	0	0	0	0	0	0	0	0	15	1	1	3	0	0	0	0	0	236	Eukaryota	Chromista	Alveolata	Ciliophora	Spirotrichea	Strombidiida
AGCTCCAATAGCGTATATTAAAGTTGTTGCAGTTAAAACGCTCGTAGTCGGATTTCGGGGCGGGCCGACCGGTCTGCCGATGGGTATGCACTGGCCGGCGCGTCCTTCCTTCCGGAGACCGTGCCTACTCTTAACTGAGCGGGTTCGGGAGACGGATCGTTTACTTTGAAAAAATCAGAGTGTTTCAAGCAGGCAGCTCGCTCTTGCATGGATTAGCATGGGATAATGAAATAGGACTTTGGTGCTATTTTGTTGGTTTCGAACACCGAAGTAATGATTAACAGGGACAGTCAGGGGCACTCGTATTCCGCCGAGAGAGGTGAAATTCTCAGACCAGCGGAAGACGAACCACTGCGAAAGCATTTGCCAGGGATGTTTTCACTG	9	1	154	5	0	196	5	0	129	7	0	333	6	0	118	4	2	120	5	0	178	5	0	172	1	1	178	4	0	101	1	0	35	1	0	16	4	0	2	1	0	13	237	Eukaryota	Chromista	Hacrobia	Haptophyta	Prymnesiophyceae	Prymnesiophyceae_Clade_F
AGCTCCAAGAGCGTATATTAAAGTTGTTGCAGTTAAAAAGCTCGTAGTTGGATTTCTGGTACAACGCGCCTGGCCCGCCTTTGTGTGAGTGCCGGTGCACGTTTGCCATCCTTCTAGAAAACGTTTCTACCCGGGCAACTGGGCCGGACTCGCGATCTAGATCTTTTACTTTGAAAAAATTAGAGTGTTTAAAGCAGGCTTTTGCTATGAATACATTAGCATGGAATAATAATCTAGGACTTCGGTTCTATTTTGTTGGTTTCTAGTACTGAAGTAATGATTGATAGGGATAGTTGGGGGTGCTAGTATTGGCCGGCCAGAGGTGAAATTCTTGGATTCGGTCAAGACTAACTTATGCGAAAGCATTCACCAAGGATGTCTTCTTTA	0	6	344	11	30	330	0	0	223	0	9	411	1	15	224	0	19	144	10	19	152	1	8	131	2	9	198	2	3	71	4	5	18	3	2	29	6	1	14	2	2	4	238	Eukaryota	x	Rhizaria	Cercozoa	Filosa-Thecofilosea	Cryomonadida
AGCTCCAATAGCGTATATTTAAGTTGTTGCAGTTAAAAAGCTCGTAGTTGGATTTCGGATGTGAACGACCGGTCCGCCGTTGCGGTGTGCACTGGACGTTTGTATCTTGTTGTCGGGGACGCGCACCTTGCCTTAACTGGTCGGGACGCGGAGTCGGCGCTGTTACTTTGAAAAAATTAGAGTGTTCAAAGCAGGCAACCGCTCTGAATACATTAGCATGGAATAACGCTATAGGACTCTGGTCTTATTGTGTTGGTCTTCGAGACCGGAGTAATGATTAAGAGGGACAGTTGGGGGCATTCGTATTTCATTGTCAGAGGTGAAATTCTTGGATTTATGAAAGACGAACTTCTGCGAAAGCATTTGCCAAGGATGTTTTCATTA	0	0	7	0	0	3	0	0	6	2	0	3	0	0	1	1	0	5	6	0	1	0	0	8	1	0	1	3	0	4	7	0	1	18	0	12	23	0	1	9	0	3	239	Eukaryota	x	Archaeplastida	Chlorophyta	Pyramimonadales	Pyramimonadales_X
AGCTCCAATAGCGTATATTAAAGTTGTTGCGGTTAAAAAGCTCGTAGTTGGATTTCTGCCGAGGACGACCGGTCCGCCCTCTGGGTGAGTATCTGGCTCGGCCTGGGCATCTTCTTGGAGAACGTAGCTGCACTTGACTGTGTGGTGCGGTATCCAGGACTTTTACTTTGAGGAAATTAGAGTGTTTCAAGCAGGCACACGCCTTGAATACATTAGCATGGAATAATAAGATAGGACCTTGGTTTTATTTTGTTGGTTTCTAGAGCTGAGGTAATGATTAATAGGGATAGTTGGGGGCATTCGTATTTAACTGTCAGAGGTGAAATTCTTGGATTTGTTAAAGACGGACTACTGCGAAAGCATTTGCCAAGGATGTTTTCATTG	0	0	0	0	0	4	0	0	0	0	0	0	0	0	0	0	5	0	0	0	0	0	0	0	0	0	0	0	0	0	0	0	1	0	0	0	0	0	0	0	0	1	240	Eukaryota	Chromista	Alveolata	Dinoflagellata	Dinophyceae	Peridiniales
AGCTCCAGTAGCGTATATTAAAGTTGTTGCAGTTAAAAAGCTCGTAGTTGGATTTCTGGCAAGGCAGAGCTGACCTGGTACTATGTATCGTGTGTTGGACTCGGTCTGCCATCCTTCCAGAAACGCACTGTACCTTTCATTAGGCCGTGGTGTTGATCTGGAACTTTTACTTTGAAAAAATTAGAGTGTTCAAAGCAGGCGTTACGCTATGAATACATTAGCATGGAATAATAATCTAGGACTTCAGTTCTATTTTGTTGGTTTCTAGGACCGAAGTAATGATTGATAGGGATAGTTGGGGGTGCTAGTATTCAGCGGCCAGAGGTGAAATTCTTGGATTCGCTGAAGACTAACTTATGCGAAAGCATTCACCAAGGATGTCTTCTTTA	6	0	10	7	0	0	8	0	0	2	0	0	5	0	19	1	0	0	0	0	0	0	0	0	0	0	0	0	0	3	0	0	0	2	0	1	0	0	0	0	0	0	241	Eukaryota	x	Rhizaria	Cercozoa	Filosa-Imbricatea	Marimonadida
AGCTCCAATAGCGTATATTTAAGTTGTTGCAGTTAAAAAGCTCGTAGTTGGATTTTGGGTCGGGGGTACCGGTCCGGTGTTTCACTGTGCACTGGTCTCCCCTTCCTTTCTGCCGGGGACGGCGTTTGCTCTTTACTGAGCGGCGTCGGAGTCGGCGTTGTTACTTTGAAAAAATTAGAGTGTTCAAAGCAAGCCATCGCTCTGAATACATTAGCATGGAATAACATGATAGGACTCTGGTCTTATTTTGTTGGTTTCCGAGACTGGAGTAATGATTAAGAGGGACAGTCGGGGGCATCCGTATTTCATTGTCAGAGGTGAAATTCTTGGATTTATGAAAGACGAACTTCTGCGAAAGCATTTGCCAAGGATGTTTTCATTA	2	0	35	7	2	14	1	0	15	7	0	31	5	0	27	1	0	8	5	2	24	3	0	22	3	0	8	0	0	5	4	0	0	1	0	3	8	0	2	4	0	0	242	Eukaryota	x	Archaeplastida	Chlorophyta	Palmophyllophyceae	Prasinococcales
AGCTCCAATAGCGTATATTAAAGTTGTTGCAGTTAAAAAGCTCGTAGTTGGATTTCTGGCCGAGTGTCCCCAGGCCAGCATGACGTTTGGTCCTGGGCGCTCTGCCATCCTTCTGTCAACCTTCGCCTCGTTCGTTCGTGGCGTTGGGGCTCAGATATTTTACCTTGAGAAAATTAGAGTGTTTCAGGCAGGCTTTCGCCGGAATACATTAGCATGGAATAATGGAAAAGGACTTCAACCTCTTCTGTTGGTCTGAGAGGCTGTAGTAATGATTAATAGGGATAGTTGGGGGCATTAGTACTTAACTGTCAGAGGTGAAATTCTCCGATTTGTTAAAGACTAACTTATGCGAAAGCATTTGCCAAGGATGTTTTCATTA	1	0	2	0	0	0	0	0	0	5	0	1	1	0	3	5	0	4	0	0	0	7	0	1	2	0	0	12	0	0	42	0	1	290	1	12	563	0	8	209	1	19	243	Eukaryota	Chromista	Alveolata	Ciliophora	Spirotrichea	Choreotrichida
AGCTCCAATAGCGTATATTAAAGTTGTTGCGGTTAAAAAGCTCGTAGTTGGATTTCTGTCTAGGGTGGCCGGTACCCACTATGTGAAGTATCTGGTTCAGTCTGGGCATCCTCTTGGGGATCGTTCCTGTGCTTGATTGCATGGGACGGAATTCAAGACTTTTACTTTGAGGAAATTAGAGTGTTCACGGCAAGCTTTCGCTTTGAATACATTAGCATGGAATAATAATATAGGGCGTAAGTTCTATTTTGTTGGTTTCTAGAACATACGCAATGATTAATAGGGATAATTGGGGGCACTCGTATTAACACGTCAGAGGTGGAATTCTTAGATTGTGTTACGACGAACTACTGCGAAAGCATTTGCCAAGGATGTTTTCATTG	674	0	177	835	5	6	919	2	7	821	0	4	633	2	4	604	0	4	402	0	4	320	0	3	98	6	1	409	1	2	303	0	0	210	0	1	77	0	0	13	0	0	244	Eukaryota	Chromista	Alveolata	Dinoflagellata	Syndiniales	Dino-Group-II
AGCTCCAATAGCGTATATTAAAGTTGTTGCGGTTAAAAAGCTCGTAGTTGGATTTCTGCTGAGGACGACCGGTCCGCCCTCTGGGTGAGCATCTGGCTCGGCCTTGGCATCTTCTTGGGGAACGTTACTGCACTTGATTGTGTGGTGCGGTATCCAGGACTTTTACTTTGAGGAAATTAGAGTGTTTCAAGCAGGCGCACGCCTTGAATACATTAGCATGGAATAATAAGATAGGACGTTGGTTCTATTTTGTTGGTTTCTAGAGCTGACGTAATGATTAATAGGGATAGTTGGGGGCATTCGTATTTAACTGTCAGAGGTGAAATTCTTGGATTTGTTAAAGACGGACTACTGCGAAAGCATTTGCCAAGGATGTTTTCATTG	4	18	2	0	1	0	0	0	0	0	0	0	0	0	0	0	0	0	0	0	0	0	0	0	0	0	0	0	0	0	0	0	0	0	0	0	0	0	0	0	0	0	245	Eukaryota	Chromista	Alveolata	Dinoflagellata	Dinophyceae	Gymnodiniales
AGCTCCAATAGCGTATATTAAAGTTGTTGCAGTTAAAAAGCTCGTAGTTGGATTTCTGGTGGGCGCATCCGGTCCGCTCCGCAAGGAGTGTGCACTGGCGATGTCGCCGGCCACTTTTACGGCGAACGATTCTGGCATTAAGTTGTCGGGGTCGGGAGCCGTATCATTTACTGTGAAAAAATTAGAGTGTTTAAAGCAGGCATTTGCTGTGAATACATTAGCATGGAATAATAAGATAGGACTTTGGTGCTATTTTGTTGGTTTGCACGCCAAGGTAATGATTAACAGGGACAGTTGGGGGTATTCGTATTTTGATGTCAGAGGTGAAATTCTTGGATTTTCGAAAGACGAACTTCTGCGAAAGCATTTACCAAGGATGTTTTCATTA	303	0	139	609	0	10	427	0	7	729	0	22	744	1	20	715	1	14	581	2	12	351	4	19	358	2	20	378	0	14	269	0	4	78	1	4	60	0	0	12	0	2	246	Eukaryota	Chromista	Stramenopiles	Sagenista	Labyrinthulomycetes	Labyrinthulales
AGCTCCAATAGCGTATATTAAAGTTGTTGCGGTAAAAAAGCTCGTAGTTGGATTTCTGTTGAAGACGTCCGGTCCATACCACGTATGCGCATCTGGCTCGGCTTCGGCATCCTCTCGAAAGACGTTTCTGCGCTTGATTGCGTGGAGCGGATCTCGGGACTTTTACTTTGAGGAAATTAGAGTGTTCACGGCAGGCTATCGCCAGAATACATTAGCATGGAATAATACTATAGGATCTCGGTTCTATTTTGTTGGTTTCTAGAATTGAGATAATGATTAATAGGGACAATTGGGGGCATTCGTATCAACACGTTAGAGGTGAAATTCTTGGATCGTGTTGCGACGAACTACTGCGAAAGCATTTGCCAAGGATGTTTTCATTG	310	6	118	297	0	15	299	0	14	432	0	22	393	0	12	231	2	15	427	5	16	288	8	20	128	0	21	331	3	29	336	4	16	294	1	4	248	2	5	61	6	2	247	Eukaryota	Chromista	Alveolata	Dinoflagellata	Syndiniales	Dino-Group-II
AGCTCCAATAGCGTATATTAAAGTTGTTGCAGTTAAAAAGCTCGTAGATTGATGTCTGATCTTATATACTCGGTCGAGCCCGTAAGGGTTGTGTACTAGAGCATTAGGGTCATCTTTGTGAGGATTTCACTCTGGCATTAAGTTGTTGGTATGAAAGGCTTACATCTTTTACTGTGAAAAAATTAGAGTGTTTCAAGCAGGCGTAAGCTTTCGAATACATTAGCATGGAATAATAAAATACGACTCGCGTGGTCTATTTTGTTGGTTTGCACACGCAAGTAATGATTAATAGGGACAGTTGGGGATATTCATATTTGAGCGTCAGAGGTGAAATTCTTGGATCGCTGAAAGATGAGCTTAGGCGAAAGCATTTATCAAAGATGTTTTCATT	7	0	9	0	0	0	2	0	0	0	0	4	1	1	3	0	0	0	0	2	0	3	24	1	0	18	0	3	49	3	7	43	9	15	148	15	26	340	36	12	137	82	248	Eukaryota	Chromista	Stramenopiles	Pseudofungi	Oomycota	Oomycota_X
AGCTCCAATAGCGTATATTAAAGTTGTTGCAGTTAAAAAGCTCGTAGTTGGATTTCTGGTGGGAGGGATCGGTCCAGCACTCTGTGTGGGAACTCGTATCCTCTCCGGCCATCCTTGGGTGGATCTTGTCTGGCATTAAGTTGTCAGTCAGGGGATGCCCATCGTTTACTGTGAAAAAATTAGAGTGTTCAAAGCAGGCTTATGCCATTGAATATATTAGCATGGAATAATAAGATAGGGCCCTGGTACTATTTTGTTGGTTTGCGTACCGAGGTAATGATTAATAGGGACAGTTGGGGGTATTTGTATTCAGTATTCAGTGGTGAAATACTTAGACCTACGGAAGACAAACTACTGCGAAAGCATTTACCAAGGATGTTTTCATTA	0	0	0	0	19	0	0	0	0	0	0	0	0	36	0	0	0	0	0	0	0	0	0	0	0	43	0	4	0	3	0	93	0	2	0	0	3	11	0	0	0	0	249	Eukaryota	Chromista	Stramenopiles	Ochrophyta	Bacillariophyta	Bacillariophyta_X
AGCTCCAATAGCGTATATTAAAGTTGTTGCAGTTAAAAAGCTCGTAGTTGGATTTCGGAATGGGTCAGTTGGTCCGCCTCACGGTGTGTTACTGACTGGTCTGTTCTTCTTCGCAAAGACTGTGTATTCTCTTCATTGAGTGTGCTCAGGATTTACGACGTTTACTTTGAAAAAATTAGAGTGTTCAAAGCAGGCCTACCGCTTGAATACATGAGCATGGAATAATGGAATAGGACTTTGGTCTTATTTTGTTGGTTTCTAAGACCGAAGTAATGATTAAGAGGGACAGTTGGGGGCATTAGTATTTCGTTGTCAGAGGTGAAATTCTTGGATTTACGAAAGACTAACAACTGCGAAAGCATTTGCCAAGAATGTTTTCATTA	3	0	3	0	0	0	0	0	0	0	0	0	0	0	0	0	0	0	0	1	0	0	0	0	0	0	0	0	0	0	1	0	0	0	0	0	0	0	0	0	0	0	250	Eukaryota	Animalia	Opisthokonta	Metazoa	Cnidaria	Cnidaria_X
AGCTCCAATAGCGTATATTAAAGTTGTTGCAGTTAGAACGCTCGTAGTCGGATTTCGGGGCGGGCCTGCCGGTCTGCCGTTGGGTATGCACTGGTGGGCGCGTCCTTCCTTCCGGAGACCGTGGCTACTCTTAACTGAGCGGTTGCGGGAGACGGATCGTTTACTTTGAAAAAATCAGAGTGTTTCAAGCAGACTCGCGTCTTTGCATGGATTAGCATGGGATAATGAAATAGGACTTTGGTGCTATTTTGTTGGTTTCGAACACCGAAGTAATGATTAAAAGGGACAGTCAGGGGCACTCGTATTCCGTCGAGAGAGGTGAAATTCTCAGACCAACGGAAGACGAACTACTGCGAAAGCATTTGCCAGGGATGTTTTCACTG	40	0	23	36	0	3	45	0	3	50	0	4	90	0	1	147	2	7	122	1	5	191	1	7	71	0	10	181	0	21	367	2	14	534	0	23	899	0	4	447	0	7	251	Eukaryota	Chromista	Hacrobia	Haptophyta	Prymnesiophyceae	Prymnesiales
AGCTCCAATAGCGTATATTAATGTTGTTGCAGTTAAAAAGCTCGTAGCCGACTCTCGGGGCGGTGTCAACGGTCCGCAGAAATGTGAGCACTGTTGTCTCCGCCTCTTCCTTCTGGACACCATGTCTTCTCTTAACTGAGCGGATGTGGGGGCCAGATCGTTCACTTTGAACAAATTAGAGTGTTCAAAGCAGGCCTCCGCCTGAATACTTGAGCATGGAATGATATCAATAGGTCCTTCCTCCCCGTTTATTGGTGATGGGGAGGAAGGAAATGAGAAAGGGGAATGGTTGGGGCCATTCGTACTGCAGCGTTAGAGGTGAAATTCTTGGATCGCTGCAAGACGAACAACAGCGAAAGCATTTGGCAAGAACGTTTCCACCGG	22	2	89	40	0	44	25	0	16	75	2	55	70	0	44	35	0	36	71	1	47	64	0	72	14	4	133	161	4	187	255	6	122	224	0	92	187	0	8	33	1	18	252	Eukaryota	Fungi	Opisthokonta	Fungi	Fungi_X	Fungi_XX
AGCTCCAATAGCGTATATTAAAGTTGTTGCGGTTAAAAAACTCGTAGTTGGATTTCTGCTGAGGACGACCGGTCCGCCCTCCGGGTGAGCATCTGGTTCGGCCTTGGCATCTTCTTGGTGAACGTATCTGCACTTGACTGTGTGGTGCGGTACCCAGGACTTTTACTTTGAGGAAATTAGAGTGTTTCAAGCAGGCATACGCCTTGAATACATTAGCATGGAATAATAAGATAGGACCTCGGTTCTATTTTGTTGGTTTCTAGAGCTGAGGTAATGATTAATAGGGATAGTTGGGGGCATTCGTATTTAACTGTCAGAGGTGAAATTCTTGGATTTGTTAAAGACGGACTACTGCGAAAGCATTTGCCAAGGATGTTTTCATTG	2	2	90	1	0	231	2	0	180	3	0	237	1	0	122	7	10	322	0	2	131	0	3	176	0	0	120	5	2	100	8	3	94	3	7	200	11	6	61	9	0	47	253	Eukaryota	Chromista	Alveolata	Dinoflagellata	Dinophyceae	Gymnodiniales
AGCTCCAATAGCGTATATTAAAGTTGTTGCAGTTAAAAAGCTCGTAGTTGGATTTCTGGGAGGGTGGCGATGTCCGCTTAACGTGTGTGCAGCGGCGCCCTTCCATCCTTCTGTTAGCGTCTCTTGGCATTCATTTGCTGGTGGCGGGCTCAGATATTTTACCTTGAGAAAATTAGAGTGTTTCAGGCAGGCTAGGCCGGAATACATTAGCATGGAATAATGGAATAGGACTACGGTCTCTTTGTTGGTTTGAGGGACTGCAGTAATGATTAATAGGGATAGTTGGGGGCATTAGTATTTAATTGTCAGAGGTGAAATTCTCAGATTTGTTAAAGACTAACTTATGCGAAAGCATTTGCCAAGGATGTTTTCATTA	1	0	2	0	0	0	2	0	3	1	0	7	0	0	0	15	0	4	2	0	0	0	0	0	0	0	0	1	0	3	3	0	0	222	0	7	232	0	3	7	1	0	254	Eukaryota	Chromista	Alveolata	Ciliophora	Spirotrichea	Strombidiida
AGCTCCAATAGCGTATATTAAAGTTGTTGCGGTTAAAAAGCTCGTAGTTGGATTTCTGCCGAGGACGACCGGTCCGCCCTCTGGGTGAGTATCTGGCTCGGCCTGGGCATCTTCTTGGAGAACGTATCTGCACTTGACTGTGTGGTGCGGTATTCAGGACTTTTACTTTGAGGAAATTAGAGTGTTTCAAGCAGGCATACGCCTTGAATACATTAGCATGGAATAATAAGATAGGACCTCGGTTCTATTTTGTTGGTTTCTAGATCTGAGGTAATGGTTAATAGGGATAGTTGGGGGCATTCGTATTTAACTGTCAGAGGTGAAATTCTTGGATTTGTTAAAGACGGACTACTGCGAAAGCATTTGCCAAGGATGTTTTCATTG	0	0	55	0	0	18	0	0	29	0	0	15	0	0	16	0	0	46	0	0	22	0	0	64	0	0	88	0	40	137	7	19	127	1	0	612	0	0	643	0	0	432	255	Eukaryota	Chromista	Alveolata	Dinoflagellata	Dinophyceae	Peridiniales
AGCTCCAATAGCGTATATTAAAGTTGTTGCAGTTAAAAAGCTCGTAGTTGAACTTCTGGTCAAGCGTGACCTTGGCTTCGGTCGAGGCAGGCATGGCCATCCGTCAGAAAACCAGGGAGGGTCTTAAGTGATCGCTCTGGGGATCTGACACTTTACTTTGAAAAAACTAGAGTGTTCATGGCAGGCTAACGCCCTGAATACACAAGCATGGAATAATAGAATAGGACTGGGTCCATTTTGTTGGTTATTGGACGCAGTGATGATTAATAGGGACAGTTGGGGGCATTAGTATTTAATTGTCAGAGGTGAAATTCTTGGATTTATTAAAGACTGACTTATGCGAAAGCATTTGCCAAGGATGTTTTCATTG	12	0	7	0	0	0	0	0	1	0	0	0	0	0	0	0	0	11	2	0	0	0	0	0	0	0	0	0	0	0	0	0	0	2	0	3	0	0	0	0	0	0	256	Eukaryota	Chromista	Alveolata	Ciliophora	CONTH_7	CONTH_7_X
AGCTCCAATAGCGTATATTAAAGTTGTTGCGGTTAAAAAGCTCGTAGTTGGATTTCTGTTGAAGTCAGCCGGTGCACACTTCGTGTGTTATTTGGCCTGGCTTTGGCATCCTCTGGGGGAACGTTTCTGGCCTTAATTGGACAGGGCGAGATTCCAGACTTTTACTTTGAGGAAATTAGAGTGTTCACAGCAGGCAAGTGCTTTGAATACATTAGCATGGAATAATAATATAGGACCTTCGTTCTATTTTGTTGGTTTCTAGGACTTAGGTAATGATTAATAGGGACAATTGGGGGCATTCGTATTAACGCGTCAGAGGTGGAATTCTTGGATTGCGTTACGACGAACTACTGCGAAAGCATTTGCCAAAGATGTTTTCATTG	85	0	15	114	0	0	106	0	0	47	0	0	60	0	0	40	0	0	28	1	0	6	0	0	9	0	0	16	0	0	5	0	0	12	0	0	0	0	0	0	0	0	257	Eukaryota	Chromista	Alveolata	Dinoflagellata	Syndiniales	Dino-Group-II
AGCTCCAATAGCGTATATTAAAGTTGTTGCAGTTAAAAAGCTCGTAGTTGGACTTCTGATTCGAAAGATCGGTCCGCCGCAAGGCGAGCACTGATTCTTCGAGTCTTCCTCTCGTAGTTGTTTGGCGCACTTGATTGGGTGCCAGATGAATATGGGACCTTTACTTTGAAAAAATTAGAGTGTTCAAAGCAGGCAATCGCTTGAATACATTAGCATGGAATAATAGAATAGGACTTTGGTTCTATTTTGTTGGTTTCTAGGACCGAGGTAATGATTAATAGGGACAGTTGGGGGCATTAGTATTTAATTGTCAGAGGTGAAATTCTTGGATTTATGAAAGACTAACTACTGCGAAAGCATTTGCCAAGGATGTTTTCATTA	105	0	214	91	1	68	77	0	58	142	0	76	143	2	48	49	2	44	53	4	25	41	0	12	8	3	17	19	2	16	19	0	12	15	0	8	15	0	0	5	3	0	258	Eukaryota	x	Opisthokonta	Choanoflagellida	Choanoflagellatea	Acanthoecida
AGCTCCAATAGCGTATACTAAAGTTGTTGCAGTTAAAAAGCTCGTAGTTGAATTTCTGGTCGTGAAACGTGGTCCGTTCCGCAAGGAATGTGTACTGTCGATTCATGTCCATCCTCGGAGTTAGTGTGTATTACTTTAATCGGTCGTGCACATGTCCTCCGTCATTTACTGTGAGCAAAATAGAGTGTTCAAAGCAGGCTTATGCCGTTGAATATATTAGCATGGAATAATAAGATATGACTTTGGTCTATTTTGTTGGTTTGCACTCCAAAGTAATGATTAATAGGGATAGTTGGGGGTATTCGTATTCAAGTGTCAGAGGTGAAATTCTTGGATTTCTGGAAGACGAACTACTGCGAAAGCATTTACCAAGGATGTTTTCATTA	184	0	15	205	0	0	134	0	1	190	0	1	86	0	1	70	0	0	36	0	0	27	0	0	7	0	0	20	0	0	17	0	0	15	0	0	10	0	0	2	0	0	259	Eukaryota	Chromista	Stramenopiles	Ochrophyta	Chrysophyceae	Chrysophyceae_X
AGCTCCAATAGCGTATATTAAAGTTGTTGCAGTTAAAAAGCTCGTAGTTGGATCTCGGATCCGGGCGAATGGTCCGCCTCGCGGCGGTTTACTGTTCGATGGCGTCGGTTGGGCGGCCTCTTCGGGGGTTCGTTTCGGTCGGCGTCGTTCCCGGTCTCTCACCCTCTGGACGCCCGTCGGTGCTCTTGACTGCAGTGCCGGCGGCGGCCAGGACGTTTACTTTGAAAAAATTAGAGTGTTCCAAGCAGGCGCGTTCCGCCCGAATAATGGTGCATGGAATAATAGAATAGGACCTCGGTTCTATTTTGTTGGTTTTCGGAACTAGAGGTAATGATTAAGAGGGACAGACGGGGGCATTCGTATTGCGGTGTTAGAGGTGAAATTCTTGGATCGCCGCAA…	79	0	26	0	0	0	0	0	0	0	0	2	0	0	0	0	0	0	0	0	4	10	0	5	0	0	0	38	1	28	3	2	7	19	0	5	29	44	4	1	29	0	260	Eukaryota	Animalia	Opisthokonta	Metazoa	Annelida	Annelida_X
AGCTCCAATAGCGTATATTAAAGTTGTTGCGGTTAAAAAGCTCGTAGTTGGATTTCTGCCGAGGACGACCGGTCCGCCCTCTGGGTGAGCATCTGGCTCGGCCTGGGCATCTTCTTGGAGAACGTATCTGCACTTGACTGTGTGGTGCGGTATCCAGGACTTTTACTTTGAGGAAATTAGAGTGTTTCAAGCAGGCATACGCCTTGAATACATTAGCATGGAATAATAAGATAGGACCTCGGTTCTATTTTGTTGGTTTCTAGAGCTGAGGTAATGATTAATAGGGATAGTTGGGGGCATTCGTATTTAACTGTCAGAGGTGAAATTCTTGGATTTGTTAAAGACGGACTACTGCGAAAGCATTTGCCAAGGATGTTTTCATTG	99	18	216	99	2	137	72	0	144	175	1	166	295	0	78	135	1	92	140	1	108	108	1	84	91	2	157	149	0	109	94	1	45	40	1	13	33	0	0	47	2	5	261	Eukaryota	Chromista	Alveolata	Dinoflagellata	Dinophyceae	NA
AGCTCCAATAGCGTATATTAAAGTTGTTGCGGTTAAAAAGCTCGTAGTTGGATTTCTGCTGAGGATGACTGGTCCGCCCCCTGGGTGAGTATCTAGGCTATCCTTGGCATCTTCCTGAAGAACGTAGCTGCACTTGACTGTGTGGTGCGGTATTTAGGACATTTACTTTGAGGAAATTAGAGTGTTTCAAGCAAGCGCACGCCTTGAATACATTAGCATGGAATAATAAGATAGGACCTCGGTTCTATTTTGTTGGTTTCTAGAGCTGAGGTAATGATTGATAGGGATAGTTGGGGGCATTCGTATTTAACTGTCAGAGGTGAAATTCTTGGATTTGTTAAAGACGGACTACTGCGAAAGCATTTGCCAAGGATGTTTTCATTG	0	0	4	0	0	16	0	0	4	0	0	3	0	2	0	0	0	7	1	0	20	0	0	17	0	0	18	0	0	13	11	0	9	4	0	16	17	3	13	1	0	5	262	Eukaryota	Chromista	Alveolata	Dinoflagellata	Dinophyceae	Suessiales
AGCTCCAAGAGCGTATATTAAAGTTGTTGCAGTTAAAAAGCTCGTAGTTGGATTTCTGGTATAATGCGCCTGGCCCGCGACGGTTTCGTCTGTGAGTGCCGGTGCGCGTTTGCCATCCTTCTAGAAAACGTTTCTACCCTTCACTGGGCCGGACTCGCGATCTAGATCTTTTACTTTGAAAAAATTAGAGTGTTTAAAGCAGGCTTTTGCTATGAATACATTAGCATGGAATAATAATCTAGGACTTCGGTTCTATTTTGTTGGTTTCTAGTACTGAAGTAATGATTGATAGGGATAGTTGGGGGTGCTAGTATTGGCCGGCCAGAGGTGAAATTCTTGGATTCGGTCAAGACTAACTTATGCGAAAGCATTCACCAAGGATGTCTTCTTTA	0	0	0	0	0	0	0	0	0	0	0	52	0	0	0	0	0	0	0	0	0	0	0	238	0	0	0	3	0	584	0	0	484	0	0	523	2	50	467	0	14	140	263	Eukaryota	x	Rhizaria	Cercozoa	Filosa-Thecofilosea	Cryomonadida
AGCTCCAGTAGCGTATATTAAAGTTGTTGCAGTTAAAAAGCTCGTAGTTGGATTTCTGGCTTGAGACGCCTGAGCCGCCAGGGTTACCTGTGTGAGTCTCGGTGTGTCTCTGCCATCCTTCTGGATAGCGTGTCTACCTTTTATTAGGCCGGGCTCGTGCTCCAGATCTTTTACTTTGAAAAAATTAGAGTGTTTAAAGCAAGCTTGCGCTATGAATACATTAGCATGGAATAATAACTTAGGACTTTGGTTCTATTTTGTTGGTTTCTAGGACTGAAGTAATGATTGATAGGGATAGTTGGGGGTGCTAGTATTCAGCGGCCAGAGGTGAAATTCTTGGATTCGCTGAAGACTAACTTATGCGAAAGCATTCACCAAGGATGTCTTCTTTA	1	0	0	0	0	0	0	0	0	0	0	0	0	0	0	0	0	0	0	0	0	0	0	0	0	0	0	0	0	0	0	0	0	0	0	0	2	0	0	0	0	0	264	Eukaryota	x	Rhizaria	Cercozoa	Filosa-Thecofilosea	Filosa-Thecofilosea_X
AGCTCCAATAGCGTATATTAAAGTTGTTGCAGTTAAAAAGCTCGTAGTTGGATTTGTGGTGTGTCCAGTCGGCCTTTGCTCTTTGAGTGATAGTGCTGAACTGGTCTGCCATGTTTGGGTGGAATCTGTGTGGCATTAAGTTGTCGTGCAGGGGATGCCCATCGTTTACTGTGAAAAAATTAGAGTGTTCAAAGCAGGCTTATGCCTTGAATATATTAGCATGGAATAATAATATAGGACCTTAGTACTATTTTGTTGGTTTGCGCACTGAGGTAATGATTAAGAGGGACAGTTGGGGGTATTTGTATTCCATTGTCAGAGGTGAAATTCTTGGATTTTTGGAAGACAAACTACTGCGAAAGCATTTACCAAGGATGTTTTCATTA	0	0	35	0	1	51	0	1	48	0	0	91	0	0	62	0	0	74	0	0	87	0	0	89	1	0	128	1	0	83	5	1	113	1	0	380	2	0	259	6	0	378	265	Eukaryota	Chromista	Stramenopiles	Ochrophyta	Bacillariophyta	Bacillariophyta_X
AGCTCCAATAGCGTATATTAAAGTTGTTGCAGTTAAAAAGCTCGTAGTTGGATTTCTGTTTTGAATGTCCGGTCGGTCACTTTGTGATGTGTACTTTGGAGATTTGAAGCATTTTTTGTGAGGGTCCTTGACTGGCATTAAGTTGTTGGTTTTGGAAGCTTGCATCGTTTACTGTGAAAAAATTAGAGTGTTTCAAGCAGGCGTTTGCTTTTGAATACATTAGCATGGAATAATAATATATGACTCGCGTGGTCTATTTTGTTGGTTTGCACACGCAAGTAATGATTAATAGGGACAGTTGGGGGTATTCATATTTGAGCGTCAGAGGTGAAATTCTTGGATCGCTGAAAGATGAGCTTAGGCGAAAGCATTTATCAAGGATGTTTTCATTA	0	0	2	0	0	0	0	0	0	0	0	0	0	0	0	0	0	0	0	0	0	0	2	0	0	23	0	0	646	0	10	350	23	43	447	3	116	1343	7	24	146	27	266	Eukaryota	Chromista	Stramenopiles	Pseudofungi	Oomycota	Oomycota_X
AGCTCCAATAGCGTATATTAAAGTTGTTGTGGTTAAAAAGCTCGTAGTTGGATCTCGGCGGACTGAGGGCGGTTTGCTTGCTAGTATTACTGCCCTATAGTCCGTAGTTTTGCCAGAGGTTTCGAGGTGCTCTTAATCGAGTGTCCCGGGATGCTGGCAGGTTTACTTTGAAAAAATTAGAGTGCTCAAAGCAGGCTATTACGCCTGAATATTCGTGCATGGAATAATAGAATAGGAAGTCGTTTCTATTTTGTTGGTTTTCGGAAATCGACGTAATGATTAATAGGGACAGTCGGGGGCATTTGTATTCAAACGACAGAGGTGAAATTCTTGGACCGTTTGAAGACAAACTACTGCGAAAGCATTTGCCAAGAATGTTTTCATTA	0	0	0	0	0	0	0	0	0	0	0	0	0	0	0	0	0	0	0	0	0	0	0	0	0	0	0	0	0	0	0	0	0	0	0	0	0	0	0	0	0	0	267	Eukaryota	Animalia	Opisthokonta	Metazoa	Arthropoda	Crustacea
AGCTCCAATAGCGTATATTAAAGTTGTTGCGGTTAAAAAGCTCGTAGTTGGATTTCTGCTGAGGACGATCGGTCCGCCCTCTGGGTGAGCATTGACTCGGCCTTGGCATCTTCTTGGAGAACGCTACTGCACTTGACTGTGTGGTGCGGTATCCAGGACTTTTACTTTGAGGAAATTAGAGTGTTTCAAGCAGGCGCACGCCTTGAATACATTAGCATGGAATAATAGGATAGGACCTTGGTTCTATTTTGTTGGTTTCTAGAGCTGAGGTAATGATTAATAGGGATAGTTGGGGGCATTCGTATTTAACTGTCAGAGGTGAAATTCTTGGATTTGTTAAAGACGGACTACTGCGAAAGCATTTGCCAAGGATGTTTTCATTG	52	9	416	32	1	364	121	0	286	218	0	334	246	2	310	123	1	201	75	0	175	97	0	254	91	11	435	196	1	347	62	0	75	13	0	4	3	0	0	0	0	0	268	Eukaryota	Chromista	Alveolata	Dinoflagellata	Dinophyceae	Gymnodiniales
AGCTCCAATAGCGTATATTAAAGTTGTTGCGGTTAAAAAGCTCGTAGTTGGATTTCTGCCGAGGACGACCGGTCCGCCCTCTGGGTGCGTATCTGGCTCGGCCTGGGCATCTTCTTGGAGAACGTATCTGCACTTGACTGTGTGGTGCGGTATCCAGGACTTTTACTTTGAGGAAATTAGAGTGTTTCAAGCAGGCACACGCCTTGAATACATTAGCATGGAATAATAAGATAGGACCTCGGTTCTATTTTGTTGGTTTCTAGAGCTGAGGTAATGATTAATAGGGATAGTTGGGGGCATTCGTATTTAACTGTCAGAGGTGAAATTCTTGGATTTGTTAAAGACGGACTACTGCGAAAGCATTTGCCAAGGATGTTTTCATTG	2	0	25	5	0	92	7	0	35	15	0	44	20	0	38	16	0	19	49	0	49	18	0	43	18	1	43	7	0	59	23	0	29	32	0	4	20	0	0	5	0	2	269	Eukaryota	Chromista	Alveolata	Dinoflagellata	Dinophyceae	Gymnodiniales
AGCTCCAATAGCGTATATTAAAGTTGTTGCGGTTAAAAAGCTCGTAGTTGGATTTCTGCTGAGGATGACCGGTCCGCTTTCCGAGTGTGTATCTGGCTCAGCCTTGGCATCTTCCTGAAGAACGTATCTGCACTTGACTGTGTGGTGCGGTATTTAGGACATTTACTTTGAGGAAATTAGAGTGTTTCAAGCAAGCGCACGCCTTGAATACATTAGCATGGAATAATAAGATAGGACCTCGGTTCTATTTTGTTGGTTTCTAGAGCTGAGGTAATGATTGATAGGGATAGTTGGGGGCATTCGTATTTAACTGTCAGAGGTGAAATTCTTGGATTTGTTAAAGACGGACTACTGCGAAAGCATTTGCCAAGGATGTTTTCATTG	0	2	88	0	3	73	0	0	25	0	2	103	0	0	52	0	2	24	5	3	76	4	5	78	0	2	59	0	0	34	10	4	29	1	3	24	6	0	34	7	1	38	270	Eukaryota	Chromista	Alveolata	Dinoflagellata	Dinophyceae	Suessiales
AGCTCCAATAGCGTATATTAAAGTTGTTGCAGTTAAAAAGCTCGTAGTTGGATTTCTGGTTCGCTGCGCCTGGCCCGCCCGCGTTAGCGGTGTGAGTGCCGGTTGCGCGGTAGCCATCCTTCTGGAGAACGGGCCTGCCCTTCACTGGGTGGGGTCCGCGACCCAGATCCTTTACTTTGAAAAAATTAGAGTGTTTAAAGCAGGCAGTTGCTCTGAATACATTAGCATGGAATAATGATATAGGACTTTGGTTCTATTTTGTTGGTTTCTAGGACTGAAGTAATGATTGATAGGGATAGTTGGGGGTGCTAGTATTGAGCGGCCAGAGGTGAAATTCTTGGATTCGCTCAAGACTAACTTATGCGAAAGCATTCACCAAGGATGTCTTCTTTA	0	0	3	0	2	0	2	0	1	0	0	0	0	0	0	0	0	0	0	0	0	0	0	0	0	0	3	0	0	0	0	0	0	4	0	0	7	0	3	2	0	0	271	Eukaryota	x	Rhizaria	Cercozoa	Filosa-Thecofilosea	Ventricleftida
AGCTCCAATAGCGTATATTAAAGTTGTTGCAGTTAAAAAGCTCGTAGTTGGATTTCTGGTGGGGACGTTTGGCCGGCCGTAACGGTTTGCGCTGAAATGTTCTTCGCCATCCTTGACGAATACTGGTTCGCCATTAAGTTGTGTGGGCTTGGAGTCGTCATCGTTTACTGTGAAAAAATTAGAGTGTTCAAAGCAGGCTTATGCCGTTGAATACATTAGCATGGAATAATAAGATAGGACCCTGGTACTATTTTGTTGGTTTGCGTACCTAGGTAATGATTAATAGGGACAGTTGGGGGTATTTGTATTCCGTTGTCAGAGGTGAAATTCTTGGATTTACGGAAGACAAACTACTGCGAAAGCATTTACCAAGGATGTTTTCATTA	24	0	76	23	0	46	15	0	43	48	4	83	18	3	56	37	3	120	22	7	107	28	2	192	15	4	285	11	14	235	32	0	206	171	5	269	135	3	179	97	0	211	272	Eukaryota	Chromista	Stramenopiles	Ochrophyta	Bolidophyceae	Parmales
AGCTCCAATAGCGTATATTAAAGTTGTTGCGGTTAAAAAGCTCGTAGTTGGATTTCTGCCTAGGACGACCGGTCCGCCCTCTGGGTGAGCATCTGGATCGGCCTGGGCATCCTTTTGGAGAACGTAGCTGCACTTGACTGTGTGGTGCGGTATCCATGACTTTTACTTTGAGGAAATTAGAGTGTTTCAAGCAGGCCCACGCCTTGTATACATTAGCATGGAATAATAACATAGGACCTCGGTTCTATTTTGTTGGTTTCTAGAGCTGAGGTAATGATGAATAGGGATAGTTGGGGGCATTCGTATTTAACTGTCAGAGGTGAAATTCTTGGATTTGTTAAAGACGGACTACTGCGAAAGCATTTGCCAAGGATGTTTTCATTG	8	9	19	1	33	0	0	17	0	1	25	67	2	20	542	0	3	0	0	0	1	0	9	1	0	48	0	23	163	15	0	50	37	0	0	0	6	0	2	1	52	3	273	Eukaryota	Chromista	Alveolata	Dinoflagellata	Dinophyceae	Gymnodiniales
AGCTCCAATAGCGTATATTAAAGTTGTTGCGGTTAAAAAGCTCGTAGTTGGATTTCTGCTGAGGACGACCGGTCCGCCCTCTGGGTGAGTATCTGGCTCGGCCTTGGCATCTTCTTGGAGAACGTATCTGCACTTGACTGTGTGGTGCGGTACCCAGGACATTTACTTTGAGGAAATTAGAGTGTTTCAAGCAGGCTTGTGCCTTGAATACATTAGCATGGAATAATAATATAGGACCTCGGTTCTATTTTGTTGGTTTCTAGAGCTGAGGTAATGATTAATAGGGATAGTTGGGGGCATTCGTATTTAACTGTCAGAGGTGAAATTCTTGGATTTGTTAAAGACGGACTACTGCGAAAGCATTTGCCAAGGATGTTTTCATTG	76	8	176	6	0	135	23	13	83	69	0	71	27	5	23	77	0	139	15	6	108	28	2	126	20	1	74	49	2	183	107	3	191	135	3	148	323	1	16	106	1	25	274	Eukaryota	Chromista	Alveolata	Dinoflagellata	Dinophyceae	NA
AGCTCCAATAGCGTATATTAATGTTGTTGCAGTTAAAAAGCTCGTAGTTGGATTCCTGGCACGGGGTAGCCGGTCCGCCTTGCAAAAGGTGCGCACTGAGCGGCCTCGGCCATCCTTGCGATGGTCTATCCTGGCATTCAGTTGTCGGGGTGGGGATTCGCGACGTTTACTGTGAAAAAATCAGAGTGTTCAACGCAGGCTTACGCCTTGAATACATTAGCATGGAATAATGAGATAGGACCTTGGCGGTCTATTTTGTTGGTTTGCACGCCGAGGTAATGATTAAAAGGGACGGTTGGGGTTCTTCGTATTCAATTGTCAGAGGTGAAATTCTTGGATTTATGGAAGACGAACTGCTGCGAAAGCGTCGAACAAGGACGTTCTCATTA	28	0	14	47	0	6	40	0	1	64	0	8	69	0	6	55	0	2	72	0	2	64	0	3	26	1	9	57	0	4	123	0	2	111	0	3	174	0	0	68	0	1	275	Eukaryota	Chromista	Stramenopiles	Ochrophyta	Pelagophyceae	Pelagomonadales
AGCTCCAATAGCGTATATTAAAGTTGTTGCAGTTAAAAAGCTCGTAGTTGGAGTTCAGATTGAGCTCGGCCGGTCGGCCTAATTGGTCAGAACTGGTTGACTCTGTCTTGTTTGTGGATCCCTCCGGAGTTAACTCTTCGGATGTGGAGTCCACATCGTTTACCTTGAAAAAATTAGAGTGTTCAAAGCAGGCGTTTGCTTGAATATATTAGCATGGAATAATGGAATAGGACGCTGGTTCTATTTTGTTGGTTTTGAGAACCAGAGTAATGATTAATAGGGACAGTTGGGGGCATTCATATTTCATTGTCAGAGGTGAAATTCTTGGATTTATGAAAGATGAACTTCTGCGAAAGCATTTGCCAAGGATGTTTTCATTA	0	0	4	0	0	2	1	0	6	11	0	15	0	0	2	0	0	0	11	0	8	2	0	11	1	0	7	1	0	11	4	0	21	11	0	39	14	0	27	10	0	18	276	Eukaryota	Chromista	Hacrobia	Telonemia	Telonemia_X	Telonemia_XX
AGCTCCAATAGCGTATATTAAAGTTGTTGCGGTTAAAAAGCTCGTAGTTGGATTTCTGCTGAGGATGACCGGTCCGCCCTCTGGGTGAGTATCTGGTTCAGCCTGGGCATCTTCTTGGAGAACGTAGCTGCACTTGATTGTGTGGTGCGGTATTCAAGACTTTTACTTTGAGGAAATTAGAGTGTTTCAAGCAGGCCCACGCCTTGAATACATTAGCATGGAATAATAAGATAGGACCTTGGTTCTATTTTGTTGGTTTCTAGAGCTGAGGTAATGATTAATAGGGATAGTTGGGGGCATTCGTATTTAACTGTCAGAGGTGAAATTCTTGGATTTGTTAAAGACGGACTACTGCGAAAGCATTTGCCAAGGATGTTTTCATTG	0	0	0	0	0	0	0	0	19	0	0	0	16	0	0	0	0	0	0	0	39	0	0	8	10	0	66	13	0	74	18	7	39	13	0	8	7	0	1	3	0	10	277	Eukaryota	Chromista	Alveolata	Dinoflagellata	Dinophyceae	Dinophyceae_X
AGCTCCAATAGCGTATATTAAAGTTGCTGCAGTTAAAAAGCTCGTAGTTGGATCTTGGGAGCGGGCGGGCGGTCCGCCGCGAGGCGAGCCACCGCCCGTCCCCGCCCCTTGCCTCTCGGCGCCCCCTCGATGCTCTTAGCTGAGTGTCCCGCGGGGCCCGAAGCGTTTACTTTGAAAAAATTAGAGTGTTCAAAGCAGGCCCGAGCCGCCTGGATACCGCAGCTAGGAATAATGGAATAGGACCGCGGTTCTATTTTGTTGGTTTTCGGAACTGAGGCCATGATTAAGAGGGACGGCCGGGGGCATTCGTATTGCGCCGCTAGAGGTGAAATTCTTGGACCGGCGCAAGACGGACCAGAGCGAAAGCATTTGCCAAGAATGTTTTCATTA	258	24	373	29	24	34	41	83	65	44	53	74	57	38	136	81	68	350	72	139	141	3	24	59	0	215	15	133	43	65	10	35	7	5	0	8	24	3	8	30	1	8	278	Eukaryota	Animalia	Opisthokonta	Metazoa	Craniata	Craniata_X
AGCTCCAATAGCGTATATTAAAGTTGTTGCAGTTAAAAAGCTCGTAGTCGGATTTTGGCATCACGCCGAACTGTCTGCCGATTGGTAAGTACGGTTTGGCGGGTGCTCTCCTTCCGGAGGCTCGTTCCCTTCTTAATTGAAGGGTTCGTTGGTTCCGGGTCTTTTACTTTGAAAAAATTAGAGTGTTCAAAGCAGGCCTATGCTCTGAATAGGTTAGCATGGAATAATAGAATAGGACTTTGGTTCTATTTTGTTGGTTTCTAGGACCGAAGTAATGATTAATAGGGACAGTTGGGGGCATTCATATTCCATTGTCAGAGGTGAAATTCTTGGATTAACGGAAGATGAACTTCTGCGAAAGCATCTGCCAAGGATGTTTTCATTG	113	0	74	139	0	8	116	0	0	188	0	14	152	0	8	109	0	3	103	1	3	92	0	6	33	0	4	60	0	10	56	0	0	40	0	4	75	0	0	11	0	0	279	Eukaryota	Chromista	Hacrobia	Picozoa	Picozoa_X	Picozoa_XX
AGCTCCAATAGCGTATATTAAAGTTGTTGCAGTTAAAAAGCTCGTAGTTGGATTTCTGGCAGTGTGACTCCGGCCGGCGTGATGCCGGCTCGAGCGCGCTACCATCCTTCTGTCAACCTTCGCGGGTTTTACCGCCCGCCCTGGGGCTCAGATATTTTACCTTGAGAAAATTAGAGTGTTTCAGGCAGGCTATCGCCGGAATACATTAGCATGGAATAATGGAAAAGGACTTCAACCTCTTCTGTTGGTCTGAGAGGCTGTAGTAATGATTAATAGGGATAGTTGGGGGCATTAGTACTTGACTGTCAGAGGTGAAATTCTCCGATTTGTTAAAGACTAACTTATGCGAAAGCATTTGCCAAGGATGTTTTCATTA	1	14	381	0	0	369	0	0	245	0	0	329	0	0	230	6	17	175	2	74	369	12	0	310	1	0	242	5	0	276	7	0	202	2	0	66	7	0	61	0	0	30	280	Eukaryota	Chromista	Alveolata	Ciliophora	Spirotrichea	Choreotrichida
AGCTCCAATAGCGTATATTAAAGTTGTTGCAGTTAAAAAGCTCGTAGTTGGATATCTGTTTTGAGTATCCGGTCCGTCTCTTATGAGATGCGTACTATGGATATTTGAATCATTTTTTGTGAGATTTTTATTCTGACATTAAGTTGTCGGTTTAAGAGGCTTGCATCGTTTACTGTGAAAAAATTAGAGTGTTTCAAGCAGGCGTTTGCTTTCGAATACATTAGCATGGAATAATAAGATATGACTAGCGTGGTCTATTTTGTTGGTTTGCACACGCAAGTAATGATTAATAGGGACAGTTGGGGGTATTCATATTAGTACGTCAGAGGTGAAATTCTTGGATCGTAGTAAGATGAGCTTAGGCGAAAGCATTTACCAAGGATGTTTTCATTA	0	0	0	0	0	0	0	0	0	0	0	0	0	0	0	0	0	0	0	0	0	0	0	0	0	0	0	0	1	0	0	1	0	0	31	0	0	27	0	0	3	0	281	Eukaryota	Chromista	Stramenopiles	Pseudofungi	Oomycota	Oomycota_X
AGCTCCAATAGCGTATATTAATGTTGTTGCAGTTAAAAAGCTCGTAGTTGGATTTCTGGTCGGATCGCCTGGCCGGCTCCGCAAGGGGTCGTGCATGGGTGCCTTCGTCCATCCTCAGGGGGCCAGGCGCTGGTATTCATTTATCGGTGTTTGAACGCCTGTCGTTTACTGTGAACAAATTAGAGTGTTCAAAGCAAGGTGTACTTGAATACATTAGCATGGAATAATAAGATAGGACTTTGGTGGTTCTTTTTGATATTTTGTTGGTTTGCACGCCAAAGTAATGATTAATAGGAGCAGTTGGGGGTATTCGTATTCAATTGTCAGAGGTGAAATTCTTGGATTTATAGAAGACGAACTACTGCGAAAGCATTTACCAAGGATGTTTTCATTA	3	0	11	1	0	0	1	0	0	1	0	0	1	0	4	0	0	0	0	0	0	0	0	2	0	0	3	0	0	0	1	0	0	1	0	0	4	0	0	0	0	0	282	Eukaryota	Chromista	Stramenopiles	Ochrophyta	Dictyochophyceae	Dictyochophyceae_X
AGCTCCAATAGCGTATATTAAAGTTGCTGCAGTTAAAAAGCTCGTAGTTGGATTTCTGGCTTGATACAGTTTACCGGCCACGGTTTCGTGTGTTAGTGTTTGCTGTTCTGGCCATCCTTCCAATCGCTGCTCACTTTTCTTCATTGATTGGTGAGTGGTATTGGATCTTTTACTTTGAAAAAATTAGAGTGTTTCAAGCAGGCTTTATGCTATGAATACATTAGCATGGAATAATAATTTAGGACTTCGGTTCTATTTTGTTGGTTTCTAGGACTGAAGTAATGATTGATAGGGATAGTTGGGGGTGCTAGTATTCAGCGGCCAGAGGTGAAATTCTCGGATTCGCTGAAGACTAACTTATGCGAAAGCATTCACCAAGGATGTCTTCTTTA	0	1	6	0	1	0	0	0	0	0	2	7	0	0	4	251	1	1	330	0	0	419	2	0	21	0	2	144	0	0	321	0	0	902	0	0	3078	0	0	240	0	0	283	Eukaryota	x	Rhizaria	Cercozoa	Filosa-Sarcomonadea	Glissomonadida
AGCTCCAATAGCGTATATTAAAGTTGTTGCAGTTAAAAAGCTCGTAGTTGGATTTCTGGTAGAAGGAACGGGCGCACCTGCGTGATGCCCGCGTCTTCTGCCATCCTTCTGTTAACCGTTCTTGACATTGATTTGTCGGTTCGGGGCTCAGATATTTTACCTTGAGAAAATTAGAGTGTTTCAGGCAGGCTTATGCCCGGATACATTAGCATGGAATAATGGAACAGGACTTCGCCTCTTCTGTTGGTTTGAGGGGTTGAAGTAATGATTAATAGGGATAGTTGGGGGCATTAGTACTTAACTGTCAGAGGTGAAATTCTCGGATTTGTTAAAGACTAACTTATGCGAAAGCATTTGCCAAGGATGTTTTCATTA	0	0	1	1	467	0	1	24	0	0	182	1	0	0	0	0	253	0	0	0	2	0	0	0	0	176	0	0	94	1	0	52	0	0	87	0	0	0	0	0	33	0	284	Eukaryota	Chromista	Alveolata	Ciliophora	Spirotrichea	Tintinnida
AGCTCCAATAGCGTATATTAAAGTTGTTGCAGTTAAAAAGCTCGTAGTTGGATTTCTGGTGGGGCTGTCGGCCTGGCTCCGAAAGGGGTCGTGGTTAGTACACGCCTGGCCATCCTCGGGGGAAGCTTTGCTGGCATTAAGTTGTCGGCGGAGTGACGCTCGTCGTTTACTGTGAACAAATTAGAGTGTTCAAAGCAGGCTTAGGCCGTTGAATACATTAGCATGGAATAATGAGATAGGACTTTGGTGGTCTATTTTGTTGGTTTGCACGCCGAAGTAATGATTAATAGGGGCGGTTGGGGGTATTCGTATTCAATTGTCAGAGGTGAAATTCTTGGATTTATGGAAGACGAACTACTGCGAAAGCATTTACCAAGGATGTTTTCATTA	18	1	6	27	0	6	14	0	2	25	0	12	30	0	6	63	0	10	63	0	5	64	0	6	25	0	20	107	0	13	213	0	10	369	0	34	545	0	4	169	0	9	285	Eukaryota	Chromista	Stramenopiles	Ochrophyta	Dictyochophyceae	Dictyochophyceae_X
AGCTCCAAGAGCATATATTAAAGTTGTTGCAGTTAAAAAGCTCGTAGTTGGATTTCTGGTATAATGCGCCTGGCCCGCGGCTTTTTAAGCCTGTGAGTGCCGGTTGTGCGTTTGCCATCCTTCTAGAAAACGTTTCTACCCTTCACTGGGCCGGACTCGCGATCTAGATCTTTTACTTTGAAAAAATTAGAGTGTTTAAAGCAGGCTTTTGCTATGAATACATTAGCATGGAATAATAATCTAGGACTTCGGTTCTATTTTGTTGGTTTCTAGTACTGAAGTAATGATTGATAGGGATAGTTGGGGGTGCTAGTATTGGCCGGCCAGAGGTGAAATTCTTGGATTCGGTCAAGACTAACTTATGCGAAAGCATTCACCAAGGATGTCTTCTTTA	0	1	381	0	6	354	0	14	283	0	0	490	0	2	281	0	0	126	1	0	153	0	0	376	0	0	172	0	11	207	1	2	31	0	0	35	0	0	39	1	2	45	286	Eukaryota	x	Rhizaria	Cercozoa	Filosa-Thecofilosea	Cryomonadida
AGCTCCAATAGCGTATATTAAAGTTGTTGCGGTTAAAAAGCTCGTAGTTGGATTTCTGCGCGGGAAGACCGGTCCGCCTTCTGGGCGAGTATCTGGCTCGGCCTGGGCATCTTCTTGGAGAACGTAGCTGCACTTGACTGTGTGGTGCGGTATCCAGGACTTTTACTTTGAGGAAATTAGAGTGTTTCAAGCAGGCATTTGCCTTGAATACATTAGCATGGAATAATAAGATAGGACCTTGGTTCTATTTTGTTGGTTTCTAGAGCTGAGGTAATGATTAATAGGGATAGTTGGGGGCATTCGTATTTAACTGTCAGAGGTGAAATTCTTGGATTTGTTAAAGACGGACTACTGCGAAAGCATTTGCCAAGGATGTTTTCATTG	210	1	125	56	1	188	110	0	88	193	0	106	342	4	131	141	0	45	137	24	86	179	6	92	105	2	110	209	0	56	155	1	44	82	1	11	110	0	3	106	1	10	287	Eukaryota	Chromista	Alveolata	Dinoflagellata	Dinophyceae	NA
AGCTCCAATAGCGTATATTAAAGTTGTTGCAGTTAAAAAGCTCGTAGTTGGATTTCTGGGCTGAGCGACCGGTCCGCCGCTGTGCGGTGTGTACTCGGGTGCGACTCGGCTCATCCTTGCAGGGAACGGTCTTCGGTCTTAGTTGATCGAGGTCGGGAATTGCATCGTTTACTGTGAAAAAATTAGAGTGTTTAAAGCAGGCTTATGCTGTGAATACATTAGCATGGAATAATAAGATAGGACTTTGGTTCTATTTTGTTGGTTGGAGGCCAAGGTAATGATTAATAGGGATAGTTGGGGGTATTCATATTTAATTGTCAGAGGTGAAATTCTTGGATTTATGAAAGATGAACTTATGCGAAAGCATTTACCAAGGATGTTTTCATTA	145	24	400	150	3	424	92	2	361	124	2	615	110	1	269	110	3	259	126	7	308	79	1	283	23	1	366	81	1	245	36	4	72	25	0	28	19	0	5	12	0	1	288	Eukaryota	Chromista	Stramenopiles	Opalozoa	MAST-3	MAST-3E
AGCTCCAATAGCGTATATTAAAGTTGTTGCGGTTAAAAAGCTCGTAGTTGGATTTCTGTTGAAAGCGGCCGGTCCCTACTCCGTAGGCGTATCTGGTTCGCTTTTAGCATCCTTGCAGGGAACGTCGCTGCCCTTCATTGAGTGGCACGGTATCTGCAACTTTTACTTTGAGGAAATTAGAGTGTTTACGGCAGGCAGTCGCCTTGAATATATTAGCATGGAATAATAATATAGGACCTTGGTTCTATTTTGTTGGTTTCTAGAGCTGAGGTAATGATTAATAGGGATATTTGGGGGTATTTGTATTACACGGTCAGAGGTGGAATTCTTGGATTCGTGTACGACAAACTACTGCGAAAGCATTTATCAAGGATGTTTTCATTG	269	1	52	170	0	24	198	1	7	334	0	8	370	0	0	158	1	4	339	0	6	214	0	8	112	3	7	274	0	10	298	0	16	303	0	0	220	0	3	59	0	7	289	Eukaryota	Chromista	Alveolata	Dinoflagellata	Syndiniales	Dino-Group-II
AGCTCCAATAGCGTATATTAAAGTTGTTGCAGTTAAAAAGCTCGTAGTTGGATTTCTGGCAGGAGCGACCGGTCCGCCGCAAGGTGTGCACTAGGTTGTCTCCAGTCATCTTTGTGGGAACTGCTCTGGCATTAGGTTGTCGGGGTTAGGGAACACATCGTTTACTGTGAAAAAATTAGAGTGTTTAAAGCAGGCTTATGCCGTTGAATACATTAGCATGGAATAATAAGATAGGACTTTGGTGGTCTATTTTGTTGGTTTGCACACCAAGGTAATGATTAATAGGGATAGTTGGGGGTATTCGTATTTAATTGTCAGAGGTGAAATTCTTGGATTTATGAAAGACGAACTACTGCGAAAGCATTTACCAAAGATGTTTTCATTA	121	7	243	208	0	149	197	0	96	294	0	164	246	0	84	152	0	74	125	0	58	160	0	70	37	0	65	148	0	57	125	0	24	83	1	16	35	0	1	31	0	0	290	Eukaryota	Chromista	Stramenopiles	Pseudofungi	MAST-1	MAST-1C
AGCTCCAGTAGCGTATATTAAAGTTGTTGCAGTTAAAAAGCTCGTAGTTGGATTTCTGGCTCGACGGAGCTGACCCGCGGCGCAAGCTGTGAGTGTCGGTCTCGGTCTGCCATCCTTCCAGAGAACGTTCCTACCCTTTATTGGGCCGGGTTCGCAATCTGGAACTTTTACTTTGAGGAAATTAGAGTGTTCAAAGCAGGCTTGCGCTGTGAATACATTAGCATGGAATATCAACTTAGGACTTTGGTTCTATTTTGTTGGTTTCTAGGACTGAAGTAATGATTGATAGGGATAGTTGGGGGTGCTAGTATTTCGTGGCCAGAGGTGAAATTCTTGGATTCACGAAAGACTAACTTATGCGAAAGCATTCACCAAGGATGTCTTCTTTA	0	0	0	0	0	0	0	0	1	0	0	0	0	0	0	0	17	1	0	45	0	0	159	0	0	108	0	0	2	0	0	0	0	0	0	0	0	0	0	0	0	0	291	Eukaryota	x	Rhizaria	Cercozoa	Filosa-Imbricatea	Marimonadida
AGCTCCAATAGCGTATATTAAAGTTGTTGCGGTTAAAAAGCTCGTAGTTGGATTTCTGGAAAGGACGACCGGTCCACCCACTGGGTGAGAACATGGTTCGGCTTGACCATTTTCTTGGAGAACACTGCTGCGCTTCAATGTGTGGGGTGGTATCCAAGACTTTTACTTTGAGGAAATTAGAGTGTTTCAAGCAGGCGCACGCCCTGAACACATTAGCATGGAATAATGAGATAGGACCTTGGCTCTATTTTGTTGGTTTCTAGAGCTGAGGTAATGATTAATAGGGATAGTCGGGGGCATTCGTATTTAACTGTCAGAGGTGAAATTCTTGGATTTGTTAAAGACGGACTACTGCGAAAGCATTTGCCAAGGATGTTTTCATTG	3	0	46	0	0	0	0	0	50	0	0	0	0	0	0	0	0	0	0	0	0	0	0	0	0	0	0	0	0	1	0	0	2	0	0	0	0	0	0	0	0	0	292	Eukaryota	Chromista	Alveolata	Dinoflagellata	Dinophyceae	Dinophyceae_X
AGCTCCACTAGCGTATATTAATGTTGTTGCAGTTAAAAAGCTCGTAGTTGGATTCCTGGCTCGGGGTAACCGGTCCGCCTTGCAAAAGGTGCGCACTGAGTGGCCTCGGCCATCCTTGGGAAGAGCGGTCCTGGCATTCGGTTGTCGGGGTCGGGATTCCCGACGTTTACTGTGAAAAAATCAGAGTGTTCAACGCAGGCTTACGCCTTGAATACATTAGCATGGAATAATGAGATAGGACCTTGGCGGTCTATTTTGTTGGTTTGCACGCCGAGGTAATGATTAAAAGGGACGGTTGGGGTTCTTCGTATTCAATTGTCAGAGGTGAAATTCTTGGATTTATGGAAGACGAACTGCTGCGAAAGCGTCGAACAAGGACGTTCTCATTA	0	20	54	0	0	0	5	0	7	0	0	0	0	0	0	0	0	1	0	0	5	0	0	5	0	0	4	6	0	23	13	7	40	72	2	96	59	0	25	57	0	35	293	Eukaryota	Chromista	Stramenopiles	Ochrophyta	Pelagophyceae	Pelagophyceae_X
AGCTCCAATAGCGTATATTAAAATTGTTGCGGTTAAAACGCTCGTAGTTGGATATCTGTGAGCGGGTTCCGGTCCTTCCCAGTGAAGATTACACGGAACTCTGCTCGCATTTGTTCAGGGAGGGTGGATGCACTTCACTGTGTGACCACATGATCTGAATTTTTACTTTGAGGAAATGAGAGTGTTCCAAGCAGGCAATCGCCGTGAATATGATAGCATGGAATAATAGCACAGGACTCTTGGTTCAATGCTGTTGGTTAATTGAACTAGAGTAATCACAATAAGGATAGTTGGGGGTATTCGTATTTAACTGTCAGAGGTGAAATTCTTGGATTTTTTAAAGACGAACAATTGCGAAGGCATCTACCCAGGATGTTTTTGTTG	661	2	244	908	45	42	419	10	37	265	15	45	327	10	24	366	18	37	274	20	20	136	7	23	70	4	15	121	6	11	80	0	5	193	4	7	114	0	6	24	0	5	294	Eukaryota	Chromista	Alveolata	Dinoflagellata	Syndiniales	Dino-Group-I
AGCTCCAATAGCGTATATTTAAGTTGTTGCAGTTAAAAAGCTCGTAGTTGGATTTCGGATGGGTTTGACCGGTCCGCCGTTTCGGTGTGCACTGGTCGTACCTATCTTGCTGTCGGGGACGCGCTTCTGGCCTTAATTGGCTGGGACGCGGAGTCGGCGATGTTACTTTGAAAAAATTAGAGTGTTCAAAGCAGGCCTAAGCTCTGAATACATTAGCATGGAATAACGCTATAGGACTCTGGTCTTATTGCGTTGGTCTTCGAGACCGGAGTAATGATTAAGAGGGACAGTTGGGGGCATTCGTATTTCATTGTCAGAGGTGAAATTCTTGGATTTATGAAAGACGAACTTCTGCGAAAGCATTTGCCAAGGATGTTTTCATTA	5	0	4	1	0	3	0	0	0	0	0	0	0	0	1	12	0	9	8	0	11	17	0	17	6	0	10	18	0	28	56	0	39	161	0	78	150	2	12	65	1	24	295	Eukaryota	x	Archaeplastida	Chlorophyta	Pyramimonadales	Pyramimonadales_X
AGCTCCAATAGCGTATATTAAAGTTGTTGCGGTTAAAAAGCTCGTAGTTGGATTTCTGCAGAGGACGACCGGTCCGCCCACTGGGTGTGCATCTGGCTCGGCCTGTGCATCTTCTTGGAGAACGTATCTGCACTTCACTGTGTGGTGCGGTATCCAGGACTTTTACTTTGAGGAAATTAGAGTGTTTCAAGCAGGCACACGCCTTGAATACATTAGCATGGAATAATAAGATAGGACCTTGGTTCTATTTTGTTGGTTTCTAGAACTGAGGTAATGATTAATAGGGATAGTTGGGGGCATTCGTATTTAACTGTCAGAGGTGAAATTCTTGGATTTGTTAAAGACGGACTACTGCGAAAGCATTTGCCAAGGATGTTTTCATTG	0	0	22	0	42	63	0	0	21	0	13	0	0	0	25	0	0	17	0	0	35	0	0	6	0	0	0	0	0	13	0	0	9	0	0	6	0	3	9	0	7	4	296	Eukaryota	Chromista	Alveolata	Dinoflagellata	Dinophyceae	Peridiniales
AGCTCCAAGAGCGTATATTAAAGTTGTTGCAGTTAAAAAGCTCGTAGTTGGATTTCTGGTACAACGCGCCTGGCCCGCTTTTAAGTGAGTGCCGGTCGCGCGTTTACCATCCTTCTAGATAATGTTTCTACCCGGGTCAACTGGAGTGGACTCATGATCTAGATCTTTTACTTTGAAAAAATTAGAGTGTTTAAAGCAGGCTTTTGCTGTGAATACATTAGCATGGAATAATAATCTAGGACTTCGGTTCTATTTTGTTGGTTTCTAGTACTGAAGTAATGATTGATAGGGATAGTTGGGGGTGCTAGTATTGGCCGGCCAGAGGTGAAATTCTTGGATTCGGTCAAGACTAACTTATGCGAAAGCATTCACCAAGGATGTCTTCTTTA	0	0	5	0	0	0	0	0	0	0	0	11	0	0	0	0	0	0	0	0	0	0	0	0	0	0	5	0	0	0	0	0	0	0	0	0	0	0	0	0	0	8	297	Eukaryota	x	Rhizaria	Cercozoa	Filosa-Thecofilosea	Cryomonadida
AGCTCCAATAGCGTATATTAAAGTTGTTGCGGTTAAAAAGCTCGTAGTTGGATTTCTGCCGAGGACGACCGGTCCGCCCTCTGGGTGAGCATCTGGATCGGCCTGGGCATCTTCTTGGGGAACGTGTCTGCACTTGACTGTGTGGTGCGGTATCCAGGACTTTTACTTTGAGGAAATTAGAGTGTTTCAAGCAGGCGCACGCCTTGAATACATTAGCATGGAATAATAAGATAGGACCTCGGTTCTATTTTGTTGGTTTCTAGAGCTGAGGTAATGATTAATAGGGATAGTTGGGGGCATTCGTATTTAACTGTCAGAGGTGAAATTCTTGGATTTGTTAAAGACGGACTACTGCGAAAGCATTTGCCAAGGATGTTTTCATTG	77	2	191	34	0	177	37	1	68	62	0	95	37	2	78	12	3	38	19	0	51	15	1	39	13	0	71	26	0	35	14	0	9	5	0	1	5	0	0	3	0	1	298	Eukaryota	Chromista	Alveolata	Dinoflagellata	Dinophyceae	Prorocentrales
AGCTCCAATAGCGTATCTTAAAGTTGCTGCAGTTAAAAAGCTCGTAGTTGGATCTCGGGGCCGGGCTGACGGTCCGCCGAAAGGCGTGCTACCGACTGTCCCGGCCCCTGCCCTCGGCGCCCCCTCGATGCTCTTGGTTGAGTGTCTTGCGGGGTTCGAAGCGTTTACTTTGAAAAAATTAGAGTGTTCAAAGCAGGCCCAGTTGCACGAATACTGCAGCTAGGAATAATGGAATAGGACTCCGGTTCTATTTTGTGGGTTTTCTCAATGGACTGGGGCCATGATTAAGAGGGACGGCCGGGGGCATTCGTATTGCGCCGCTAGAGGTGAAATTCTTGGACCGGCGCAAGACGGACGAAAGCGAAAGCATTTGCCAAGAATGTTTTCATTA	377	289	1222	20	139	249	36	110	130	50	109	187	13	25	104	26	12	70	1	3	36	0	2	5	0	0	0	0	1	1	0	3	1	0	0	0	5	0	0	0	0	3	299	Eukaryota	Animalia	Opisthokonta	Metazoa	Craniata	Craniata_X
AGCTCCAATAGCGTATATTAATGTTGTTGCAGTTAAAAAGCTCGTAGTTGGATTTCTGACAAGAGCGGCCGGTCCGAACCTTCGGGTTCGTGTACTTTGTGTTGTCTCTAGTCATCCTTATGGAGAACGTGTGTGGCATTAACTTGTCGTGCTCGGGACCCATATCGTTTACTGTGAAAAAATTAGAGTGTTCAAAGCAGGCAATCGCTGTGAATACATTAGCATGGAATAATAAGATAGGACTTTGGTACTATTTTGTTGGTTTGCATACCAAGGTAATGATTAAGAGGGACAGTTGGGGGTATTCGTATTTATATGTCAGAGGTGAAATTCTTGGATTTTAGAAAGACGAACTACTGCGAAAGCATTTACCAAGGATGTTTTCATTA	1	0	11	0	0	0	0	0	0	0	0	0	0	0	0	0	0	0	0	0	0	0	0	2	1	0	0	3	0	3	0	8	3	11	6	13	14	21	30	6	26	45	300	Eukaryota	Chromista	Stramenopiles	Sagenista	Labyrinthulomycetes	Labyrinthulales
AGCTCCAATAGCGTATATTAAAGTTGTTGCAGTTAAAAAGCTCGTAGTCGGATTTTGGCACCATGCCGAACTGTCTGCCGATTGGTTTGTACGGTTTGGCGGGTGCTTCCTTCCGGAAGCCCGCGTTTTTCTTCACTGAAGGGCGCGGTGAGTCCGGATCATTTACTTTGAAAAAATTAGAGTGTTCAAAGCAGGCCTATGCTCTGAATAGGTTAGCATGGAATAATAGAATAGGACTTCGGTACTATTTTGTTGGTTTCTAGGACCGAAGTAATGATTAATAGGGACAGTTGGGGGCATTCATATTCCATTGTCAGAGGTGAAATTCTTGGATTAACGGAAGATGAACTACTGCGAAAGCATCTGCCAAGGATGTTTTCATTG	105	9	409	98	0	217	56	0	153	118	2	339	101	5	166	44	10	121	51	4	97	61	0	95	25	3	101	30	0	86	40	2	20	7	0	4	11	0	0	6	0	1	301	Eukaryota	Chromista	Hacrobia	Picozoa	Picozoa_X	Picozoa_XX
AGCTCCAATAGCGTATACTAAAGTTGTTGCAGTTAAAAAGCTCGTAGTCGAATGAAGGTTCTTTTGTTACGTGAACTCGTAGGTGTAACTTATGTAGTTTGTGTACAAAGACCTCCCTCGTATGAAACGATTTTTCTGATTTTCAGGAAGATACGGTCATACGCATTACTGTGAACAAAATAGAGTGTTCATGGCAGGCCAATTAGGCTTGAATACCTCAGCATGGAATAATAGAATAGGACTTCCGGTTCTATTTTGTTGGTTTTTGGAGCCGAAGTAATGATTAATAGGGATAGTTGGGGGCACTCGTACTCCGTTGTCAGAGGTGAAATTCTTGGATTGACGGAAGACGAACAACTGCGAAAGCATCTGCCAAGGATGTTTTCATTG	11	0	21	35	0	18	31	0	27	19	0	10	19	0	2	90	0	58	9	1	27	75	0	62	5	0	11	40	3	28	90	1	25	163	0	55	334	0	10	53	1	13	302	Eukaryota	NA	NA	NA	NA	NA
AGCTCCAATAGCGTATATTAAAGTTGTTGCGGTTAAAAAGCTCGTAGTTGGGTTTCTGTCGGTGAGCGAAGGTCCGCCCTAGTGGTTGGTACACTTCGCGCCGCCGACATCTTCCTGGGGAATGTGTCTGCACTTCACTGTGTGGCGCGGGAACCAGGACGTTTACTTTGAGGAAATTACAGTGCTTCAAGCAGGCTCACGCTCTCTGAATACGTTAGCATGGAATAATAGCATCGGACCTCGATCCAAAGCTGTTGGTTTCTTGGATCTGGGTAAAGGTGAATAGGGATTGTTGGGGGCATTCGTATTTAACTGTCAGAGGTGAAATTCTTGGATTTGTTGAAGACGGACTACTGCGAAAGCATCTGCCAAAGATGTTCTCATTG	199	2	263	230	11	218	427	0	166	541	0	206	552	1	105	280	0	113	345	3	77	179	0	91	78	0	77	193	1	53	87	0	23	38	0	2	14	0	0	1	0	3	303	Eukaryota	Chromista	Alveolata	Dinoflagellata	Syndiniales	Dino-Group-I
AGCTCCAATAGCATATATTAAAGTTGCTGCGGTTAAAAAGCTCGTAGTTGAACATCAACCAAGAGTGATGAGTTCAGATTCAGACTTGACACTCAATCATCCTTGGCAACACCGTGGCGAATGCATCTGCGCTCTCATGCGTTGGGCACTCTCTGCGATCTTTACTTCGAGGAAATTGGAGTGCTTCAAGCAGGCCAAAGCTTGCACATACTAGCATGGAATAATTCTACTATGCCTCAGTTCTCTTTTGCTGGCTTTGAAATCTGAGGAAAAGACCGATAGGGACAGTTGGGGGCACTCGTATTCGACGGTTAGAGGTGAAATTCTTGAATTCGTTGAGGCCGGTCTACTGCGAAGGCATTTGCCAAGGATGTTTTCATTG	0	0	508	0	119	495	3	12	391	0	0	0	0	0	0	0	0	139	0	0	102	1	0	92	0	30	0	0	0	0	0	0	0	0	0	0	29	0	0	0	0	0	304	Eukaryota	NA	NA	NA	NA	NA
AGCTCCAATAGCGTATATTATAGTTGTTGCAGTTAAAAAGCTCGTAGTTGGACTTCTGATGTGGGGATTCGGTCCACCGCAAGGTGAGCACTGATGTCCTTGCGTCTTCCTCTCGTAGTTGTTTGGCGCACTTAGTTGGGTGCCAGATGAATATGGGACCTTTACTTTGAAAAAATTAGAGTGTTCAAAGCAGGCGATCGCTTGAATACATTAGCATGGAATAATAGAATAGGACTTTGGTTCTATTTTGTTGGTTTCTAGGACCGAAGTAATGATTAATAGGGACAGTTGGGGGCATTAGTATTTAATTGTCAGAGGTGAAATTCTTGGATTTATGAAAGACTAACTACTGCGAAAGCATTTGCCAAGGATGTTTTCATTA	287	5	90	336	1	10	189	0	14	334	0	17	271	0	8	119	0	9	116	2	0	53	0	4	22	0	0	52	0	0	26	1	1	16	0	0	12	0	0	7	0	0	305	Eukaryota	x	Opisthokonta	Choanoflagellida	Choanoflagellatea	Acanthoecida
AGCTCCAAGAGCGTATATTAAAGTTGTTGCAGTTAAAAAGCTCGTAGTTGGATTTCTGGTATAATGTGCCTGGCCCGCGGCGGTAACGCCTGTGAGTGCCGGTGCGCGTTTACCATCCTTCTAGAGAACGTTTCTACCCTTCACTGGGCCGGACTCGCGATCTAGATCTTTTACTTTGAAAAAATTAGAGTGTTTAAAGCAGGCTTTTGCTGTGAATACATTAGCATGGAATAATGATCTAGGACTTCGGTTCTATTTTGTTGGTTTCTAGTACTGAAGTAATGATTGATAGGGACAGTTGGGGGTGCTAGTATTGGCCGGCCAGAGGTGAAATTCTTGGATTCGGTCAAGACTAACTTATGCGAAAGCATTCACCAAGGATGTCTTCTTTA	0	0	1	0	0	0	0	0	0	0	0	0	0	0	0	0	0	0	0	0	0	0	0	0	0	0	1	2	0	0	0	0	1	26	0	3	15	4	1	2	0	0	306	Eukaryota	x	Rhizaria	Cercozoa	Filosa-Thecofilosea	Cryomonadida
AGCTCCAATAGCGTATATTAAAGTTGTTGCAGTTAAAAAGCTCGTAGTTGGATTTCTGGACTGGTCGGCCGGTCCGCGACATGTTCGTGTGTACCTGGTGTGATTAGTCCATCCTTGATGGGAACTATGGTCACCGTTAATTCGGTGCTGTAGGGAACATCATCGTTTACTGTGAGAAAAATAGAGTGTTTAAAGCAGGCGTTTGCTCTGAATACGTTAGCATGGAATAATAAGATAGGACTTTGGTGCTATTTTGTTGGTTGCAGCCCAAGGTAATGATTAATAGGGACAGTTGGGGGTATTCATATTTAATTGTCAGAGGTGAAATTCTTGGATTTATGAAAGATGAACTTATGCGAAAGCATTTACCAAGGATGTTTTCATTA	241	1	58	305	0	0	179	0	4	274	0	2	220	0	0	155	0	2	75	0	0	28	0	0	21	0	3	24	0	0	18	1	0	16	0	0	27	0	0	18	0	0	307	Eukaryota	Chromista	Stramenopiles	Opalozoa	MAST-3	MAST-3L
AGCTCCAAAAGCATATATTAAAGTTGTTGCGGTTAAAAAGCTCGTAGTTGGACTTCTGCTTTTGTTGGCTGGTCTGCCCATTGGGTAAGTATCTGGCATGGCTTAAGCATTTGTTGACAATATTCTACTGCACTTGACTGTGTGGTGTGGTATTTATCGCTTTTACTTTGAGAAAATCAGAGTGTTCCACGCAGGCGATTGCCTTGTATATGTGAGCATGGAATAATGCATTAAGGCTTTGGTTTGTTGTTGGTTTAAATCCACGGGTGATGATAAATAGGAATAGTTGGGGGCACTTGTATTTAATTGTCAGAGGTGAAATTCTTGGATTTGTTAAAGACAAACGATTGCGAAAGCATTTGCCAAAAATGTTTTCATTG	0	0	0	0	0	0	0	0	0	0	128	0	0	0	0	0	0	0	0	0	0	0	0	0	0	0	0	0	0	0	0	0	0	0	0	0	0	0	0	0	0	0	308	Eukaryota	Chromista	Alveolata	Dinoflagellata	Dinophyceae	Gonyaulacales
AGCTCCAATAGCGTATATTAAAGTTGTTGCAGTTAGAACGCTCGTAGTCGGATTTCGGGGCAGTCCGACCGGTCTGCCGATGGGTATGCACTGGCCGGAGTGTCCTTTTTGCCGGAGACCGTGCCTACTCTTAACTGAGCGGGGGCGGGAGACGGCACTTTTACTTTGAAAAAATCAGAGTGTTTCAAGCAGGCAGCTCGCTCTTGCATGGATTAGCATGGGATAATGAAATAGGACTTTGGTGCTATTTTGTTGGTTTCGAACACCGAAGTAATGATGAGAAGGGACAGTCAGGGGCACTCGTATTCCGCAGAGAGAGGTGAAATTCTCAGACCCGCGGAAGACGAACCACTGCGAAAGCATTTGCCAGGGATGTTTTCACTG	3	0	0	4	0	1	4	0	3	9	0	2	9	0	4	19	0	1	17	0	2	43	0	5	13	0	5	28	0	3	95	1	8	157	0	20	294	1	12	148	0	20	309	Eukaryota	Chromista	Hacrobia	Haptophyta	Prymnesiophyceae	Prymnesiales
AGCTCCAATAGCGTATATTAAAGTTGTTGCAGTTAAAAAGCTCGTAGTTGAACTTCTGACTGTTTCGAAAGCTGGCTTTTGTCGCTTTCGTGACAGTCATCCGCTTGGGAACTCCGTTCGAACTTCATTGTTTGGCGGAAGGAACAGGCATTTTACTTTGAAAAAATTAGAGTGTTCAAGGCAGGCTATAGCCCTGAATACACAAGCATGGAATAATGAAATAGGACTGGTTCCATTTTATTGGTTATTGGACTAGTAATGATTAATAGGGACAGTTGGGGGCATTAGTATTTAATTGTCAGAGGTGAAATTCTTGGATTAATTAAAGACTAACTTATGCGAAAGCATTTGCCAAGGATGTTTTCATTA	0	0	2	0	0	0	0	0	0	0	0	0	0	0	0	0	0	0	0	0	0	0	0	0	0	0	0	0	0	0	0	0	0	0	0	0	0	0	0	0	0	0	310	Eukaryota	Chromista	Alveolata	Ciliophora	CONThreeP	CONThreeP_X
AGCTCCAATAGCGTATATTAATGTTGTTGCAGTTAAAAAGCTCGTATTTGGACTTCTGCCCGGAGCGTCCGGTCGTCCCCTCACGGGGTCTGTACTTGGACGTCTTTGGGCATCCTTGGCGAGAGCGTGTTGGGCATTAAGTTGTCCGGCGTGGGATCGCCATCATTTACTGTGAAAAAATTAGAGTGTTTAAAGCAGGCGTTTGCTGTGAATACATTAGCATGGAATAATAAGATAGGACTTTGGTGCTATTTTGTTGGTTTGTACACCGAGGTAATGATTAATAGGGACAGTTGGGGGTATTCGTATTTAATTGTCAGAGGTGAAATTCTTGGATTTATGAAAGACGAACTACTGCGAAAGCATTTACCAAGGATGTTTTCATTA	293	3	70	452	5	8	347	0	10	381	2	22	343	7	9	252	12	14	169	15	22	81	28	25	36	19	35	63	21	9	47	33	16	24	13	15	39	10	6	15	4	6	311	Eukaryota	Chromista	Stramenopiles	Ochrophyta	Chrysophyceae	Chrysophyceae_X
AGCTCCAATAGCGTATATTTAAGTTGTTGCAGTTAAAAAGCTCGTAGTTGGATTTCGGTTGAGAACGACCGGTCCGCCGTTTGGTGTGCACTGGCTGGTCTCAACTTCCTGTAGAGGACGCGCTCTGGGTTAACGCTCGGACGCGGAGTCTACGTGGTTACTTTGAAAAAATTAGAGTGTTCAAAGCGGGCTTACGCTTGAATATTTCAGCATGGAATAACACTATAGGACTCCTGTCCTATTTCGTTGGTCTCGGGACGGGAGTAATGATTAAGAGGAACAGTTGGGGGCATTCGTATTTCATTGTCAGAGGTGAAATTCTTGGATTTATGAAAGACGAACTTCTGCGAAAGCATTTGCCAAGGATGTTTTCATTA	4	0	2	0	0	0	4	0	0	3	0	0	4	0	0	3	0	0	6	0	0	8	0	0	0	0	0	5	0	0	40	0	0	166	0	1	239	0	0	158	0	1	312	Eukaryota	x	Archaeplastida	Chlorophyta	Mamiellophyceae	Mamiellales
AGCTCCAATAGCGTATATTAAAGTTGTTGCGGTTAAAAAGCTCGTAGTTGGATTTCTGCTGAGGACGGCCGGTCCGCCCTCTGGGTGAGAATCTGGTTTTGCCTTTGCATTTTCTTGGGCAACACTACTGCACTTGATTGTGTGGTGTGGCACCCAAGGTTTTTACTTTGAGGAAATCAGAGTGCTTCCAGCAGGCCTATGTCTTGAATACATTAGCATGGAATAATAATATAAGACTTTGGTTTTATTTTGTTGGTTTCTAGAATTGAAGTAATGATTGATAGGGATAGTTGGGGGCATTTGTATTTAACTGTCAGAGGTGAAATTCTTGGATTTGTTAAGGACAAACTATTGCGAAAGCATTTGCCAAGGATGTTTTCTTTG	0	0	0	0	0	0	0	0	0	0	0	0	0	0	0	0	0	0	0	0	0	0	0	0	0	0	0	0	0	0	0	0	0	0	0	0	0	0	0	0	0	0	313	Eukaryota	Chromista	Alveolata	Dinoflagellata	Dinophyceae	Gonyaulacales
AGCTCCAATAGCGTATATTGAAGTTGTTGCGGTTAAAAAGCTCGTCGTTGGATTTCTGTTGAGGTCGAACAGTGCCGCCCTATGGGTGCGCAACTGGCTCGGCTTCGGCATCTTCTTGGAGAGCGCATCTGCACTTAACTGTGTGGATCGTACTTCAAGTCAGTTACTTTGAGGAATTGTGAGTGTTTCAAGCAGGCTTACGCCGTTGAATCCGTTAGCATGGAATAATAGAATAGGACCTCGGTTCTATTTTGTTGGTTTTGAGAGCTGGGGCAGCGATTGATAGGGACGGATGGGGGCGTCCGAACTTTACTGTCAGAGGTGAAATTCTTAGATCGGTCAAAGGCGAACTACTGCGAACGCATTCGCCAAGAATGTTTTCTTTA	0	56	144	0	0	91	0	0	93	0	0	217	0	0	163	0	0	90	0	0	149	0	0	157	1	0	75	0	0	83	0	0	37	0	0	14	0	0	7	2	0	0	314	Eukaryota	Chromista	Alveolata	Dinoflagellata	Dinophyceae	NA
AGCTCCAATAGCGTATATTAAAGTTGTTGCAGTTAAAAAGCTCGTAGTTGGATCTCAGGTCCCGGCTCGCGGTTCACCTCGCGGTGCTTACTGCCCGTCCGGACCTACCCGCCGGTTGTCCCTTGGTGCTCTTCACTGAGCGTCTCGGGTGGCCGGAACGTTTACTTTGAAAAAATTAGAGTGTTCAAAGCAGGCGGCTCGCCTGGATAATGGTGCATGGAATAATGGAATAGGACCTCGGTTCTATTTTGTTGGTTTTCGGAGCTCGAGGTAATGATTAAGAGGGACAGACGGGGGCATTCGTATTACGGTGTTAGAGGTGAAATTCTTGGATCGCCGTAAGACGAACTACTGCGAAAGCATTTGCCAAGAATGTTTTCATT	8	0	11	0	0	2	0	0	0	0	0	0	0	0	0	1	0	0	0	0	0	0	0	0	0	0	0	0	0	3	0	0	0	0	1	0	24	0	1	8	6	10	315	Eukaryota	Animalia	Opisthokonta	Metazoa	Annelida	Annelida_X
AGCTCCAATAGCGTATATTAAAGTTGTTGCAGTTAAAAAGCTCGTAGTTGAACTTCTGTCTGTATGTCAACCCTACAAGGATCTGACAAGACGGGCATCCCCGATCGACGGTTTACTGTACTTAAGTGTTCATATAACCTGAACCGGATTTTACTTTGAAAAAATTAGAGTGTTTCAAGCAGGCGATTTGCTGGAATACATTAGCATGGAATAATAGAAGATGACCACCACGCATTTTTTTGGTATATTGCTGGAGGTAATGATTAACAGGGACAGTTGGGGGCATTAGTATTTAATTGTCAGAGGTGAAATTCATTGATTAATTAAAGACTAACTTATGCGAAAGCATTTGCCAAGGATGTTTTCATTA	67	1	151	56	0	294	38	0	128	122	0	126	57	0	93	30	1	43	57	9	71	39	0	45	13	1	102	40	0	63	31	0	33	9	0	7	14	0	1	13	0	5	316	Eukaryota	Chromista	Alveolata	Ciliophora	Nassophorea	Nassophorea_X
AGCTCCAATAGCGTATATTAAAGTTGTTGCGGTTAAAAAGCTCGTAGTTGGATTTCTGCTGAGGACGACCGGTCCGCCCTCTGGGTGAGTATCTGGCTCGGCCTTGGCATCTTCTTGGCGAACGTATCTGCACTTGACTGTGTGGTGCGGTGGCCAGGACTTTTACTTTGAGGAAATTAGAGTGTTTCAAGCAGGCATACGCCTTGAATACATTAGCATGGAATAATAAGATAGGACCTCGGTTCTATTTTGTTGGTTTCTAGGGCTGAGGTAATGATTAATAGGGATAGTTGGGGGCATTCGTATTTAACTGTCAGAGGTGAAATTCTTGGATTTGTTAAAGACGGACTACTGCGAAAGCATTTGCCAAGGATGTTTTCATTG	0	5	87	0	59	14	0	0	7	0	1	11	0	10	7	0	1	1	0	53	16	0	10	47	0	55	17	0	12	17	0	2	4	0	9	7	0	10	14	0	5	17	317	Eukaryota	Chromista	Alveolata	Dinoflagellata	Dinophyceae	Gymnodiniales
AGCTCCAATAGCGTATATTAAAGTTGTTGCAGTTAAAAAGCTCGTAGTCGGATTTTGGCACCAAGCCGAACTGTCTGCCAATGGTATGTACGGTTTGGCGGGTGCTTCCTTCCGGAAGCCCGCGTCTTTCTTCATTGACTGGTGCGGTGAGTCCGGATCATTTACTTTGAAAAAATTAGAGTGTTCAAAGCAGGCCTATGCTCTGAATAGGTTAGCATGGAATAATAGAATAGGACTTCGGTACTATTTTGTTGGTTTCTAGGACCGAAGTAATGATTAATAGGGACAGTTGGGGGCATTCATATTCCATTGTCAGAGGTGAAATTCTTGGATTAACGGAAGATGAACTACTGCGAAAGCATCTGCCAAGGATGTTTTCATTG	9	1	46	20	3	32	8	0	17	14	0	83	23	0	34	11	1	33	14	1	39	9	0	35	6	2	43	13	0	53	29	1	28	54	0	42	94	1	6	21	0	15	318	Eukaryota	Chromista	Hacrobia	Picozoa	Picozoa_X	Picozoa_XX
AGCTCCAATAGCGTATATTAAAGTTGTTGCAGTTAAAAAGCTCGTAGTTGGATTTCTGGGAGGGTGCCAATGTCCGCCAACGTGCGTGTGCAGCGGCGCCCTTCCATCCTTCTGTTAACGCCTCTTGGCATTCATTTGCTGGTAGCGGGCTCAGATATTTTACCTTGAGAAAATTAGAGTGTTTCAGGCAGGCTTGGCCGGAATACATTAGCATGGAATAATGGAATAGGACTATGGTCTCTTTGTTGGTTTGAGGGACTGCAGTAATGATTAATAGGGATAGTTGGGGGCATTAGTATTTAATTGTCAGAGGTGGAATTCTCAGATTTGTTAAAGACTAACTTATGCGAAAGCATTTGCCAAGGATGTTTTCATTA	107	34	773	22	43	159	37	0	393	94	2	756	52	10	176	60	13	100	57	1	162	17	3	158	18	5	106	35	29	63	38	1	4	11	0	0	19	0	0	4	1	0	319	Eukaryota	Chromista	Alveolata	Ciliophora	Spirotrichea	Strombidiida
AGCTCCAATAGCGTATATTAAAGTTGTTGCAGTTAAAAAGCTCGTAGTTGGAGTTCAGAGTGAGCTCAGCTGGTCGGCCTAATGGGTCAGAACTGGTTGACTCTCTCTTGTTTGTGGGTCTCGCCCGGAGTTAACTCTTCGGATGTGGATCCCACATCGTTTACCTTGAAAAAATTAGAGTGTTCAAAGCAGGCGTTTGCTTGAATATATTAGCATGGAATAATGGAATAGGACGCTGGTTCTATTTTGTTGGTTTTGAGAACCAGAGTAATGATTAATAGGGACAGTTGGGGGCATTCATATTTCATTGTCAGAGGTGAAATTCTTGGATTTATGAAAGATGAACTTCTGCGAAAGCATTTGCCAAGGATGTTTTCATTA	47	0	124	63	0	34	59	0	13	113	0	40	87	0	41	78	0	31	166	2	35	119	1	59	71	2	84	160	2	57	335	0	59	238	0	39	155	0	2	41	0	5	320	Eukaryota	Chromista	Hacrobia	Telonemia	Telonemia_X	Telonemia_XX
AGCTCCAATAGCGTATATTAAAGTTGTTGCAGTTAAAAAGCTCGTAGTTGGATCTCGGGTCCAGGCTGGCGGTCCGACGCCTGTCGGTTACTGCCTGCTCCTGACCTACCTCCCGGTTTTTTCGCCCTTGGTGCTCTTGACTGAGTGTCTCGGGTGGCCGGAACGTTTACTTTGAAAAAATTAGAGTGTTCAAAGCAGGCAATATCGCCTGAATAATGGTGCATGGAATAATGGAATAGGACCTCGGTTCTATTTTGCTGGTTTTCGGAGCTCGAGGTAATGATTAAGAGGGACTGACGGGGGCATTCGTATTACGGTGTTAGAGGTGAAATTCTTGGATCGCCGTAAGACGAACTACTGCGAAAGCATTTGCCAAGCATGTTTTCATT	95	60	189	0	0	1	5	0	0	9	0	1	0	0	1	0	0	2	0	0	6	14	41	9	0	0	1	13	0	10	3	0	2	1	0	0	1	0	2	0	0	0	321	Eukaryota	Animalia	Opisthokonta	Metazoa	Mollusca	Bivalvia
AGCTCCAAGAGCGTATATTAAAGTTGTTGCAGTTAAAAAGCTCGTAGTTGGATTTCTGGTATAATGCGCCTGGCCCGCGGCGGTTACGTCTGTGAGTGCCGGTGCGCGTTTACCATCCTTCTAGAAAACGTTTCTACCCTTCACTGGGCCGGACTCGCGATCTAGATCTTTTACTTTGAAAAAATTAGAGTGTTTAAAGCAGGCTTTTGCTATGAATACATTAGCATGGAATAATAATCTAGGACTTCGGTTCTATTTTGTTGGTTTCTATAACTGAAGTAATGATTGATAGGGATAGTTGGGGGTGCTAGTATTGGCCGGCCAGAGGTGAAATTCTTGGATTCGGTCAAGACTAACTTATGCGAAAGCATTCACCAAGGATGTCTTCTTTA	0	0	46	0	0	0	0	0	19	0	0	16	0	0	0	0	0	11	0	0	1	0	0	17	0	0	31	0	0	10	4	0	31	26	7	52	28	17	25	28	6	73	322	Eukaryota	x	Rhizaria	Cercozoa	Filosa-Thecofilosea	Cryomonadida
AGCTCCAATAGCGTATATTAAAGTTGTTGCAGTTAAAAAGCTCGTAGTTGGATTTCTGGCCGAGTGTCCCCAAGCAGACAGACGTCTTGTCTTGGGCGCTCTGCCATCCTTCTGTTAACCTTCGCCTCGTTCGTTCGTGGCGCTGGGGCTCAGATATTTTACCTTGAGAAAATTAGAGTGTTTCAGGCAGGCTTTCGCCGGAATACATTAGCATGGAATAATGGAAAAGGACTTCAACCTCTTCTGTTGGTCTGAGAGGCTGTAGTAATGATTAATAGGGATAGTTGGGGGCATTAGTACTTAACTGTCAGAGGTGAAATTCTCCGATTTGTTAAAGACTAACTTATGCGAAAGCATTTGCCAAGGATGTTTTCATTA	17	0	20	16	0	18	12	0	29	12	0	14	27	1	10	17	0	13	13	0	8	17	0	8	5	2	20	38	0	26	40	0	16	33	1	4	51	0	0	49	0	1	323	Eukaryota	Chromista	Alveolata	Ciliophora	Spirotrichea	Choreotrichida
AGCTCCAATAGCGTATATTAAAGTTGTTGCAGTTAAAAAGCTCGTAGTTGGACTTCTGATGCGAAAGGTTGGTCCACCGCAAGGTGAGCACTGACTCTTCGCGTCTTCCTCTCGTAGTTGTTTGGCGCACTTAGTTGGGTGCCAGATGAATATGGGACCTTTACTTTGAAAAAATTAGAGTGTTCAAAGCAGGCAATCGCTTGAATACATTAGCATGGAATAATAGAATAGGACTTTGGTTCTATTTTGTTGGTTTCTAGGACCGAGGTAATGATTAATAGGGACAGTTGGGGGCATTAGTATTTAATTGTCAGAGGTGAAATTCTTGGATTTATGAAAGACTAACTACTGCGAAAGCATTTGCCAAGGATGTTTTCATTA	63	3	131	172	4	62	106	0	48	116	0	96	102	0	41	66	6	35	49	1	19	22	1	16	11	3	17	21	0	6	11	0	4	5	0	1	4	0	1	0	0	0	324	Eukaryota	x	Opisthokonta	Choanoflagellida	Choanoflagellatea	Acanthoecida
AGCTCCAATAGCGTATATTAAAGTTGTTGCGGTTAAAAAGCTCGTAGTTGGATTTCTGCCGAGGACGACCGGTCCGCCCACTGGGTGAGTATCTGGCTCGGCCTGGGCATCTTCTTGGAGAACGTAACTGCACTTGACTGTGTGGTGCGGTATCCAGGACTTTTACTTTGAGGAAATTAGAGTGTTTCAAGCAGGCACACGCCTTGAATACATTAGCATGGAATAATAAGATAGGACCTCGGTTCTATTTTGTTGGTTTCTAGAGCTGAGGTAATGATTAATAGGGATAGTTGGGGGCATTCGTATTTAACTGTCAGAGGTGAAATTCTTGGATTTGTTAAAGACGGACTACTGCGAAAGCATTTGCCAAGGATGTTTTCATTG	3	0	166	0	3	357	0	0	173	5	0	469	0	7	359	0	1	114	0	0	96	0	18	180	0	0	234	8	10	236	7	5	54	0	1	39	0	0	37	0	0	89	325	Eukaryota	Chromista	Alveolata	Dinoflagellata	Dinophyceae	Peridiniales
AGCTCCAATAGCGTATATTAAAGTTGTTGCAGTTAAAAAGCTCGTAGTTGGACTTCTGATGTGGAGGGACGGTCCGCCTCACGGTGAGCACTGATTCTTCACGTCTTCCTCTCGTAGTCTTTTGGCGCACTTAGTTGGGTGCCTTTAGAATATGGGACCTTTACTTTGAAAAAATTAGAGTGTTCAAAGCAGGCAATCGCTTGAATACATTAGCATGGAATAATAGAATAGGACTTTGGTTCTATTTTGTTGGTTTCTAGGACCGAAGTAATGATTAATAGGGACAGTTGGGGGCATTAGTATTTAATTGTCAGAGGTGAAATTCTTGGATTTATGAAAGACTAACTACTGCGAAAGCATTTGCCAAGGATGTTTTCATTA	65	0	494	45	7	306	69	0	264	107	0	336	59	2	156	42	8	205	26	5	157	15	8	181	9	1	130	30	5	93	20	0	38	10	0	9	9	1	2	4	0	4	326	Eukaryota	x	Opisthokonta	Choanoflagellida	Choanoflagellatea	Acanthoecida
AGCTCCAAGAGCGTATATTAAAGTTGTTGCAGTTAAAAAGCTCGTAGTTGGATTTCTGGTACAATGCGCCTGGCCCGCGGCAGTAATGCCTGTGAGTGCCGGTGCGCGTTTGCCATCCTTCTAGAAAACGTTTCTACCCTTTACTGGGCCGGACTCGCGATCTAGATCTTTTACTTTGAAAAAATTAGAGTGTTCAAAGCAGGCTTTTGCTGTGAATACATTAGCATGGAATAATAATCTAGGACTTCGGTTTTATTTTGTTGGTTTCTAACACTGAAGTAATGATTGATAGGGATAGTTGGGGGTGCTAGTATTGGCCGGCCAGAGGTGAAATTCTTGGATTCGGTCAAGACTAACTTATGCGAAAGCATTCACCAAGGATGTCTTCTTTA	0	0	23	0	0	7	0	0	0	0	0	0	0	0	13	0	0	2	0	0	56	0	0	29	0	0	104	6	0	44	7	29	34	0	12	32	3	5	40	0	23	193	327	Eukaryota	x	Rhizaria	Cercozoa	Filosa-Thecofilosea	Cryomonadida
AGCTCCAATAGCGTATATTAAAGTTGTTGCGGTTAAAAAGCTCGTAGTTGGATTTCTGTTGAGAATGGGCGGTCCGCACTACGTGCGTGTATCTGTTACAGTCTCGGCATCCTCTTGGAGAACAGTGCTGCTCTTAATTGAGTGGTCTGGAATTCAAGACTTTTACTTTGAGGAAATTAGAGTGTTCACGGCAAGCAATCGCTTTGAATACATTAGCATGGAATAATAATATAGGACCTTGGTACTATTTTGTTGGTTTCTAGAACTAAGGTAATGATTAATAGGGATAATTGGGGGCATTCGTATATACGCGTCAGAGGTGGAATTCTTGGATTGCGTATCGACGAACTACTGCGAAAGCATTTGCCAAGGATGTTTTCATTG	408	1	108	660	4	16	650	0	3	714	0	7	446	0	2	334	0	2	219	0	3	147	2	3	89	1	1	240	1	0	119	0	0	61	0	1	63	0	0	5	0	0	328	Eukaryota	Chromista	Alveolata	Dinoflagellata	Syndiniales	Dino-Group-II
AGCTCCAATAGCGTATATTAAAGTTGTTGCAGTTAAAAAGCTCGTAGTTGGATTTCTGGTGGGAGCGACCGGTCCGCTCCGCAAGGAGTGTGCACTGGCGTCGTCTCCGGCCATCCTTGGGAAGAGCTGCTCTGGCATTAAATTATCGGAGTAGGGATTCCCATCGTTTACTGTGAGAAAATTAGAGTGTTCAACGCAGGCTTACGCCTTGAATATATTAGCATGGAATAATGAGATAGGACCTTGGTTTCTATTTTGTTGGTTTGCGGGCCAAGGTAATGATTAATAGGGATAGTTGGGGGTATTCGTATTCAATTGTCAGAGGTGAAATTCTTGGATTTATGGAAGACGAACTACTGCGAAAGCATTTACCAAGGATGTTTTCATTA	12	0	3	22	0	1	16	0	0	28	0	1	21	0	0	56	0	2	58	0	1	37	0	4	31	0	4	89	0	2	128	0	2	359	1	2	596	0	0	237	0	1	329	Eukaryota	Chromista	Stramenopiles	Stramenopiles_X	Stramenopiles_XX	Stramenopiles_XXX
AGCTCCAATAGCGTATATTAAAGTTGTTGCGGTTAAAAAGCTCGTAGTTGGATTTCTGCTGAGGACGACCGGTCCGCCCTCTGGGTGAGTATCTGGTTCGGCCTGGGCATCTTCTTGGAGAGCGTAGCTGCACTTGACTGTGTGGTGCGGTATCCAGGACTTTTACTTTGAGGAAATTAGAGTGTTTCAAGCAGGCACACGCCTTGAATACATTAGCATGGAATAATAAGATAGGACCTTGGTTCTATTTTGTTGGTTTCTAGAGCTGAGGTAATGATTAATAGGGATAGTTGGGGGCATTCGTATTTAACTGTCAGAGGTGAAATTCTTGGATTTGTTAAAGACGGACTACTGCGAAAGCATTTGCCAAGGATGTTTTCATTG	0	0	173	0	0	172	0	0	0	0	0	0	0	0	89	0	0	0	0	0	433	0	1	23	0	2	147	0	0	30	0	0	58	1	8	2	0	0	1	0	0	3	330	Eukaryota	Chromista	Alveolata	Dinoflagellata	Dinophyceae	Peridiniales
AGCTCCAATAGCGTATATTAAAGTTGTTGCAGTTAAAAAGCTCGTAGTTGGATTTCTGGGCTGAGCGACCGGTCCGCCGCTGTGCGGTGTGTACTCGGGTGCGTCTCGGCTCATCCTTGCAGGGAACGACATTCGGCCTTAATTGGTCGAGGTCGGGAATTGCATCGTTTACTGTGAAAAAATTAGAGTGTTTAAAGCAGGCTTATGCTGTGAATACATTAGCATGGAATAATAAGATAGGACTTTGGTTCTATTTTGTTGGTTGGAGGCCAAGGTAATGATTAATAGGGATAGTTGGGGGTATTCATATTTAATTGTCAGAGGTGAAATTCTTGGATTTATGAAAGATGAACTTATGCGAAAGCATTTACCAAGGATGTTTTCATTA	134	1	233	109	4	101	72	13	121	179	0	256	189	2	173	128	11	100	73	27	167	64	4	138	24	9	169	53	8	59	84	2	46	57	0	29	82	0	8	29	1	12	331	Eukaryota	Chromista	Stramenopiles	Opalozoa	MAST-3	MAST-3E
AGCTCCAATAGCGTATATTAAAGTTGTTGCAGTTAAAAAGCTCGTAGTCTGACCGTTGTCCTGGCATTGAGCGTCCGTGGTTACTGATCATGTGTACGCGAGGTGCTGGACACTACCTTCGGAGGAGCGTTCGTGCTTTTAACTAAGTGCGTGCGGGATTCCGATAGTTTACTTTGAGAAAAATAGAGTGTTCAAAGCAGGCGTTTGCCTTGAATACATTAGCATGGGATAATGAAATAGGACGTTGGTTCTATTTTGATGGTTTACGGACCGACGTAATGATTAATAGGGACAGTTGGGGACATTTATATTCCATGGCTAGAGGTGAAATTCTTGGATTCATGGAAGATAAACTACTGCGAAAGCATTTGTCAAAGATGTTTTCATTG	2	7	112	0	51	140	0	2	85	0	3	89	0	17	45	1	42	23	0	76	58	1	93	21	0	47	47	2	93	33	14	30	71	5	26	62	6	16	15	5	29	18	332	Eukaryota	Chromista	Hacrobia	Centroheliozoa	Centroheliozoa_X	Pterocystida
AGCTCCAATAGCGTATACTAAAGTTGTTGCAGTTAAAAAGCTCGTAGTTGAATTTCTGGTCGTGGCGACCGGTCCGCCCCTCACGGGGTGTGCACCTGGTCTCTGCGTCCATCCTCGGGGAGAGCGCGCCTGGCATTCAGTTGTCGGGCGCGGGATCCTCGTCATTTACTGTGAGCAAAATAGAGTGTTCAAAGCAGGCTTAGGCCGTTGAATACATTAGCATGGAATAATAAGATAGGACCTTGGTCTATTTTGTTGGTTTGCATTCCAAGGTAATGATTAATAGGGATAGTTGGGGGTATTCGTATTCAATTGTCAGAGGTGAAATTCTTGGATTTATGGAAGACGAACTACTGCGAAAGCATTTACCAAGGATGTTTTCATTA	0	0	2	0	0	0	3	0	0	0	0	0	0	0	0	1	0	0	0	0	0	0	0	0	0	0	0	0	0	0	0	0	1	0	0	0	0	0	0	0	0	0	333	Eukaryota	Chromista	Stramenopiles	Ochrophyta	Chrysophyceae	Chrysophyceae_X
AGCTCCAATAGCGTATATTAAAGTTGTTGCAGTTAAAAAGCTCGTAGTTGGATTTCTGGGAGGGTGCCAATGTCCGTCAACGTGCGTGTGCAGCGGCGCCCTTCCATCCTTCTGTTAACGCCTCTGGGCATTTATTTGCTGGTGGCGGGCTCAGATATTTTACCTTGAGAAAATTAGAGTGTTTCAGGCAGGCTAGGCCGGAATACATTAGCATGGAATAATAGAATAGGACTATGGTCTCTTTGTTGGTTTGAGGGACTATGGTAATGATTAATAGGGATAGTTGGGGGCATTAGTATTTAATTGTCAGAGGTGGAATTCTCAGATTTGTTAAAGACTAACTTATGCGAAAGCATTTGCCAAGGATGTTTTCATTA	2	0	5	0	0	0	0	0	13	2	0	2	0	0	0	0	0	0	0	0	0	0	0	0	0	0	0	0	0	0	0	0	0	26	2	1	5	1	0	0	0	0	334	Eukaryota	Chromista	Alveolata	Ciliophora	Spirotrichea	Strombidiida_F
AGCTCCAATAGCGTATATTAAAGTTGTTGCGGTTAAAAAGCTCGTAGTTGGATTTCTGTTGATAACGGCCGGTCCGCACTATGTGCGTGTATCAGGTTCGGTGTCGGCATCCTCGTGGGGATCGTTTCTGTGCTTGATTGCATGGGGCGGAATTCACGACTTTTACTTTGAGGAAATTAGAGTGTTCACGGCAAGCTATCGCTTTGAATACATTAGCATGGAATAATGATATAGGGCGTAAGTTCTATTTTGTTGGTTTCTAGGACGTACGCAATGATTAATAGGGATAATTGGGGGCATTCGTATTAACGCGTCAGAGGTGGAATTCTTAGATTGCGTTACGACGAACTACTGCGAAAGCATTTGCCAAGGATGTTTTCATTG	642	1	119	631	0	7	483	0	2	537	0	6	474	0	2	403	2	3	271	0	0	173	0	3	126	0	2	167	1	1	139	0	1	38	0	0	32	0	0	0	0	0	335	Eukaryota	Chromista	Alveolata	Dinoflagellata	Syndiniales	Dino-Group-II
AGCTCCAATAGCGTATATTAAAGTTGTTGCGGTTAAAAAGCTCGTAGTTGGATTTCTGCTGAGGACGACCGGTCCGCCCTCTGGGTGTGTATCTGGCTCGGCCTGGGCATCTTCTTGGAGAACGTAGCTGCACTTGACTGTGTGGTGCGGTATCCAGGACTTTTACTTTGAGGAAATTAGAGTGTTTCAAGCAGGCATATGCCTTGAATACATTAGCATGGAATAATAAGATAGGACCTTGGTTCTATTTTGTTGGCTTCTAGAGCCGAGGTAATGATTAATAGGGATAGTTGGGGGCATTCGAATTTAACTGTCAGAGGTGAAATTCTTGGATTTGTTAAAGACGGACTACTGCGAAAGCATTTGCCAAGGATGTTTTCATTG	0	46	20	0	216	26	0	23	8	0	94	78	0	184	19	0	184	10	0	270	70	0	109	45	0	355	125	0	391	20	0	20	8	0	3	7	2	7	3	0	5	25	336	Eukaryota	Chromista	Alveolata	Dinoflagellata	Dinophyceae	Dinophysiales
AGCTCTAGTAGCGTATATTAATGTTGCTGCAGTTAAAAAGCTCGTAGTTGGATTTCTACACTGATTGGTCCGGCCCGCCTGAAAAGGTTGAGTGCTCGCGATCCATCGTGTTTCCTTTTAGTGAGGCTGCGCTGCCGAGAGGTTTGTGTTGTCCGAGCTAAATCTTTTACTTTGAAAAAATTGGAGTGTTTAAAGCAGGCGTACGCTATGAACATTACAGCATGGAATGACGATATAGGGCTTCTGTCTTATTTTGTTGGTTCTAGAGACGGAAGTAATGATTGATAGGGATGATCTGGGGGTGCCTGTATTTCATGGCTAGAGGTGAAATTCTTGGATTCATGAAAGACAAACTTATGCGAAAGCATTCACCAAATGCATCTTCTTTA	1	0	1	0	0	0	0	0	0	0	0	0	0	0	0	0	1	0	0	0	0	0	0	0	0	0	0	0	0	0	0	0	0	0	0	0	0	0	0	0	0	0	337	Eukaryota	x	Rhizaria	Cercozoa	Cercozoa_X	Cercozoa_XX
AGCTCCAATAGCGTATATTAAAGTTGTTGCAGTTAAAAAGCTCGTAGTTGGATCTCAGGTCCCGGCTCGCGGTTCACTTCGCGGTGCTTACTGCCCGTCCGGACCTACCCGCCGGTTTTCCCTTGGTGCTCTTCATTGAGTGTCTCGGGTGGCCGGAACGTTTACTTTGAAAAAATTAGAGTGTTCAAAGCAGGCGCTTCGCCTGAATAATGGTGCATGGAATAATGGAATAGGACCTCGGTTCTATTTTGTTGGTTTTCGGAACTCGAGGTAATGATTAAGAGGGACAGACGGGGGCATTCGTATTACGGTGTTAGAGGTGAAATTCTTGGATCGCCGTAAGACGAACTACTGCGAAAGCATTTGCCAAGAATGTTTTCATT	0	6	9	0	0	0	0	0	0	0	0	0	0	0	0	0	0	0	0	0	0	0	0	0	0	0	0	2	0	43	3	1	2	0	0	1	0	0	0	0	0	9	338	Eukaryota	Animalia	Opisthokonta	Metazoa	Annelida	Annelida_X
AGCTCCAATAGCGTATATTAAAGTTGTTGCGGTTAAAAAGCTCGTAGTTGGATTTCTGCCGAAGGTGGACGGTCTGCCTTATGGGCATGTATCTGTCAAGCTTTGGCATCCATATCAGAGGCGTTACTGCACTTCATTGCGTGGTACGTAACTGATATCATTTACTTTGAGGAAATTAGAGTGTTCACAGCAAGCAAACGCTTTGAATATGTTAGCATGGAATAATAATATAGGACCTTGGATCTATTTTGTTGGTTTCTAGAACTAAGGTAATGATTAATAGGGACAGTTGGGGGCATTCGTATTAAGGCGTCAGAGGTGGAATTCTTGGATTGCCTTACGACGAACTACTGCGAAAGCATTTGCCAAGGATGTTTTCATTG	362	1	75	396	0	3	516	1	2	569	0	8	547	0	2	502	0	3	264	0	0	220	1	1	74	0	6	221	0	0	157	0	0	80	0	0	60	0	0	6	0	0	339	Eukaryota	Chromista	Alveolata	Dinoflagellata	Syndiniales	Dino-Group-II
AGCTCCAATAGCGTATATTAAAGTTGTTGCAGTTAAAAAGCTCGTAGTTGGATTTCTGGTCTGATGCCCTGGCCCGCTTCAATTTCGAAGTGAGTGCCGGCTGTGCGTCTACCATCCTTCTAGAAAACGTTCCTACCCTTCACTGGGCCGGGTTCGCGATCTAGATCTTTTACTTTGAAAAAATTAGAGTGTTTAAAGCAGGCTTTTGCTATGAATACATTAGCATGGAATAATAATCTAGGACTTCGGTTCTATTTTGTTGGTTTCTAGTACTGAAGTAATGATTGATAGGGATAGTTGGGGGTGCTAGTATTGGGCGGCCAGAGGTGAAATTCTTGGATTCGCTCAAGACTAACTTATGCGAAAGCATTCACCAAGGATGTCTTCTTTA	0	0	45	0	12	61	0	0	52	0	0	15	0	0	64	0	0	62	0	0	22	0	0	33	0	0	88	0	0	23	0	0	39	0	0	31	0	0	37	0	0	49	340	Eukaryota	x	Rhizaria	Cercozoa	Filosa-Thecofilosea	Ebriida
AGCTCCAATAGCGTATATTAATGTTGTTGCAGTTAAAAAGCTCGTAGTTGGATTTCTGGTCGGAACGCCTGGCCGGCTCCGCAAGGGGTCGTTGCTGTGGTTTCTCCGTCCATCCTCAGGGGGAGCTGCGCTGGTATTCATTTATCGGCGTGGTCACGCCTGTCGTTTACTGTGAACAAATTAGAGTGTTCAAAGCAAGGTGTACTTGAATACATTAGCATGGAATAATAAGATAGGACTTTGGTGGTTCTTTTTGATATTTTGTTGGTTTGCACGCCAAAGTAATGATTAATAGGAGCAGTTGGGGGTATTCGTATTCAATTGTCAGAGGTGAAATTCTTGGATTTATAGAAGACGAACTACTGCGAAAGCATTTACCAAGGATGTTTTCATTA	3	0	21	1	3	21	2	0	17	2	5	17	4	0	5	6	0	8	1	0	4	1	0	10	1	0	12	3	0	11	10	0	13	47	1	34	34	0	1	21	0	10	341	Eukaryota	Chromista	Stramenopiles	Ochrophyta	Dictyochophyceae	Dictyochophyceae_X
AGCTCCAATAGCGTATATTAAAGTTGTTGCGGTTAAAAAGCTCGTAGTTGGATTTCTGCCGAGGACGACCGGTCCGCCCTCTGGGTGAGTATCTGGCTCGGCCTGGGCATCTTCTTGGAGAACGTAGCTGCACTTGACTGTGTGGTGCGGTATCCAGGACTTTTACTTTGAGGAAATTAGAGTGTTTCAAGCAGGCACACGCCCTGAATACATTAGCATGGAATAATAAGATAGGACCTCGGTTCTATTTTGTTGGTTTCTAGAGCTGAGGTAATGATTAATAGGGATAGTTGGGGGCATTCGTATTTAACTGTCAGAGGTGAAATTCTTGGATTTGTTAAAGACGGACTACTGCGAAAGCATTTGCCAAGGATGTTTTCATTG	2	0	89	4	0	82	1	0	97	4	0	124	1	0	49	2	0	76	15	0	84	15	0	128	10	0	318	23	1	205	11	0	113	39	2	109	121	1	31	29	0	73	342	Eukaryota	Chromista	Alveolata	Dinoflagellata	Dinophyceae	NA
AGCTCCAATAGCGTATATTAAAGTTGTTGCGGTAAAAAAGCTCGTAGTTGGATTTCTGTTGCGAATGGCCGGTCTTCACTACGTGAATGTATCTGGTTCAATCGTGGCATCCTCATAGGAAACGTTGCTGCGCTTCACTGCGTGGTGCGGTGCCTATGACTTTTACTTTGAGGAAATTAGAGTGTTCACGGCAGGCAATCGCCCTGAATATGTTAGCATGGAATAATAATATAGGATCTTGGTTCTATTTTGTTGGTTTCTAGAGCTAAGATAATGGTTAATAGGAACAATTGGGGGCATTTGTATTAACATGTCAGAGGTGGAATTCTTGGATTATGTTACGACAAACTACTGCGAAAGCATTTGCCAAGGATGTTTTCATTG	177	2	335	275	20	235	167	0	203	175	0	309	172	0	158	132	3	151	87	6	130	68	5	189	15	2	158	53	8	117	31	2	36	51	1	17	22	0	11	10	0	9	343	Eukaryota	Chromista	Alveolata	Dinoflagellata	Syndiniales	Dino-Group-II
AGCTCCAATAGCGTATATTAAAGTTGTTGCGGTTAAAAAGCTCGTAGTTGGATTTCTGCTGAGGACGACCGGTCCGCCCTCTGGGTGAGTATCTGGCTCGGCCTTGGCATCTTCTTGGAGAACGTATCTGCACTTGACTGTGTGGTGCGGTATCCAGGACATTTACTTTGAGGAAATTAGAGTGTTTCAAGCAGGCACACGCCTTGAATACATTAGCATGGAATAATAATATAGGACCTCGGTTCTATTTTGTTGGTTTCTAGAGCTGAGGTAATGATTAATAGGGATAGTTGGGGGCATTCGTATTTAACTGTCAGAGGTGAAATTCTTGGATTTGTTAAAGACGGACTACTGCGAAAGCATTTGCCAAGGATGTTTTCATTG	0	0	0	0	0	1	8	0	3	0	0	0	15	0	3	16	0	20	6	0	20	3	0	47	1	0	38	7	0	73	23	0	44	4	0	4	7	0	4	9	0	9	344	Eukaryota	Chromista	Alveolata	Dinoflagellata	Dinophyceae	Gymnodiniales
AGCTCCAATAGCGTATATTAAAGTTGTTGCAGTTAAAAAGCTCGTAGTTGGATCTCGGATCCGGGCGAATGGTCCGCCTCGCGGCGGTTTACTGTTCGATGGCGTCGGTTGGGCTGCCTCTTCGGGGGTTAGTTTCGGTCGGCGTCGTTCCCGGTCTCTCACCCTCTGGACGCCCGTCGGTGCTCTTGACTGCAGTGCCGGCGGCGGCCAGGACGTTTACTTTGAAAAAATTAGAGTGTTCCAAGCAGGCGCGTTCCGCCCGAATAATGGTGCATGGAATAATAGAATAGGACCTCGGTTCTATTTTGTTGGTTTTCGGAACTAGAGGTAATGATTAAGAGGGACAGACGGGGGCATTCGTATTGCGGTGTTAGAGGTGAAATTCTTGGATCGCCGCAA…	34	0	12	0	0	0	0	0	0	0	0	0	0	0	0	0	0	0	0	0	0	0	0	8	0	0	0	1	0	4	0	0	11	3	0	1	10	0	1	0	0	0	345	Eukaryota	Animalia	Opisthokonta	Metazoa	Annelida	Annelida_X
AGCTCCAATAGCGTATATTAAAATTGTTGCGGTTAAAACGCTCGTAGTTGGATATCTGCTAAGGGGTTCCGGTCCTTCCAAGTGGAGAATACGCGGAACTCTTCTTGGCATTTGTTCAGGGAAGATGTTTGCACTTCATTGTGTGTCATTTGATCTGAATTTTTACTTTGAGGAAATGAGAGTGTTTCAAGCAGGCTTTCGCCGTGAATATGATAGCATGGAATAATAGCAAGGACCGTGTGTCAGAGCTGTTGGTTTTTGGCACGTGGTAAGTTTTAATAAGGATAGTTGGGGGTATTCGTATTTAACTGTCAGAGGTGAAATTCTTGGATTTTTTAAAGACGAACTATTGCGAAGGCATTTACCCAGGATGTTTTTATTG	7	6	407	21	43	335	1	6	193	15	0	589	1	12	349	3	10	219	0	0	245	20	9	276	6	16	445	0	22	211	0	2	87	2	1	32	2	2	54	0	0	17	346	Eukaryota	Chromista	Alveolata	Dinoflagellata	Syndiniales	Dino-Group-I
AGCTCCAATAGCGTATATTAAAGTTGTTGCAGTTAAAAAGCTCGTAGTTGGATTTCTGGCAGGAGCGACCGGTCACACACTCTGTGCGTGAACTTGTGTTGTCTCTGGCCATCCTTGGGGAGATCTTGTTTGGCATTAAGTTGTCGGGCAAGGGATACCCATCGTTTACTGTGAAAAAATTAGAGTGTTTAAAGCAGGCTTATGCCGTTGAATATATTAGCATGGAATAATAAGATAGGACTTCGGAACTATTTTGTTGGTTTGCGTTACGAAGTAATGATTAATAGGGACAGTTGGGGGTATTCGTATTTCATTGTCAGAGGTGAAATTCTTGGATTTCTGAAAGACGAACTACTGCGAAAGCATTTACCAAGGATGTTTTCATTA	0	0	29	0	0	17	0	0	27	0	0	16	0	0	17	0	0	2	0	0	2	0	0	5	0	1	9	0	2	14	0	4	13	0	5	22	3	8	12	0	13	49	347	Eukaryota	Chromista	Stramenopiles	Ochrophyta	Bacillariophyta	Bacillariophyta_X
AGCTCCAATAGCGTATATTAAAGTTGTTGCGGTTAAAAAGCTCGTAGTTGGATTTCTGTTGAGAACGGCCGGTCCGCACTATGTGCGTGTATCTGGTTCGGTCTTGGCATCCTCTTGGAGAACGTAACTGCGCTTGATTGCGTGGTGCGGTATTCAAGACTTTTACTTTGAGGAAATTAGAGTGTTCACGGCAGGCAAGCGCCTTGAATATATTAGCATGGAATAATAATATAGGATCTCGGTTCTATTTTGTTGGTTTCTAGAATCAGGATAATGATTAATAGGGATAATTGGGGGCATTTGTATTAACGCGTCAGAGGTGGAATTCTTGGATTGCGTTACGACAAACTACTGCGAAAGCATTTGCCAAGGATGTTTTCATTG	107	7	289	119	31	144	178	1	115	222	4	201	165	30	123	82	18	101	141	8	121	65	7	182	76	0	217	108	18	99	73	1	32	37	0	25	14	0	20	6	6	16	348	Eukaryota	Chromista	Alveolata	Dinoflagellata	Syndiniales	Dino-Group-II
AGCTCCAATAGCGTATATTAAAGTTGTTGCGGTTAAAAAGCTCGTAGTTGGATTTCTGTCAAAGGTGAGGTGGTCCATCTTATGGATGTGTATCTACCCGTACCTTGGCATCTTCTTCAAGAACGCTGTCGCGCTTCACTGCGTGATGCGGTATTGAAGACTTTTACTTTGAGGAAATTAGAGTGTTCACGGCAGGCAATCGCTTTGAATACATTAGCATGGAATAATACTATAGGGCCTCGGCTTTATTTTGTTGGTTTCTAAAGCTGAGGTAATGATTAATAGGGATAATTGGGGGTCTTTGTATTGCAACGTCAGAGGTGAAATTCTTGGATTGTTGCACGACAAACTACTGCGAAAGCATTGACCAAGGATGTTTTCATTG	0	0	1	0	0	0	0	0	0	0	0	0	0	0	3	0	0	9	3	0	5	6	0	1	16	0	0	17	0	0	33	0	0	16	0	0	5	0	0	0	0	2	349	Eukaryota	Chromista	Alveolata	Dinoflagellata	Syndiniales	Dino-Group-II
AGCTCCAATAGCGTATATTAAAGTTGTTGCAGTTAAAAAGCTCGTAGTTGGATTTGTGGTTGGGCCGTCCGGTCCGCTCTCTGAGCGGTGCTTGGACAGCTCGTCCATCCTTGGGTGGAATCTGTGTGGCATTAAGTTGTCGTGCAGGGGATGCCCATCGTTTACTGTGAAAAAATTAGAGTGTTCAAAGCAGGCTTATGCCGTTGAATATATTAGCATGGAATAATGAGATAGGACCTTGGTACTATTTTGTTGGTTTGCGCACCGAGGTAATGATTAATAGGGACAGTTGGGGGTATTCGTATTCCATTGTCAGAGGTGAAATTCTTGGATTTTTGGAAGACGAACTACTGCGAAAGCATTTACCAAGGATGTTTTCATTA	0	0	7	0	0	7	0	0	25	0	7	15	0	0	36	0	0	3	0	0	0	0	0	47	0	0	8	0	63	1	0	80	21	1	41	64	0	89	92	0	37	37	350	Eukaryota	Chromista	Stramenopiles	Ochrophyta	Bacillariophyta	Bacillariophyta_X
AGCTCCAATAGCGTATATTTAAGTTGTTGCAGTTAAAAAGCTCGTAGTTGGATTTCGGGTGGGCGAGGCCGGTCCGCCGTCTCGGTGTGCACTGGCTGCGCCCATCTTCTTGCTGGGGACGCGCTCCTGGCCTTTGTTGGCTGGGACGTGGAGTCAGCGATGTTACTTTGAAAAAATTAGAGTGTTCAAAGCAGGCCTTGGCTCTGAATACATTAGCATGGAATAACACGATAGGACTCTGGTCCTATTTTGTTGGTCTTCGGGACCGGAGTAATGATTAATAGGGACAGTTGGGGGCATTCGTATTTCATTGTCAGAGGTGAAATTCTTGGATTTATGAAAGACGAACTTCTGCGAAAGCATTTGCCAAGGATGTTTTCATTG	4	0	5	0	0	2	0	0	2	0	0	0	2	0	0	0	0	1	3	0	1	1	0	0	0	0	2	1	0	1	0	0	0	0	0	0	1	0	0	0	0	0	351	Eukaryota	x	Archaeplastida	Chlorophyta	Nephroselmidophyceae	Nephroselmidales
AGCTCCAATAGCGTATATTAAAGTTGTTGCGGTTAAAAAGCTCGTAGTTGGATCCCTGCCGAGGACGACCGGTCTGCCCACTGGGTGTGTATCTGGTTCGGCCTGGGCATCTTCTTGGAGAACGTCTCTGCACTTGACTGTGTGGTGCGGTATCCAGGACTTTTACTTTGAGGAAATTAGAGTGTTTCAAGCAGGCACACGCCTTGAATACATTAGCATGGAATAATAATACAGGACCTTGGTTCTATTTTGTTGGTTTCTAGAATTAAGGTAACGATTAATAGGGATAGTTGGGGGCATTCGTATTTAACTGTCAGAGGTGAAATTCTTGGATTTGTTAAAGACGGACTACTGCGAAAGCATTTGCCAAGGATGTTTTCATTG	0	0	128	0	2	72	0	0	12	0	0	33	0	1	11	0	0	0	0	0	0	0	0	0	0	0	0	0	0	0	0	1	16	0	0	0	0	0	0	0	0	0	352	Eukaryota	Chromista	Alveolata	Dinoflagellata	Dinophyceae	NA
AGCTCCAATAGCGTATATTAAAGTTGTTGCAGTTAAAAAGCTCGTAGTTGGATTTGTGGTGTGTCCAGTTGGCCTTTGCTCTTTGAGTGATAGTGCTTTACTGGTCTGCCATGTTTGGGTGGAATCTGTGTGGCATTAAGTTGTCGTGCAGGGGATGCCCATCGTTTACTGTGAAAAAATTAGAGTGTTCAAAGCAGGCTTACGCCTCTGAATATATTAGCATGGAATAATGATATAGGACCTTGGTACTATTTTGTTGGTTTGCGCACTGAGGTAATGATTAAGAGGGACAGTTGGGGGTATTTGTATTCCATTGTCAGAGGTGAAATTCTTGGATTTTTGGAAGACAAACTACTGCGAAAGCATTTACCAAGGATGTTTTCATTA	0	0	27	0	0	7	0	0	6	0	0	24	0	0	5	0	0	16	0	0	0	0	0	1	0	6	8	1	3	30	1	66	26	0	5	36	0	44	48	0	24	46	353	Eukaryota	Chromista	Stramenopiles	Ochrophyta	Bacillariophyta	Bacillariophyta_X
AGCTCCAATAGCGTATACTAAAGTTGTTGCAGTTAAAAAGCTCGTAGTTGAATTTCTGGTCTTGGACAGCGGTCTGCCTCAAACGAGGTACGCACCATCTATCCGAGTCCATCCTCGGGGAAAACATGTCTGTGATTCAGTTCATGGGCATGGGATCCCCGTCATTTACTGTGAGCAAAATAGAGTGTTCAAAGCAGGCTTATGCCGTTGAATACATTAGCATGGAATAATAAGATAAGACCTTGGTCTATTTTGTTGGTTTGTACTCCAAGGTAATGATTAATAGGGATAGTTGGGGGTATTCGTATTCAATTGTCAGAGGTGAAATTCTTGGATTTATGGAAGACGAACTACTGCGAAAGCATTTACCAAGGATGTTTTCATTA	0	0	13	0	0	21	0	0	7	0	2	9	0	0	9	0	0	3	0	0	0	0	0	4	0	0	1	0	2	1	0	0	0	0	0	1	0	0	0	0	0	0	354	Eukaryota	Chromista	Stramenopiles	Ochrophyta	Chrysophyceae	Chrysophyceae_X
AGCTCCAATAGCGTATATTAAAGTTGTTGCAGTTAAAAAGCTCGTAGTCGGATTTTGGCATCACGCCGAACTGTCTGCCGATTGGTAAGTACGGTTTGGCGGGTGCTCTCCTTCCGGAGGCTCGTTCCCTTCTTAACTGAAGGGTTCGTTGGTTCCGGGTCTTTTACTTTGAAAAAATTAGAGTGTTCAAAGCAGGCCTATGCTCTGAATAGGTTAGCATGGAATAATAGAATAGGACTTTGGTTCTATTTTGTTGGTTTCTAGGACCGAAGTAATGATTAATAGGGACAGTTGGGGGCATTCATATTCCATTGTCAGAGGTGAAATTCTTGGATTAACGGAAGATGAACTTCTGCGAAAGCATCTGCCAAGGATGTTTTCATTG	168	0	51	216	0	1	169	0	14	270	0	4	198	0	0	192	0	1	157	0	1	81	1	2	47	0	6	113	0	2	93	0	4	52	0	0	75	0	0	23	0	0	355	Eukaryota	Chromista	Hacrobia	Picozoa	Picozoa_X	Picozoa_XX
AGCTCCAATAGCGTATACTAAAGTTGTTGCAGTTAAAAAGCTCGTAGTTGAATTTCTGGCCTTGGGTCTCGGTCCGCCTCAAACGAGGTGCGTACCAGGGACCTGAGGCCATCCTCGGGGAAAACATATCTGTCATTAAGTTAATGGGTATGGGATCCCCGTCATTTACTGTGAGCAAAATAGGGTGTTCAAAGCAGGCTTATGCCGTTGAATACATTAGCATGGAATAATAAGATAGGACCTTGGTCTATTTTGTTGGTTTGTACTCCAAGGTAATGATTAATAGGGATAGTTGGGGGTATTCGTATTCAATTGTCAGAGGTGAAATTCTTGGATTTATGGAAGACGAACTACTGCGAAAGCATTTACCAAGGATGTTTTCATTA	0	0	1	5	0	2	196	0	4	4	0	5	0	0	2	2943	7	133	63	2	24	9	0	2	0	0	0	0	0	0	752	0	4	0	0	0	6	0	0	0	0	0	356	Eukaryota	Chromista	Stramenopiles	Ochrophyta	Chrysophyceae	Chrysophyceae_X
AGCTCCAATAGCGTATGTTAAAGTTGTTGCGGCTAAAAAGCTCGTAGTTGGATTTCTGTTGAGGGCAGCTGGTCCGCTCTATGAGCGTGCATCTAGCTTGGCCTCGGCATCCGCTCTGCATACGTGTCTGCGCTTGATTGCGTGGCGCGGAAGTAGGGCCTTTTACTTTGAGGAAATTAGAGTGTTCACGGCAGGCTTTCGCCTTGAATATATTAGCATGGAATAATAACATAGGATCTTGGTTCTATTTTGTTGGTTTCTAGGGCTAGGATAATGATTAATAGGGACAATTGGGGGCATTCGTATTGCGGTGTCAGAGGTGGAATTCTTGGATTACTGCACGACGAACTACTGCGAAAGCATTTGCCAAGGATGTTTTCATTG	124	0	33	114	8	0	118	0	2	119	0	5	188	0	0	78	0	4	92	0	1	47	0	1	17	0	0	60	0	0	30	0	0	13	0	0	2	0	0	4	0	0	357	Eukaryota	Chromista	Alveolata	Dinoflagellata	Syndiniales	Dino-Group-II
AGCTCCAATAGCGTATATTAAAGTTGTTGCGGTTAAAAAGCTCGTAGTTGGATTTCTGCCGAGGACGACCGGTCCGCCCTCTGGGTGAGCATCTGGCTCGGCCTGGGCATCTTCTTGGAGAACGTAGCTGCACTTGACTGTGTGGTGCGGTATCCAGGACTTTTACTTTGAGGAAATTAGAGTGTTTCAAGCAGGCACACGCCTTGAATACATTAGCATGGAATAATAAGATAGGACCTCGGTTCTATTTTGTTGGTTTCTAGAGCTGAGGTAATGATTAATAGGGATAGTTGGGGGCATTCGTATTTAACTGTCAGAGGTGAAATTCTTGGATTTGTTAAAGACGGACTACTGCGAAAGCATTTGCCAAGGATGTTTTCATTG	1	0	23	0	0	9	0	3	22	1	0	27	0	0	8	0	0	4	1	0	5	0	0	4	0	0	12	0	0	16	1	0	16	0	0	12	2	0	2	5	0	4	358	Eukaryota	Chromista	Alveolata	Dinoflagellata	Dinophyceae	Peridiniales
AGCTCCAATAGCGTATATTAAAGTTGTTGCGGTTAAAAAGCTCGTAGTTGGATTTCTGTCTAGGGTGGCCGGTACCCACTATGTGAAGTATCTGGTTCAGTCTGGGCATCCTCTTGGGGATCGTTCCTGTGCTTGATTGCATGGGACGGAATTCAAGACTTTTACTTTGAGGAAATTAGAGTGTTCACGGCAAGCTTTCGCTTTGAATACATTAGCATGGAATAATGATATAGGGCATAAGTTCTATTTTGTTGGTTTCTAGAACATATGCAATGATTAATAGGGATAATTGGGGGCACTCGTATTAACGCGTCAGAGGTGGAATTCTTAGATTGCGTTACGACGAACTACTGCGAAAGCATTTGCCAAGGATGTTTTCATTG	334	1	101	394	0	2	509	0	6	524	1	3	336	0	5	353	0	9	279	0	1	164	0	4	46	1	0	156	0	1	108	0	0	98	0	1	44	0	0	4	0	0	359	Eukaryota	Chromista	Alveolata	Dinoflagellata	Syndiniales	Dino-Group-II
AGCTCCAATAGCGTATATTGAAGTTGCTGCGGTTGAAAAGTTCGTAGTTGGATTTCTGCCAAGGACGACCGGTCCGCCCCTTGGGTGAGCACCTGGCTCGGCCTCGGCATCTTCTTGGGGAGCGTGGCTGTACTTGACTGTGTGGCGCGGTGTCCAGGACTTTTACTTTGAGGAAATTAGAGTGTTTCAAGCAGGCTCACGCCTTGAATACATTAGCATGGAATAATAAGATAAGACCTTGGTTTATTTTGTTGGTTTCTAGACCCGAGGTAATGGTTAATAGGGATAGTTGGGGGCATTCGTATTTAACTGTCAGAGGTGAAATTCTTGGATTTGTTAAGGACGGACCACTGCGAAAGCATTTGCCAAGAATGTTTTCATTG	0	0	0	0	0	0	0	0	24	0	0	0	0	0	3	0	0	0	0	1	0	0	0	34	0	0	0	0	0	2	1	0	29	0	6	6	0	1	0	0	12	36	360	Eukaryota	Chromista	Alveolata	Dinoflagellata	Dinophyceae	Peridiniales
AGCTCCAATAGCGTATACTAACGTTGTTGCAGTTAAAAAGCTCGTAGTTGGATTTTTAAGGGCGGCTTTCACTAGGGACCTTTCGTGTCTCTAATGTGGCAGACGCTTCTTATTTTGCCTCAGAGCCTGGTTGGGATTCATTTCTTGATCAAGCTTCCGGGGCGTGTTTACTTTGAGAAAATTAGAGTGTTCAAAACAGTCTTGTGATTGTATATCATAGCATGGAATAATAACTGATGACCTCGGTCATTTTTTGTTGGTTCGGATGGCTGAAGTAATGATTGATAGAGTTAGTCGGAGGTATTAGTATTTTGTCGTTAGAGGTGAAATTCAGGAATCGGCAAAAGACTAACAACTGCGAAAGCATTTATCTAGGATTTGCTCTTTG	16	23	18	23	124	1	15	36	0	8	48	1	14	101	4	25	2258	1	13	123	0	12	133	3	10	167	8	43	79	10	18	28	6	5	8	0	10	4	0	3	2	0	361	Eukaryota	x	Rhizaria	Radiolaria	Polycystinea	Nassellaria
AGCTCCAATAGCGTATATTAAAGTTGTTGCAGTTAAAAAGCTCGTAGTTGGATTTCTGACAAGAGTAATCGGTCCGAACCTTCGGGTTCGTGTACTTGGTTTTCTCTAGTCATCCTTATGGAGAACGTGCGTGGCATTAGGTTGTCGTGTACGGGACCCATATCATTTACTGTGAAAAAATTAGAGTGTTCAAAGCAGGCAATCGCTGTGAATACATTAGCATGGAATAATAAGATAGGACTTTGGTACTATTTTGTTGGTTTGCATACCAAGGTAATGATTAAGAGGGACAGTTGGGGGTATTCGTATTTAATTGTCAGAGGTGAAATTCTTGGATTTATGAAAGACGAACTACTGCGAAAGCATTTACCAAGGATGTTTTCATTA	3	0	11	0	0	0	1	0	0	0	0	3	0	0	0	0	0	2	0	0	3	0	0	8	0	33	8	6	25	17	0	65	14	8	24	44	114	65	48	6	23	19	362	Eukaryota	Chromista	Stramenopiles	Sagenista	Labyrinthulomycetes	Labyrinthulales
AGCTCCAATAGCGTATATTAAAGTTGTTGCAGTTAAAAAGCTCGTAGTTGGATTTCTGGCAGAGTGTCCTCCGTCCAGCAGTTCGTTTGGTTCGGAGCGCTCTACCATCCTTCTGTTAACCTTTCCGGGATTTACTTTTCGGACTGGGGCTCAGATATTTTACCTTGAGAAAATTAGAGTGTTTCAGGCAGGCTATTCGCCGGAATACATTAGCATGGAATAATGGAAAAGGACTGCAACCTCTTCTGTTGGTCTGGGAGGCTGAAGTAATGATTAATAGGGATAGTTGGGGGCATTAGTACTTTCCAGTCAGAGGTGAAATTCTCCAATTTGGTAAAGACTAACTTATGCGAAAGCATTTGCCAAGGATGTTTTCATTA	33	15	187	6	148	102	12	37	58	9	90	95	14	18	0	15	48	19	18	303	96	0	76	0	4	117	64	0	155	16	5	11	0	0	0	0	2	0	0	0	0	0	363	Eukaryota	Chromista	Alveolata	Ciliophora	Spirotrichea	Choreotrichida
AGCTCCAATAGCGTATATTAAAGTTGTTGCAGTTAAAAAGCTCGTAGTTGGATTTCTGGGAGGGTGCCGATGTCCACTTAACGTGTGCGCAGCGGCGCCCTCTCATCCTTCTGTTAGCGTCTCTTGGCATTCATTTGCTGGTGGCGGGCTCAGATATTTTACCTTGAGAAAATTAGAGTGTTTCAGGCAGGCTAGGCCGGAATACATTAGCATGGAATAATGGAATAGGACTACGGTCTCTTTGTTGGTTTGAGGGACTGCAGTAATGATTAATAGGGATAGTTGGGGGCATTAGTACTTAACTGTCAGAGGTGGAATTCTCAGATTTGTTAAAGACTGACTTATGCGAAAGCATTTGCCAAGGATGTTTTCATTA	0	0	0	0	0	0	0	0	4	0	0	38	0	0	0	3	0	5	0	0	0	0	0	0	0	0	0	0	0	0	0	0	0	14	0	1	2	0	0	0	0	0	364	Eukaryota	Chromista	Alveolata	Ciliophora	Spirotrichea	Strombidiida
AGCTCCAATAGCGTATATTAAAGTTGTTGCGGTTAAAAAGCTCGTAGTTGGATTTCTGCCGAGGACGACCGGTCCGCCCTCTGGGTGAGCATCTGGCTCGGCCTTGACATCTTCTTGGTGAACGTTGCTGCACTTGACTGTGTGGTGCGGTACCCAGGACTTTTACTTTGAGGAAATTAGAGTGTTTCAAGCAGGCATACGCCTTGAATACATTAGCATGGAATAATAAGATAGGACCTTGGTTCTATTTTGTTGGTTTCTAGAGCTGAGGTAATGATTAATAGGGATAGTTGGGGGCATTCGTATTTAACTGTCAGAGGTGAAATTCTTGGATTTGTTAAAGACGGACTACTGCGAAAGCATTTGCCAAGGATGTTTTCATTG	26	2	142	9	4	103	11	23	122	32	0	382	27	3	54	1	17	51	1	10	3	7	10	29	4	10	53	2	15	40	1	0	1	1	0	1	0	0	3	1	0	0	365	Eukaryota	Chromista	Alveolata	Dinoflagellata	Dinophyceae	NA
AGCTCCAATAGCGTATATTAAAGTTGTTGCAGTTAAAAAGCTCGTAGTTGGACTTCTGGGTTGTGATTGTGGTCCGCCTAACGGTGTGCACTGTGGTTGCGACTCTTCTTCCCGTAGTTTGGGGGTGCACTTAGTTGTGTGCTTTTGGAATATGGGACCTTTACTTTGAAAAAATTAGAGTGTTCAAAGCAGGCCTTCGCTTGAATACATTAGCATGGAATAATAGAATAGGACTTTGGTTCTATTTTGTTGGTTTCTAGGACCGAAGTAATGATTAATAGGGACAGTTGGGGGCATTAGTATTTAATTGTCAGAGGTGAAATTCTTGGATTTATGAAAGACTAACTACTGCGAAAGCATTTGCCAAGGATGTTTTCATTA	48	0	231	34	1	109	42	0	108	63	0	160	59	0	83	53	2	80	26	2	52	28	5	67	5	1	64	14	0	55	16	0	32	22	0	10	13	1	1	8	0	4	366	Eukaryota	x	Opisthokonta	Choanoflagellida	Choanoflagellatea	Acanthoecida
AGCTCCAATAGCGTATATTAAAGTTGTTGCGGTTAAAAAGCTCGTAGTTGGATTTCTGTCTAGGGTGGCCGGTACCCACTATGTGAAGTATCTGGTTCAGTCTGGGCATCCTCTTGGGGATCGTTCCTGTGCTTGATTGCATGGGGCGGAATTCAAGACTTTTACTTTGAGGAAATTAGAGTGTTCACGGCAAGCTTTCGCTTTGAATACATTAGCATGGAATAATGATATAGGGCATAAGTTCTATTTTGTTGGTTTCTAGAACATATGCAATGATTAATAGGGATAATTGGGGGCACTCGTATTAACGCGTCAGAGGTGGAATTCTTAGATTGCGTTACGACGAACTACTGCGAAAGCATTTGCCAAGGATGTTTTCATTG	340	9	125	473	0	13	485	0	0	574	0	1	374	0	5	273	0	0	229	1	16	158	0	2	42	0	0	130	0	3	85	0	0	48	0	0	56	0	0	2	0	0	367	Eukaryota	Chromista	Alveolata	Dinoflagellata	Syndiniales	Dino-Group-II
AGCTCCAATAGCGTATATTAAAGTTGTTGCAGTTAAAAAGCTCGTAGTTGGATTTCTGGTGGGATCATCCGGTCCGCCCCGCAAGGGGTGAGCACTTGTGATGCATCCGGCCACTTTTGCGCCAAACGTTTCTGGCATTAAGTTGTCGGGGACGGGAGGTGCATCATTTACTGTGAAAAAATTAGAGTGTTTAAAGCAGGCAATCGCTGTGAATACATTAGCATGGAATAATAAGATAGGACTTTGGTGCTATTTTGTTGGTTTGCACACCAAGGTAATGATTAACAGGGACAGTTGGGGGTATTCGTATTTAGATGTCAGAGGTGAAATTCTTGGATTTTCGAAAGACGAACTTCTGCGAAAGCATTTACCAAGGATGTTTTCATTA	412	2	165	747	2	11	393	0	43	498	0	50	367	4	30	227	7	19	195	1	10	84	0	7	34	0	8	51	0	5	32	0	1	23	0	4	13	0	0	5	0	0	368	Eukaryota	Chromista	Stramenopiles	Sagenista	Labyrinthulomycetes	Labyrinthulales
AGCTCCAATAGCGTATATTAAAGTTGTTGCGGTTAAAAAGCTCGTAGTTGGATTTCTGTTGAGGATGGGCGGTCCGCACATCGTGCGTGTATCTGTTACAGCCTCGGCATCCTCTTGAAGAACGAACTGTGATTTATTTCGTGGTTCGGAATTCAAGACTTTTACTTTGAGGAAATTAGAGTGTTCACGGCAAGCAATCGCTTTGAATACATTAGCATGGAATAATAATATAGGACCTTGGTACTATTTTGTTGGTTTCTAGAACTAAGGTAATGATTAATAGGGATAATTGGGGGCATTCGTATTAACGCGTCAGAGGTGGAATTCTTGGATTGCGTTACGACGAACTACTGCGAAAGCATTTGCCAAGGATGTTTTCATTG	214	4	77	315	0	17	335	0	8	426	0	20	458	0	3	181	0	3	230	0	2	208	1	7	104	0	1	234	0	1	114	0	0	66	0	0	39	0	0	5	0	0	369	Eukaryota	Chromista	Alveolata	Dinoflagellata	Syndiniales	Dino-Group-II
AGCTCCAAGAGCGTATATTAAAGTTGTTGCAGTTAAAAAGCTCGTAGTTGGATTTCTGGTACAACGCGCCTGGCCCGCTTTTGTGAGTGCCGGTGCGCGTTTGCCATCCTTCTAGAAAACGTTTCTACCCGGGCAACTGGGCCGGACTCGCGATCTAGATCTTTTACTTTGAAAAAATTAGAGTGTTTAAAGCAGGCTTTTGCTGTGAATACATTAGCATGGAATAATGATCTAGGACTTCGGTTCTATTTTGTTGGTTTCTAGTACTGAAGTAATGATTGATAGGGATAGTTGGGGGTGCTAGTATTGGCCGGCCAGAGGTGAAATTCTTGGATTCGGTCAAGACTAACTTATGCGAAAGCATTCACCAAGGATGTCTTCTTTA	0	0	10	0	0	0	0	0	8	0	0	32	0	0	13	0	0	12	0	0	6	0	0	16	0	0	2	0	0	6	0	0	10	2	9	23	2	2	16	0	0	6	370	Eukaryota	x	Rhizaria	Cercozoa	Filosa-Thecofilosea	Cryomonadida
AGCTCCAATAGCGTATATTAAAGTTGTTGCGGTTAAAAAGCTCGTAGTTGGATTTCTGCCGAGGACGACCGGTCCGCCCTCTGGGTGAGCATCTGGTTCGGCCTGGGCATCTTCTTGGAGAACGTTGCTGCACTTGACTGTGTGGAGCGGTATCCAGGACTTTTACTTTGAGGAAATTAGAGTGTTTCAAGCAGGCACACGCCTTGAATACATTAGCATGGAATAATAAGATAGGACCTCGGTTCTATTTTGTTGGTTTCTAGAGCTGAGGTAATGATTAATAGGGATAGTTGGGGGCATTCGTATTTAACTGTCAGAGGTGAAATTCTTGGATTTGTTAAAGACGGACTACTGCGAAAGCATTTGCCAAGGATGTTTTCATTG	8	1	37	1	0	40	0	1	1	15	0	18	4	0	7	4	0	41	27	0	36	2	0	28	4	0	85	44	0	39	6	0	6	1	0	3	0	0	2	5	0	1	371	Eukaryota	Chromista	Alveolata	Dinoflagellata	Dinophyceae	NA
AGCTCCAATAGCGTATATTAAAGTTGTTGCAGTTAAAAAGCTCGTAGTTGGACTTCTGGGCTTGTGTTGTGGTCCGCCTCACGGTGAGCACTGCGACATGGGTCCTTCTTCTTGAAGACTGTGCGTGTCCTTAACTGGGTGTGTACAGGATTTGAGACCTTTACTTTGAAAAAATTAGAGTGTTCAAAGCAGGCCTTCGCTTGAATACATTAGCATGGAATAATGGAATAGGACTTCTGTTCTATTTTGTTGGTTTCTAGGACTGAAGTAATGATTAATAGGGATAGTTGGGGGCATTAGTATTTAATTGTCAGAGGTGAAATTCTTGGATTTATGAAAGACTAACTTCTGCGAAAGCATTTGCCAAGGATGTTTTCATTA	370	0	147	330	1	41	260	0	20	448	0	33	328	3	23	284	5	27	251	1	24	108	0	21	86	3	30	154	1	17	69	0	8	73	0	3	70	0	2	17	1	0	372	Eukaryota	x	Opisthokonta	Choanoflagellida	Choanoflagellatea	Craspedida
AGCTCCAATAGCGTATATTAAAGTTGTTGCGGTTAAAAAGCTCGTAGTTGGAGTTCTGCCAGGTGACACTCGTCCGCCCAAGTGGTGTGTACAGGGTGTGCATCTGGCCCTTTCAAGGGGAACGTGTCTGCTCTTTATTGAGTGGTGCGAGATCCTTGACTTTTACTTTGAGGAAATAAGAGTGTTCCAAGCAGGCTCTCGTCGTGCATAGCTCAGCATGGAATAATAGCATTGGACTTCGTTTCTAAGCTGTTGGTTGCAAGAAGCGAGGTAATGATGAAGAGGGATAGTTGGGGGCATTCGTATTTAACTGTCAGAGGTGAAATTCTTGGATTTGTTAAAGACGGACTACTGCGAAAGCATCTGCCATGGATGTTTTCATTG	15	0	3	16	0	4	4	0	1	30	0	12	11	0	0	9	0	0	2	0	2	10	0	1	2	0	0	1	0	1	3	0	1	0	0	0	1	0	0	1	0	1	373	Eukaryota	Chromista	Alveolata	Dinoflagellata	Syndiniales	Dino-Group-I
AGCTCCAGTAGCGTATATTAAAGTTGTTGCAGTTAAAAAGCTCGTAGTTGGATTTCTGGCTTGAGACGCCTGGTCCGCCGAGGTTACTCGTGTGAGTACCGGTGTGTCTCTGCCATCCTTCTGGAAAACGTTTCTACCCTTCATTGGGCCGGGATCGTGATCCAGATCATTTACTTTGAAAAAATTAGAGTGCTCAACACAGGCTTGCGCTATGAATACATTAGCATGGAATAATAATTTAGGACTTTGGTTCTATTTTGTTGGTTTCTAGGACTGAAGTAATGATTGATAGGACCTGTTGGGGGTGCTAGTATTTATCGGCCAGAGGTGAAATTCTTGGATTCGATAAAGACTAACTTATGCGAAAGCATTCACCAAGGATGTTTTTTTTA	0	0	0	0	0	0	0	0	0	0	0	1	0	0	0	0	0	0	0	0	0	0	0	0	0	0	0	1	0	0	0	0	0	2	0	0	0	0	0	0	0	0	374	Eukaryota	x	Rhizaria	Cercozoa	Filosa-Thecofilosea	Filosa-Thecofilosea_X
AGCTCCAATAACGTATATTAAAGTTGTTGCGGTTAAAAAGCTCGTAGTTGGATTTCTGTTGAAAGCGATCGGTCCCCTCTCTGAGGGCGTATCTGATTCGCTTTTGGCATCCTCCTGTAGCACGTTTCTGTCCTTCACTGGATGGAGCGGGATGCAGGACTTTTACTTTGAGGAAATTCGAGTGTTCACAGCAGGCAATCGCCCTGAAGATATTAGCATGGAATAATAATATAGGACCTTGGTTCTATTTTGTTGGTTTCTAGAGCTGAGGTAATGATTAATAGGGATATTTGGGGGCATTCGTACTAACCGGTCAGAGGTGGAATTCTTGGATTCGGTTATGACGAACGACTGCGAAAGCATTTGTCAAGAATGTTTTCATTG	54	0	7	90	0	2	130	0	2	70	0	0	57	0	2	54	0	1	40	0	0	26	0	0	10	0	2	53	0	0	42	0	0	11	0	0	37	0	0	0	0	0	375	Eukaryota	Chromista	Alveolata	Dinoflagellata	Syndiniales	Dino-Group-II
AGCTCCAATAGCGTATATTTTAGTTGTTGCAGTTAAAAAGCTCGTAGTCGAATTTCTGGTGGAAGAGTGCGGTCCGACCTTTATGGCCGGTACTTGTACTCTTCGGCCATCCTTGGGCGGAGCCTGTCTGGCATTAAGTTGTCGGGCTGGGGATGCCCATCGTTTACTGTGAAAAAATTAGAGTGTTCAAAGCAGACTTATGTCGTTGAATATATTAGCATGGAATAATAAAATAGGACCACAGTCGCTATTTTGTTGGTTTGCGCACCGTGGTAATGATGAATAGGGACAGTTGTGGGTATTCGTATTCACTTGTAAGAGGTGAAATTCTTAGATTAAGGGAAGACGAACTACTGCGAAAGCATTTACCAAGGATGTTTTCATTG	0	11	1	0	40	1	0	18	0	0	8	0	0	3	0	0	1	0	0	20	0	0	25	0	0	3	1	1	0	1	0	0	0	0	8	0	0	0	0	0	0	0	376	Eukaryota	Chromista	Stramenopiles	Ochrophyta	Bacillariophyta	Bacillariophyta_X
AGCTCCAAGAGCGTATATTAAAGTTGTTGCAGTTAAAAAGCTCGTAGTTGGATTTCTGGTATAATGCGCCTGGCCCGCGGCGGTTACGTCTGTGAGTGCCGGTGCGCGTTTGCCATCCTTCTAGAAAACGTTTCTACCCTTCACTGGGCCGGACTCGCGATCTAGATCTTTTACTTTGAAAAAATTAGAGTGTTTAAAGCAGGCTTTTGCTGTGAATACATTAGCATGGAATAATAATCTAGGACTTCGGTTCTATTTTGTTGGTTTCTAGTACTGAAGTAATGATTGATAGGGATAGTTGGGGGTGCTAGTATTGGCCGGCCAGAGGTGAAATTCTTGGATTCGGTCAAGACTAACTTATGCGAAAGCATTCACCAAGGATGTCTTCTTTA	0	0	8	0	0	11	0	0	10	0	6	4	1	0	10	0	0	1	12	0	9	9	0	20	3	0	20	20	0	21	34	0	17	94	0	62	318	1	34	136	2	82	377	Eukaryota	x	Rhizaria	Cercozoa	Filosa-Thecofilosea	Cryomonadida
AGCTCCAATAGCGTATATTTAAGTTGTTGCAGTTAAAAAGCTCGTAGTTGGATTTCGGTTGAGAGCGGCCGGTCCGCCGTTTGGTGTGCACTGGCTGGTCTCAACTTCCTGCGGAGGACGCGCTCTGGGCTTAACGGTCTGGACGTGGAGTCCGCGTGGTTACTTTGAAAAAATTAGAGTGTTCAAAGCGGGCTTACGCTTGAATATTTCAGCATGGAATAACACTATAGGACTCCTGTCCTATTTCGTTGGTCTCGGGACGGGAGTAATGATTAAGAGGAACAGTTGGGGGCATTCGTATTTCATTGTCAGAGGTGAAATTCTTGGATTTATGAAAGACGAACTTCTGCGAAAGCATTTGCCAAGGATGTTTTCATTA	7	0	4	8	1	5	8	0	4	6	0	0	12	0	2	25	1	1	23	0	0	18	0	0	16	0	4	49	1	7	120	1	5	320	0	5	509	0	4	133	0	7	378	Eukaryota	x	Archaeplastida	Chlorophyta	Mamiellophyceae	Mamiellales
AGCTCCAAGAGCGTATATTAAAGTTGTTGCAGTTAAAAAGCTCGTAGTTGGATTTCTGGTACAACGCGCCTGGCCCGCTTTTGTGAGTGCCGGTGCGCGTTTGCCATCCTTCTAGAAAACGTCTCTACTCGGGCAACTGGGCCGGATTCGCGATCTAGATCTTTTACTTTGAAAAAATTAGAGTGTTTAAAGCAGGCTATTGCCTTGAATACATTAGCATGGAATAATAATCTAGGACTTCGGTTCTATTTTGTTGGTTCTTAGTACTGAAGTAATGATTGATAGGGATAGTTGGGGGTGCTAGTATTGGCCGGCCAGAGGTGAAATTCTTGGATTCGGTCAAGACTAACTTATGCGAAAGCATTCACCAAGGATGTCTTCTTTA	0	0	103	0	0	0	0	0	0	0	0	144	0	0	117	0	0	0	0	0	0	0	0	50	0	0	18	0	0	68	13	0	44	2	2	42	0	1	68	0	9	73	379	Eukaryota	x	Rhizaria	Cercozoa	Filosa-Thecofilosea	Cryomonadida
AGCTCCAAGAGCGTATATTAAAGTTGTTGCAGTTAAAAAGCTCGTAGTTGGATTTCTGGCACAATGCGCCTGGCCCGCGGCAGTAATGCCTGTGAGTGCCGGTGCGCGTTGTCCATCCTTCTAGAAAACGTCTCTACCGTTAACTCGGCCGGATTCGCGATCTAGATCTTTTACTTTGAAAAAATTAGAGTGTTCAAAGCAGGCTTATGCTGTGAATACATTAGCATGGAATAATAATCTAGGACTTCGGTTCTATTTTGTTGGTTTCTAGAATTGAAGTAATGATTGATAGGGATAGTTGGGGGTGCTAGTATTGGCCGGCCAGAGGTGAAATTCTTGGATTCGGTCAAGACTAACTTATGCGAAAGCATTCACCAAGGATGTCTTCTTTA	0	0	10	0	0	0	0	0	0	0	0	0	0	0	0	0	0	0	0	0	0	0	0	27	0	0	0	0	14	3	0	14	9	0	9	15	0	11	13	0	18	41	380	Eukaryota	x	Rhizaria	Cercozoa	Filosa-Thecofilosea	Cryomonadida
AGCTCCAATAGCGTATATTAAAGTTGTTGCGGTTAAAAAGCTCGTAGTTGGATTTCTGCCGAGGACGACCGGTCCGCCCTCTGGGTGAGTATCTGGCTTGGCCTGGGCATCTTCTTGGAGAACGTAGCTGCACTTGACTGTGTGGTGCGGTATCCAGGACTTTTACTTTGAGGAAATTAGAGTGTTTCAAGCAGGCATATGCCTTGAATACATTAGCATGGAATAATAAGATAGGACCTCGGTTCTATTTTGTTGGTTTCTAGAGCTGAGGTAATGATTAATAGGGATAGTTGGGGGCATTCGTATTTAACTGTCAGAGGTGAAATTCTTGGATTTGTTAAAGACGGACTACTGCGAAAGCATTTGCCAAGGATGTTTTCATTG	8	0	159	6	0	126	18	0	129	0	0	143	19	0	67	0	0	49	1	0	60	7	0	25	5	0	62	12	0	50	10	7	38	5	0	7	2	0	1	0	0	8	381	Eukaryota	Chromista	Alveolata	Dinoflagellata	Dinophyceae	NA
AGCTCCAATAGCGTATATTAATGTTGTTGCAGTTAAAAAGCTCGTAGTTGGATTTCTGGGTTCTTCGCTAGCTTTGGTCCGCAAGGGCTTCAGTGGGCTGTTTGAATCCATCCTCAGGGGGACTCATGCTGGTATTCATTTATCGGTGTGGGAACGCCTGTCGTTTACTGTGAACAAATTAGAGTGTTCAAAGCAAGGTGTACTTGAATACATTAGCATGGAATAATAAGATAGGACTTTGGTGGTTCTTTCGAGATATTTTGTTGGTTTGCACGCCAAAGTAATGATTAATAGGAGCAGTTGGGGGTATTCGTATTCAATTGTCAGAGGTGAAATTCTTGGATTTATAGAAGACGAACTACTGCGAAAGCATTTACCAAGGATGTTTTCATTA	0	0	2	0	2	0	0	0	7	0	0	2	0	0	1	0	0	0	0	0	0	0	0	0	0	0	5	0	0	1	0	0	0	2	0	0	0	0	0	0	1	0	382	Eukaryota	Chromista	Stramenopiles	Ochrophyta	Dictyochophyceae	Dictyochophyceae_X
AGCTCTAATAGCGTATATTAAAGTTGTTGCAGTTAAAAAGCTCGTAGTCGGATGTCGGGCTCGGGGAGATTGTCGGCCTTTGGTCGGATAGTTTCTCCGGGCCTTTCTGCCTGGGAACCCTATTCTACTTAACTGTAGGGTAGTGGGACGCAGGCCGTTTACTTTGAAAAAATTAGAGTGTTCAAAGCAGGCCTACGCTTGAATACATTAGCATGGAATAATGGAATAGGACTTTGGTCTTATTTGTTGGTTTATGGGACCGAAGTAATGATTAACAGGGACAGTTGGGGCCGTTTATATTTCGTTGTCAGAGGTGAAATTCTTGGATTTACGAAAGATAAACTTCTGCGAAAGCATTCGGCAAGGATGTTTTCATTG	16	0	21	7	0	18	7	0	15	24	0	11	10	0	7	38	0	21	23	0	18	34	0	45	12	0	13	32	0	9	36	0	26	51	0	14	43	0	0	23	0	6	383	Eukaryota	Chromista	Hacrobia	Cryptophyta	Cryptophyceae	Cryptomonadales
AGCTCCAATAGCGTATACTAATGTTGTTGCAGTTAAAAAGCTCGTAGTCGGATTTCAGTTTAGAATAGAATTTCCAGAACGGGAAGACTGTTCTTACTTCTTTGATAGAAACACTTATGTTATTCATTTAATGTGAGTTGCGACTGTCTCTTTTACTTTGAGAAAATTAGAGTGTTCAAAGCAGGTTTATGCCTGAATATTGCTCTTGGAATGATAAAATACGACTTTGGTTCGAATGTATTGGTGATTTGGACCAGAGTAATGATTGATAGGGACGGTTGGGGCTTCACGTACTGCAAAGCGAGAGGTGAAATTCTTGGACCTTTGTATGACGAACAACTGCGAAAGCATTTGGCTAGGACGTTCCCGTTG	92	16	125	79	706	29	49	80	13	34	125	22	39	326	4	31	673	12	31	407	3	19	440	6	5	101	0	11	75	3	1	29	1	6	13	0	0	1	0	0	0	0	384	Eukaryota	x	Rhizaria	Radiolaria	Acantharea	Arthracanthida-Symphyacanthida
AGCTCCAATAGCGTATATTAAAGTTGTTGCAGTTAAAAAGCTCGTAGTTGGATTTCTGGACGGAGCGACCGGTCTGCCGTTTATACGGTGTGTACTTGTGTTCGACTCTGTTCATCCTTGTGGGGAAGCGCATTACGGCATTAGTTTGTCGTGGCGGGGAACCGCATCTTTTACTGTGAAAAAATTAGAGTGTTTAAAGCAGGCATTTTGCTGTGAATACATTAGCATGGAATAATAACATAGGACTTTGGTTCTATTTTGTTGGTTGGAGGCCAAGGTAATGATTAATAGGGATAGTTGGGGGTATTCATATTTAATTGTCAGAGGTGAAATTCTTGGATTTATGAAAGATGAACTCATGCGAAAGCATTTACCAAGGATGTTTTCATTA	0	2	100	0	0	81	0	0	30	0	0	44	0	0	36	4	0	46	4	0	49	0	0	37	0	0	44	0	0	36	1	0	5	0	0	20	0	0	13	0	0	11	385	Eukaryota	Chromista	Stramenopiles	Opalozoa	MAST-3	MAST-3D
AGCTCCAATAGCGTATATTAAAGTTGTTGCAGTTAAAAAGCTCGTAGTTGGATTTCTGGTCTGATGCCCTGGCCCGCTTCGATTTCGAGGTGAGTGCCGGCTGTGCGTCTACCATCCTTCTAGAAAACGTTCCTACCCTTAATTGGGCCGGGTTCGCGATCTAGATCTTTTACTTTGAAAAAATTAGAGTGTTTAAAGCAGGCTTGAGCTATGAATACATTAGCATGGAATAATAATCTAGGACTTCGGTTCTATTTTGTTGGTTTCTAGTACTGAAGTAATGATTGATAGGGATCGTTGGGGGTGCTAGTATTGAGCGGCCAGAGGTGAAATTCTTGGATTCGCTCAAGACTAACTTATGCGAAAGCATTCACCAAGGAGGTCTTCTTTA	0	0	198	0	0	74	0	0	11	0	4	163	0	27	20	0	0	77	0	0	58	0	0	41	0	0	0	0	0	34	0	0	7	0	0	30	0	1	12	0	0	11	386	Eukaryota	x	Rhizaria	Cercozoa	Filosa-Thecofilosea	Ebriida
AGCTCCAATAGCGTATATTAAAGTTGTTGCAGTTAAAAAGCTCGTAGTTGGATTTCTGATCTGAGCGTCCGGTCCGCCGCTGTGCGGTGTGTACTTGGTTCGACTCGGATCTTCCTTGCAGGGAATGTGTCTGGCCTTAATTGGTCGGGTTCGGGAACTGCATCGTTTACTGTGAAAAAATTAGAGTGTTTAAAGCAGGCATTTGCTGTGAATACATTAGCATGGAATAATAAGATAGGACTTTGGTTCTATTTTGTTGGTTGGAGGCCAAGGTAATGATTAATAGGGATAGTTGGGGGTATTCATATTTAATTGTCAGAGGTGAAATTCTTGGATTTATGAAAGATGAACTTATGCGAAAGCATTTACCAAGGATGTTTTCATTA	334	0	93	539	1	11	327	0	10	397	0	17	402	1	9	325	1	9	276	1	5	101	0	11	51	0	10	125	0	1	68	1	3	69	0	0	48	0	0	14	0	0	387	Eukaryota	Chromista	Stramenopiles	Opalozoa	MAST-3	MAST-3F
AGCTCCAAGAGCGTATATTAAAGTTGTTGCAGTTAAAAAGCTCGTAGTTGGATTTCTGGTACAATGCGCCTGGCCCGCGGCGGTTACGTCTGTGAGTGCCGGTGCGCGTTTGCCATCCTTCTAGAGAACGTTTCTACCCTTCACTGGGCCGGACTCGCGATCTAGATCTTTTACTTTGAAAAAATTAGAGTGTTTAAAGCAGGCTTTTGCTGTGAATACATTAGCATGGAATAATAATCTAGGACTTCGGTTCTATTTTGTTGGTTTCTAGTACTGAAGTAATGATTGATAGGGATAGTTGGGGGTGCTAGTATTGGCCGGCCAGAGGTGAAATTCTTGGATTCGGTCAAGACTAACTTATGCGAAAGCATTCACCAAGGATGTCTTCTTTA	0	0	2	0	0	1	3	0	3	15	0	2	3	0	1	2	0	0	0	0	0	5	0	0	2	0	0	5	0	2	23	0	1	26	0	7	59	0	0	100	1	1	388	Eukaryota	x	Rhizaria	Cercozoa	Filosa-Thecofilosea	Cryomonadida
AGCTCCAATAGCGTATATTAAAGTTGTTGCGGTTAAAAAGCTCGTAGTTGGATTTCTGCTGAGGACGACCGGTCCGCCCTCTGGGTGAGTATCTGGCTCGGCCTTGGCATCTTCTTGGAGAACGTAACTGCACTTGACTGTGTGGTACGGTATCCAGGACTTTTACTTTGAGGAAATTAGAGTGTTTCAAGCAGGCGCACGCCTTGAATACATTAGCATGGAATAATAAGATAGGACCTTGGTTCTATTTTGTTGGTTTCTAGAGCTGAGGTAATGATTAATAGGGATAGTTGGGGGCATTCGTATTTAACTGTCAGAGGTGAAATTCTTGGATTTGTTAAAGACGGACTACTGCGAAAGCATTTGCCAAGGATGTTTTCATTG	42	3	78	8	0	44	4	0	31	27	0	39	18	6	38	4	0	39	3	1	64	20	1	43	5	1	100	45	0	75	25	7	28	11	1	19	37	0	7	31	0	20	389	Eukaryota	Chromista	Alveolata	Dinoflagellata	Dinophyceae	Gymnodiniales
AGCTCCAATAGCGTATATTAAAGTTGTTGCGGTTAAAACGCTCGTAGTTGGTTTTCTGTCGGGGGTGACTGGTCGTCCCAAGTGGATGGTACTTGTTCTGCTCCTGGCATCTTCTGAGGGAACACGTTTGCACTTAACTGTGTGGCGTGAGAGCTCAGACTTTTACTTTGAGGAAATGAGAGTGCTTCAAGCGGGTAATTGCCACGAATACGTTAGCATGGAATAATAACATTGGACCTCGGGCCAAAGCTGTTGGTTGCTGGAACGAGGGGAGGATAAACAGGGACAGTTGGGGGTATTCGTATTTAACTGTCAGAGGTGAAATTCTTGGATTTGTTAAAGACGGACTACTGCGAAAGCATTTGCCAAGGATGTTTTCATTG	259	2	202	296	11	90	204	1	66	370	1	126	362	6	55	175	6	65	206	37	50	111	15	51	27	12	96	161	9	43	69	6	15	40	0	6	9	1	1	4	0	0	390	Eukaryota	Chromista	Alveolata	Dinoflagellata	Syndiniales	Dino-Group-I
AGCTCCAATAGCGTATATTAAAGTTGTTGCGGTTAAAAAGCTCGTAGTTGGATTTCTGTCAAAGGGTGTTCCTCCGCCCCTTGTGGTGAGTAGTGGACATACCGTTGGCATCTTCTTGGGGAGTGTATCTGCTCTTTATTGAGTGGTGCACAAGCCAGGACTTTTACTTTGAGGAAATGAGAGTGTTTCAAGCAGGCTTGCGCCGTGAATACGTTAGCATGGAATAATAGCATCGGACCTCGCTCCAAAGCTGTTGGTTTCTTGGGGCGAGGTAAAGGTGAATAGGGATTGTTGGGGGCATTCGTATTTAACTGTCAGAGGTGAAATTCTTGGATTTGTTGAAGACGGACTACTGCGAAAGCATCTGCCAAAGATGTTCTCATTG	112	3	175	154	1	123	190	0	136	342	0	134	288	0	66	156	0	96	147	0	40	129	0	47	53	0	89	102	0	41	103	0	19	70	0	6	40	0	1	2	0	0	391	Eukaryota	Chromista	Alveolata	Dinoflagellata	Syndiniales	Dino-Group-I
AGCTCCAATAGCGTATATTAAAGTTGTTGCGGTTAAAAAGCTCGTAGTTGGATTTCTGCTGAGGACGACCGGTCCGCCCTCCGGGTGAGCATCTGGTTCGGCCTTGGCATCTTCTTGGTGAACGTAGCTGCACTTGACTGTGTGGTGCGGTACCCAGGACTTTTACTTTGAGGAAATTAGAGTGTTTCAAGCAGGCATACGCCTTGAATACATTAGCATGGAATAATAAGATAGGACCTCGGTTCTATTTTGTTGGTTTCTAGAGCTGAGGTAATGATTAATAGGGATAGTTGGGGGCATTCGTATTTAACTGTCAGAGGTGAAATTCTTGGATTTGTTAAAGACGGACTACTGCGAAAGCATTTGCCAAGGATGTTTTCATTG	16	59	120	6	0	566	10	0	319	0	0	215	12	0	145	0	0	50	0	0	17	4	0	14	0	0	34	0	0	5	1	0	4	1	0	5	2	0	3	0	0	2	392	Eukaryota	Chromista	Alveolata	Dinoflagellata	Dinophyceae	Gymnodiniales
AGCTCCAATAGCATATATTAAAGTTGTTGCAGTTAAAAAGCTCGTAGTTGGATTTCTGGCATGATGCGCCTGGCCCGCCTCCATTAGGAGTGTGTGTGCGAGTGCGCGTCTGCCATCCATTTGCAGAATGTGTCTACTCTTCATTGAGCCGGATACGTGATGTAAATCTTTTACTTTGAAAAAATTAGAGTGTTTAAAGCAGGCATTTGCTATGAATACATTAGCATGGAATAATAATCTAGGACTTCGGTTCTATTTTGTTGGTTTCTAGATCTGAAGTAATGATTGATAGGGATAGTTGGGGGTGCTAGTATTAAGGGGCCAGAGGTGAAATTCTTGGATTCTCTTAAGACTAACTTATGCGAAAGCATTCACCAAGGATGTCTTCTTTA	0	0	0	0	0	0	0	0	10	0	0	0	0	0	0	0	0	0	0	0	5	0	0	5	0	0	0	0	0	1	0	0	0	0	0	0	0	0	0	0	0	0	393	Eukaryota	x	Rhizaria	Cercozoa	Filosa-Thecofilosea	Filosa-Thecofilosea_X
AGCTCCAATAGCGTATATTAAAGTTGTTGCGGTTAAAAAGCTCGTAGTTGGATTTCTGCTGAGGACGACCGGTCCGCCCTCTGGGTGAGTATCTGGCTCGGCCTTGGCATCTTCTTGGAGAACGCAACTGCACTTGACTGTGTGGTGCGGTATCCAGGACTTTTACTTTGAGGAAATTAGAGTGTTTCAAGCAGGCGCACGCCTTGAATACATTAGCATGGAATAATAAGATAGGACCTTGGTTCTATTTTGTTGGTTTCTAGAGCTGAGGTAATGATTAATAGGGATAGTTGGGGGCATTCGTATTTAACTGTCAGAGGTGAAATTCTTGGATTTGTTAAAGACGGACTACTGCGAAAGCATTTGCCAAGGATGTTTTCATTG	0	0	2	3	0	3	0	0	0	0	0	157	0	0	4	0	0	52	0	0	33	0	0	67	0	0	41	0	0	16	0	0	39	0	0	0	0	0	2	1	0	16	394	Eukaryota	Chromista	Alveolata	Dinoflagellata	Dinophyceae	Gymnodiniales
AGCTCCAATAGCGTATATTGAAGTTGCTGCGGTTGAAAAGCTCGTAGTTGGATTTCTGTCAAGGACGACCTGTCCGCCCTCTGGGTGAGTACAAGGCTCGGCCTGGGCATCTTCTTGGGAAACGTGGCTGTACTTCACTGTGCGGCGCGGGGCCCAGGACTTTTACTTTGAGGAAATTAGAGTGTTTAAAGCAGGCTCACGCCTTGAATACATTAGCATGGAATAATAACATAGGACCTCCGTTTTATTTTGTTGGTTTCTAGAGCTGAGGTAATGATTAATAGGGATAGTTGGGGGCATTCGTATTTAACTGTCAGAGGTGAAATTCTTGGATTTGTTAAGGACGGACTACTGCGAAAGCATTTGCCAAGAATGTTTTCATTG	0	0	0	0	0	0	0	0	6	0	0	0	0	0	0	0	0	0	0	0	0	0	0	0	0	0	0	0	0	0	0	0	0	0	2	0	0	14	0	0	9	3	395	Eukaryota	Chromista	Alveolata	Dinoflagellata	Dinophyceae	Peridiniales
AGCTCCAATAGCGTATATTAAAGTTGTTGCAGTTAAAAAGCTCGTAGTTGGATTTGTGGTTGGGTCCGTCGGTCCGGCACATTGTGCGGGTACTTGATGGACTCGTCCATCCTTGGGTGGAATCTGTGTGGCATTAAGTTGTCGTGCAGGGGATGCCCATCGTTTACTGTGAAAAAATTAGAGTGTTCAAAGCAGGCTTATGCCGTTGAATATATTAGCATGGAATAATGAGATAGGACCTTGGTACTATTTTGTTGGTTTGCGCACCGAGGTAATGATTAATAGGGACAGTTGGGGGTATTCGTATTCCATTGTCAGAGGTGAAATTCTTGGATTTTTGGAAGACGAACTACTGCGAAAGCATTTACCAAGGATGTTTTCATTA	1	0	10	2	0	0	5	0	3	2	0	7	0	0	0	0	0	0	0	9	0	0	0	0	1	0	0	0	0	1	0	0	1	0	0	0	0	0	0	0	0	2	396	Eukaryota	Chromista	Stramenopiles	Ochrophyta	Bacillariophyta	Bacillariophyta_X
AGCTCCAATAGCGTATATTAAAATTGTTGCGGTTAAAAAGCTCGTAGTTGGATTTCTGCTGAGGACGACCGGTCCGCCCTCCGGGTGAGCATCTGGTTCGGCCTTGGCATCTTCTTGGTGAACGTATCTGCACTTGACTGTGTGGTGCGGTACCCAGGACTTTTACTTTGAGGAAATTAGAGTGTTTCAAGCAGGCATACGCCTTGAATACATTAGCATGGAATAATAAGATAGGACCTCGGTTCTATTTTGTTGGTTTCTAGAGCTGAGGTAATGATTAATAGGGATAGTTGGGGGCATTCGTATTTAACTGTCAGAGGTGAAATTCTTGGATTTGTTAAAGACGGACTACTGCGAAAGCATTTGCCAAGGATGTTTTCATTG	3	2	46	0	0	113	1	0	81	0	0	107	1	0	44	0	1	165	0	4	57	0	1	107	1	1	83	0	0	57	7	4	40	4	0	87	4	1	35	4	0	15	397	Eukaryota	Chromista	Alveolata	Dinoflagellata	Dinophyceae	Gymnodiniales
AGCTCCAATAGCGTATATTAAAGTTGTTGCAGTTAGAACGCTCGTAGTCGGATTTCGGGGCGGTCCGACCGGTCTGCCGATGGGTACGCACTGGTCGGCGCGTCCTTCCTTCCGGAGACCGTGCCTACTCTTAACTGAGCGGGGGCGGGAGACGGATCGTTTACTTTGAAAAAATCAGAGTGTTTCAAGCAGGCAGCTCGCTCTTGCATGGATTAGCATGGGATAATGAAATAGGACTTTGGTGCTATTTTGTTGGTTTCGAACACCGAAGTAATGATTAACAGGGACAGTCAGGGGCACTCGTATTCCGCCGAGAGAGGTGAAATTCTCAGACCAGCGGAAGACGAACTACTGCGAAAGCATTTGCCAGGGATGTTTTCACTG	0	0	1	0	0	2	0	0	1	0	0	6	0	0	6	3	0	8	0	0	7	0	0	15	0	0	15	1	0	25	10	0	79	26	0	138	21	0	28	25	5	68	398	Eukaryota	Chromista	Hacrobia	Haptophyta	Prymnesiophyceae	Prymnesiales
AGCTCCAATAGCGTATATTAAAGTTGTTGCAGTTAAAAAGCTCGTAGTTGGATTTCTGGGAGGGTGCTAATGTCCGCCGTAGCGCGTGTGCAGCCGCGCCCTTCCATCCTTCTGTTAACGCCTCTTGGCATTTGTTTGCTGGTGGCGGGCTCAGATATTTTACCTTGAGAAAATTAGAGTGTTTCAGGCAGGCTAGGCCGGAATATATTAGCATGGAATAATGGAATAGGACTATGGTCTCTTTGTTGGTTTGAGGGACTGCAGTAATGATTAATAGGGATAGTTGGGGGCATTAGTATTTAATTGTCAGAGGTGGAATTCTCAGATTTGTTAAAGACTAACTTATGCGAAAGCATTTGCCAAGGATGTTTTCATTA	72	2	124	13	100	62	39	5	40	77	6	43	55	13	12	17	31	13	22	14	5	11	24	5	4	7	4	16	7	13	30	17	5	1	8	0	51	1	0	11	5	1	399	Eukaryota	Chromista	Alveolata	Ciliophora	Spirotrichea	Strombidiida
AGCTCCAATAGCGTATATTAAAGTTGTTGCAGTTAAAAAGCTCGTAGTTGGATTTCTGGTCGGAGCGACCGGTCGGCGTCCTTTGTGGCGTGTGCACTGTTGTCGGCTCCGTCCATCCTAGTGGGAAGGCGCGTTGGCATTCATTTGTCGGCGCGTGGCCCCGCTACGTTTACTGTGAAAAAATTAGAGTGTTTAAAGCAGGCGTTCGCTGTGAATACATTAGCATGGAATAATGAGATAGGACTTTGGTACTATTTTGTTGGTTTGCGCACCAAGGTAATGATTAATAGGGATAGTTGGGGGTATTCATATTCAATTGTCAGAGGTGAAATTCTTGGATTTATGGAAGATGAACTTATGCGAAAGCATTTACCAAGGATGTTTTCATTA	312	3	179	338	4	30	280	0	67	385	1	114	313	1	58	184	12	44	209	16	30	128	4	35	51	6	29	75	2	16	59	1	4	23	1	2	36	0	0	8	0	1	400	Eukaryota	Chromista	Stramenopiles	Sagenista	MAST-8	MAST-8A
AGCTCCAATAGCGTATATTAAAGTTGTTGCAGTTAAAAAGCTCGTAGTTGGATTTCTGGCCGAGTGTCCCCAGGCCAGCATGACGTTTGGTCCTGGGCGCTCTGCCATCCTTCTGTCAACCTTCGCCTCGTTCATTCGTGGCTTTGGGGCTCAGATATTTTACCTTGAGAAAATTAGAGTGTTTCAGGCAGGCTTTCGCCGGAATACATTAGCATGGAATAATGGAAAAGGACTTCAACCTCTTCTGTTGGTCTGAGAGGCTGTAGTAATGATTAATAGGGATAGTTGGGGGCATTAGTACTTAACTGTCAGAGGTGAAATTCTCCGATTTGTTAAAGACTAACTTATGCGAAAGCATTTGCCAAGGATGTTTTCATTA	75	0	41	31	1	31	15	0	18	88	1	43	92	0	21	142	2	49	127	7	36	121	13	72	29	1	25	119	5	72	343	8	62	189	5	32	166	1	8	9	1	9	401	Eukaryota	Chromista	Alveolata	Ciliophora	Spirotrichea	Choreotrichida
AGCTCCAATAGCGTATATTAAAGTTGTTGCGGTTAAAAAGCTCGTAGTTGGATTTCTTCCAGGGGCAGCCGGTCCACACTACGTGTGCGTATCTGGTTTGACTTTGGAATCCTCTTGGGGAACGGCTCTGCGCTTAATTGCGTGGACCGGTATTCAAGACTTTTACTTTGAGGAAATTAGAGTGTTCACGGCAGGCAATCGCCCTGAATACATTAGCATGGAATAATAATATAGGATTTCGGTTCTATTTTGTTGGTTTCTAGAGCTGAAATAATGATTAATAGGGACACTTGGGGGCATTCGTATTATCACGTCAGAGGTGGAATTCTTGGATTGTGTTACGACGAACTACTGCGAAAGCATTTGCCAAGGATGTTTTCATTG	209	0	52	124	0	41	96	0	13	282	0	3	214	0	1	115	0	3	210	0	8	157	4	3	45	0	22	201	1	11	198	2	2	132	0	0	111	0	2	30	0	1	402	Eukaryota	Chromista	Alveolata	Dinoflagellata	Syndiniales	Dino-Group-II
AGCTCCAATAGCGTATATTAAAGTTGTTGCAGTTAAAAAGCTCGTAGTTGGAGTTCAGGGTGAGCTCAGCTGGTCGGCCTAATGGGTCAGAACTGGTTGACTCTCCCTTGGTTGTGGATCCCTCCGGAGTTAATTCTTCGGGTGTGGAGTCCACATCGTTTACCTTGAAAAAATTAGAGTGTTCAAAGCAGGCGTTTGCTTGAATATATTAGCATGGAATAATGGAATAGGACGCTGGTTCTATTTTGTTGGTTTTGAGAACCAGAGTAATGATTAATAGGGACAGTTGGGGGCATTCATATTTCATTGTCAGAGGTGAAATTCTTGGATTTATGAAAGATGAACTTCTGCGAAAGCATTTGCCAAGGATGTTTTCATTA	9	0	2	2	0	7	2	0	1	0	0	0	9	0	0	7	0	0	4	0	2	1	0	2	1	0	3	6	0	5	18	0	3	24	0	7	23	0	0	1	0	0	403	Eukaryota	Chromista	Hacrobia	Telonemia	Telonemia_X	Telonemia_XX
AGCTCCAATAGCGTATATTAAAGTTGTTGCAGTTAAAAAGCTCGTAGTTGGATTTGTGGCTGTCGCTAGCGGCCTATCACCTAGTGTTAGTGCTTGCTGGCGTCGCCATCCTTGGGTGGAGCCTGCGTGGCATTAGGTTGTCGTGCAGGGGATGCCCATCGTTTACTGTGAGAAAATTAGAGTGTTCAAAGCAGGCTTATGCCGTTGAATATGTTAGCATGGAATAATAAGATAGGACCTTGGTACTATTTTGTTGGTTTGCGCACCGAGGTAATGATTAATAGGGACAGTTGGGGGTATTCGTATTCCATTGTCAGAGGTGAAATTCTTGGATTTCTGGAAGACGAACTACTGCGAAAGCATTTACCAAGGATGTTTTCATTA	1	1	19	0	3	22	0	0	1	0	0	22	0	0	1	0	0	3	0	5	4	0	3	20	0	0	17	0	0	66	6	3	112	4	6	244	6	49	345	0	27	459	404	Eukaryota	Chromista	Stramenopiles	Ochrophyta	Bacillariophyta	Bacillariophyta_X
AGCTCTTCTAGCATATATTAAAATTGCTGCAGTTAAAACGCTCGTAGTTGGAATGGTTGGCATTTTGTGGTTGGATGTGCTTGATTTAAATATCAGTCATTTGGCCCGGTGCCATTATCAAATTTTTTTGGTCTGTTGGATTTAAGTATCTGGCAGGTCAGGTTAATCATGAATAAAAATTAATGCTCAAAGTAGAACACGTAAATGTTTATTGAGATAATAGCATGGGATTATAGAAAAAGAGGGAGGAAAGCAATTGTTTTATGGCAGTTGTGATTCTTCTTAATGATTAATGTGGACGTTTATTTTTTTAGCGTGGAAGTTTATATTTAAAAGCTAGAGGTGAAATTCTTGGATTTTTTAAAGATAAACATCAGCGAAGGCATTCTTCAAGTACGT…	0	0	0	0	0	0	0	0	0	0	0	0	0	0	0	0	0	0	0	0	0	0	0	0	0	0	0	0	0	0	0	0	0	0	0	0	0	0	0	0	0	0	405	Eukaryota	NA	NA	NA	NA	NA
AGCTCCAAGAGCGTATATTAAAGTTGTTGCAGTTAAAAAGCTCGTAGTTGGATTTCTGGTACAACGCGCCTGGCCCGCTTATGTGAGTGCCGGTGCGCGTTTGCCATCCTTCTAGAAAACGTTTCTACCCGGGCAACTGGGCCGGACTCGCGATCTAGATCTTTTACTTTGAAAAAATTAGAGTGTTTAAAGCAGGCTTTTGCTGTGAATACATTAGCATGGAATAATAATCTAGGACTTCGGTTCTATTTTGTTGGTTTCTAGTACTGAAGTAATGATTGATAGGGATAGTTGGGGGTGCTAGTATTGGCCGGCCAGAGGTGAAATTCTTGGATTCGGTCAAGACTAACTTATGCGAAAGCATTCACCAAGGATGTCTTCTTTA	0	1	6	0	0	6	0	0	6	0	0	0	0	0	0	0	0	1	0	0	1	0	0	5	0	0	4	0	0	0	4	0	2	0	0	3	0	0	2	0	0	13	406	Eukaryota	x	Rhizaria	Cercozoa	Filosa-Thecofilosea	Cryomonadida
AGCTCCAATAGCGTATATTAAAGTTGTTGCAGTTAAAAAGCTCGTAGTTGGATCTCGGGTACTAGCATGTGGTACGCATAACTGCTGTTACTACATGTCTGGTCCTAATCAATCGGTTGGCCGTTGATGTCCTTCATTGGGTGTTTTCGGTAGCCGGTACGTTTACTTTGAGAAAATTAGAGTGCTTAAAGCAGGCTATAGGCCTGAATAATGTTGCATGGAATAATAGAATAGGACCTCGGTTCTATTTTGTTGGTTTTGTAGAGCATTGAGGTAATGATTAATAGGGACAGACGGGGGCATTCGTATTGCGGTGTTAGAGGTGAAATTCTTGGATCGCCGCAAGACGAACAACTGCGAAAGCATTTGCCAAGAATGTTTTCATTA	0	0	0	0	0	0	0	0	0	0	0	0	0	0	0	0	0	0	0	0	0	0	0	0	0	0	0	0	0	0	0	0	0	0	0	0	0	0	0	0	0	0	407	Eukaryota	Animalia	Opisthokonta	Metazoa	Rotifera	Rotifera_X
AGCTCCAATAGCGTATATTAAAGTTGTTGCGGTTAAAAAGCTCGTAGTTGGATTTCTGCCGAGGACGACCGGTCCGCCCTCTGGGTGAGTATCTGGCTTGGCCTTGGCATCTTCTTGGAGAACGTAGCTGCACTTGACTGTGTGGTGCGGTATCCAGGACTTTTACTTTGAGGAAATTAGAGTGTTTCAAGCAGGCATACGCCTTGAATACATTAGCATGGAATAATAAGATAGGACCTCGGTTCTATTTTGTTGGTTTCTAGAGCTGAGGTAATGATTAATAGGGATAGTTGGGGGCATTCGTATTTAACTGTCAGAGGTGAAATTCTTGGATTTGTTAAAGACGGACTACTGCGAAAGCATTTGCCAAGGATGTTTTCATTG	132	1	209	50	0	256	55	0	124	67	0	155	107	0	128	29	0	52	39	0	27	47	0	27	24	0	52	32	0	56	17	0	7	13	0	5	7	0	3	8	0	2	408	Eukaryota	Chromista	Alveolata	Dinoflagellata	Dinophyceae	Gymnodiniales
AGCTCCAATAGCGTATATTAAAGTTGTTGCAGTTAAAAAGCTCGTAGTTGGATTTCTGGCAGGAGTGACCGGTCTCACACTCTGTGTGAGAACTTGTGTTGTCTCTGGCCATCCTTGGGGAGATCCTGTTTGGCATTAAGTTGTCGGGCAGGGGATACCCATCGTTTACTGTGAAAAAATTAGAGTGTTTAAAGCAGGCTTATGCCGTTGAATATATTAGCATGGAATAATAAGATAGGACCCTGGTACTATTTTGTTGGTTTGTGTACCGAGGTAATGATTAACAGGGACAGTTGTGGGTATTTGTATTGCATTGTCAGAGGTGAAATTCTTGGATTTCTGCAAGACAAACTACTGCGAAAGCATTTACCAAGGATGTTTTCATTA	0	81	53	0	174	46	0	20	0	0	75	202	0	121	38	0	106	33	0	141	14	0	225	0	0	331	0	0	114	6	0	300	28	0	65	51	0	67	13	0	59	57	409	Eukaryota	Chromista	Stramenopiles	Ochrophyta	Bacillariophyta	Bacillariophyta_X
AGCTCCAATAGCGTATATTAAAGTTGTTGCGGTTAAAAAGCTCGTAGTTGGATTTCTGTCGGAGACGCGCGGTCCGCACTATGTGCGTGTATCTGTGTCGGCTCTGGCATCCTCCTGGGGAACGGTGCTGCGCTTGATTGCGTGGTCCGGTATTCAGGACTTTTACTTTGAGGAAATTAGAGTGTTTACGGCAGGCAAGCGCCTTGAATATATTAGCATGGAATAATAACATAGGACTTTGGTTCTATTTTGTTGGTTTCTAGAACTAAGGTAATGATTAATAGGGATAATTGGGGGCATTCGTATTAACACGTCAGAGGTGAAATTCTTGGATTGTGTTACGACGAACTACTGCGAAAGCATTTGCCAAGGATGTTTTCATTG	173	0	43	197	0	2	212	1	1	474	0	3	407	1	1	167	0	0	235	0	4	196	0	1	71	0	1	211	0	7	126	0	0	57	0	1	61	0	0	2	0	0	410	Eukaryota	Chromista	Alveolata	Dinoflagellata	Syndiniales	Dino-Group-II
AGCTCCAATAGCGTATATTAAAGTTGTTGCGGTTAAAAAGCTCGTAGTTGGATTTCTGCCGAGGACGTCCGGTCCGCCCTCTGGGTGAGTACATGGCACGGCCTGGGCATCTTCTTGGGGAACGTATCTGCACTTGACTGTGTGGTGCGGTATCCAGGACTTTTACTTTGAGGAAATTAGAGTGTTTCAAGCAGGCACACGCCTTGAATACATTAGCATGGAATAATAAGATAGGACCTCGGTTCTATTTTGTTGGTTTCTAGAGCTGAGGTAATGATTAATAGGGATAGTTGGGGGCATTCGTATTTAACTGTCAGAGGTGAAATTCTTGGATTTGTTAAAGACGGACTACTGCGAAAGCATTTGCCAAGGATGTTTTCATTG	35	1	134	14	0	133	39	0	103	89	0	99	70	0	29	27	0	32	20	0	20	53	0	25	18	6	123	53	0	74	17	0	29	13	0	6	9	0	0	3	0	3	411	Eukaryota	Chromista	Alveolata	Dinoflagellata	Dinophyceae	NA
AGCTCCAATAGCGTATATTAAAGTTGTTGCAGTTAAAAAGCTCGTAGTTGGATTTCTGGTGGGAGCGATCGGTCCGCCCCGCAAGGGGTGTGTACTAGCGTCGTCTCCGGCCATCCTTGTGGGAACTGCTCTGTCCTTAGTTGGATGGGGTTTGGGAACACATCGTTTACTGTGAAAAAATTAGAGTGTTTAAAGCAGGCTTAGGCCGTTGAATACATTAGCATGGAATAATAAGATAAGACTTGGGTCATTATTTTGTTGGTTTGCGGATCGAGGTAATGATTAATAGGGATAGTTGGGGGTATTCATATTTAATTGTCAGAGGTGAAATTCTTGGATTTATGAAAGATGAACTTAGGCGAAAGCATTTACCAAGGATGTTTTCATTA	28	5	147	17	2	106	16	0	95	24	0	187	42	0	98	21	0	65	13	1	113	46	0	101	6	2	124	23	0	81	15	1	19	3	0	5	9	0	0	3	0	2	412	Eukaryota	Chromista	Stramenopiles	Pseudofungi	MAST-1	MAST-1A
AGCTCCAATAGCGTATATTTAAGTTGTTGCAGTTAAAAAGCTCGTAGTTGAATTTTGGGCGTCTCTGGCCGGTCCGCCCTTGGGGTGTGCACTGGCCGGCGTCGTCTTCCTGCCGGTTAGGTTCTCCCGGCCTTTGTTGGCTGGGGTGCTGCGCCGGCGCGGTTACTTTGAAAAAATTAGAGTGTTCAAAGCGGGCTAACGCTTGAATATATTAGCATGGAATAACACGATAGGACAGAGCGTCTATTTTGTTGGTTTCGGATGATCTGTAATGATTAAGAGGAACAGTTGGGGGCATTCGTATTTCATTGTCAGAGGTGAAATTCTTGGATTTATGAAAGACGAACTTCTGCGAAAGCATTTGCCAAGGATGTTTTCATTA	0	2	112	0	6	109	2	0	93	0	0	106	5	3	55	15	0	16	1	0	15	3	9	23	1	0	18	2	0	14	10	0	5	2	0	3	15	0	5	7	0	1	413	Eukaryota	x	Archaeplastida	Chlorophyta	Mamiellophyceae	Dolichomastigales
AGCTCCAATAGCGTATATTAAAGTTGTTGCGGTTAAAAAGCTCGTAGTTGGATTTCTGTCGAAGACGGTCGGTCCGCTCTATGAGCGTGTATCTGATTCGGCTTTGGCATCCTCGTGGGGGACGTAACTGTGCTTGATTGCATGGTGCGGAATTCACGACTTTTACTTTGAGGAAATTAGAGTGTTCACGGCAGGCAAGCGCCTTGAATATATTAGCATGGAATAATAATATAGGACTTTGGTTCTATTTTGTTGGTTTCTAGGACTAAAGTAATGATTAATAGGGATAATTGGGGGCATTTGTATTAACGCGTCAGAGGTGGAATTCTTGGATTGCGTTACGACAAACTACTGCGAAAGCATTTGCCAAGGATGTTTTCATTG	442	0	228	470	0	28	544	0	24	449	0	76	219	1	24	314	0	5	101	0	9	57	0	4	43	0	37	21	0	17	49	0	2	16	0	1	40	0	0	10	0	0	414	Eukaryota	Chromista	Alveolata	Dinoflagellata	Syndiniales	Dino-Group-II
AGCTCCAATAGCGTATGTCAAAGTTGTTGCGGTTGAAAAGCTCGTAGTTGGATCTCGATGCTGGGCTGGCGGTGCGCCCGTTGTGGCGTGTCTACTGCCAGTGCCGGCGATAAAAAGAGGCCGGCAGATATATTCCCTTGGTGCTCTTGACTGAGTGGCTTGGGTGGCCGGAACGTTTACTGTGAAAAAATTAGAGTGCTCAAGGCAGGCCTACGTGCCCGAATACTGGTGCATGGAATAATAGAGAAGGACCTCGGCGCCACGTTTGTTGGTTTACGGTGCTCGAGGTAATGATTAAGAGGGACTGCCGGGGGCCTACGTACTGCGGCGCGAGAGGTGAAATTCTGTGACCGTCGCAGGACGAACGAAAGCGAAAGCATTTGCCAAGAATGTTTTCCT…	0	0	0	0	0	0	0	0	0	0	0	0	0	0	0	0	0	0	0	0	0	0	0	0	0	0	0	0	0	0	0	0	0	0	0	0	0	0	0	0	0	0	415	Eukaryota	Animalia	Opisthokonta	Metazoa	Mollusca	Bivalvia
AGCTCCAATAGCGTATATTAAAGTTGTTGCGGTTAAAAAGCTCGTAGTTGGATTTCTGCTGAGGACGACTGGTCCGCCCCCTGGGTGAGTATCTGGTTCGGCCTGGGCATCTTCTTGGGGAACGTATCTGCACTTGATTGTGTGGTGCGGTATCCAGGACTTTTACTTTGAGGAAATTAGAGTGTTTCAAGCAGGCCCGCGCCTTGAATACATTAGCATGGAATAATAAGATAGGACCTCGGTTCTATTTTGTTGGTTTCTAGAGCTGAGGTAATGATTAATAGGGATAGTTGGGGGCATTCGTATTTAACTGTCAGAGGTGAAATTCTTGGATTTGTTAAAGACGGACTACTGCGAAAGCATTTGCCAAGGATGTTTTCATTG	23	0	36	0	0	70	0	0	30	0	0	49	2	2	41	11	0	33	17	0	99	3	3	52	15	0	56	15	0	71	57	0	48	20	0	23	78	1	16	14	3	4	416	Eukaryota	Chromista	Alveolata	Dinoflagellata	Dinophyceae	Dinophyceae_X
AGCTCCAAGAGCGTATATTAAAGTTGTTGCAGTTAAAAAGCTCGTAGTTGGATTTCTGGTACAATGCGCCTGGCCCGCGGCGGTTACGTCTGTGAGTGCCGGTGCGCGTTTGCCATCCTTCTAGAAAACGTTTCTACCCTTCACTGGGCCGGACTCGCGATCTAGATCTTTTACTTTGAAAAAATTAGAGTGTTTAAAGCAGGCTTTTGCTGTGAATACATTAGCATGGAATAATAATCTAGGACTTCGGTTCTATTTTGTTGGTTTCTAGTACTGAAGTAATGATTGATAGGGATAGTTGGGGGTGCTAGTATTGGCCGGCCAGAGGTGAAATTCTTGGATTCGGTCAAGACTAACTTATGCGAAAGCATTCACCAAGGATGTCTTCTTTA	2	0	28	0	2	9	4	2	13	0	0	15	0	0	2	2	0	3	12	0	6	16	0	3	2	0	17	6	3	20	17	0	8	26	0	7	22	1	14	14	11	24	417	Eukaryota	x	Rhizaria	Cercozoa	Filosa-Thecofilosea	Cryomonadida
AGCTCCAAGAGCGTATATTAAAGTTGTTGCAGTTAAAAAGCTCGTAGTTGGATTTCTGGTACAATGCGCCTGGCCCGCGACCGTTAGGTCGTGAGTGCCGGTGCGCGTTTGCCATCCTTCTAGAAAACGTTTCTGCTCTTTACCGGAGTTGGACTCGCGATCTAGATCTTTTACTTTGAAAAAATTAGAGTGTTTAAAGCAGGCTTTTGCTGTGAATACATTAGCATGGAATAATAATCTAGGACTTCGGTTCTATTTTGTTGGTTTCTAGTACTGAAGTAATGATTGATAGGGATAGTTGGGGGTGCTAGTATTGGCCGGCCAGAGGTGAAATTCTTGGATTCGGTCAAGACTAACTTATGCGAAAGCATTCACCAAGGATGTCTTCTTTA	0	0	0	0	0	0	0	0	0	0	0	0	0	0	0	0	0	0	0	0	0	0	0	0	0	0	0	0	0	0	0	0	0	0	0	0	0	0	0	0	0	0	418	Eukaryota	x	Rhizaria	Cercozoa	Filosa-Thecofilosea	Cryomonadida
AGCTCCAATAGCGTATATTAAAGTTGTTGCGGTTAAAAAGCTCGTAGTTGGATTTCTGCCGAGGAAGACCGGTCCGCCCTCTGGGTGAGTATCTGGCTCTGCCTGGGCATCTTCTTGGAGAACGTAGCTGCACTTGACTGTGTGGTGCGGTATCCAGGACTTTTACTTTGAGGAAATTAGAGTGTTTCAAGCAGGCATACGCCTTGAATACATTAGCATGGAATAATAAGATAGGACCTCGGTTCTATTTTGTTGGTTTCTAGAGCTGAGGTAATGATTAATAGGGATAGTTGGGGGCATTCGTATTTAACTGTCAGAGGTGAAATTCTTGGATTTGTTAAAGACGGACTACTGCGAAAGCATTTGCCAAGGATGTTTTCATTG	140	4	130	105	1	78	99	0	53	238	0	110	280	0	49	192	0	41	138	2	69	121	0	52	51	0	45	115	0	48	60	0	16	34	0	5	20	0	0	5	0	1	419	Eukaryota	Chromista	Alveolata	Dinoflagellata	Dinophyceae	NA
AGCTCCAATAGCGTATATTAAAGTTGTTGCAGTTAAAAAGCTCGTAGTCGGATTTTGGTACCAAGCCGAACGGTCTGCCGAACGGTATGCACTGTTTAGCGGGTACTTCCTTCCGGAAGCCCGTGCTCTCCTTAATTGGATGGCACGGTGAGTCCGGATCATTTACTTTGAAAAAATTAGAGTGTTCAAAGCAGGCCTATGCTCTGAATAGCTTAGCATGGAATAATAGAATAGGACTTCGGTACTATTTTGTTGGTTTCTAGGACCGAAGTAATGATTAATAGGGACAGTTGGGGGCATTTATATTCCATTGTCAGAGGTGAAATTCTTGGATTAACGGAAGATAAACTACTGCGAAAGCATCTGCCAAGGATGTTTTCATTG	29	7	135	22	0	158	22	2	57	28	3	155	11	1	68	23	0	49	15	1	47	21	2	38	6	0	76	23	0	49	15	1	26	12	0	15	7	0	1	6	1	6	420	Eukaryota	Chromista	Hacrobia	Picozoa	Picozoa_X	Picozoa_XX
AGCTCCAATAGCGTATATTAAAGTTGTTGCGGTTAAAAAGCTCGTAGTTGGATTTCTGTCGAGAACGGCCGGTCCGCACTATGTGCGTGTATCTGGTTCGGTCTTGGCATCCTCTTGGAGAACGTAACTGCGCTTGATTGCGTGGTGCGGTATTCAAGACTTTTACTTTGAGGAAATTAGAGTGTTCACGGCAGGCAAGCGCCTTGAATATATTAGCATGGAATAATAATATAGGATCTCGGTTCTATTTTGTTGGTTTCTAGAATCAGGATAATGATTAATAGGGATAATTGGGGGCATTTGTATTAACGCGTCAGAGGTGGAATTCTTGGATTGCGTTACGACAAACTACTGCGAAAGCATTTGCCAAGGATGTTTTCATTG	64	13	312	294	21	284	190	0	149	135	11	331	49	0	206	105	49	152	107	2	76	23	22	58	13	16	129	44	25	37	38	2	19	26	0	24	15	0	4	2	0	7	421	Eukaryota	Chromista	Alveolata	Dinoflagellata	Syndiniales	Dino-Group-II
AGCTCCAATAGCGTATATTAAAGTTGTTGCAGTTAAAAAGCTCGTAGTTGGATTTCGGAACCGGCCGATTGGTCCGTCCTCTGGATCGTGTACTGATCGGTCTGTTCTTCTTCGCGAAGACCGCGTGTGCCCTTAACTGGGTGGGCGCGGGATTCGCGACGTTTACTTTGAAAAAATTAGAGTGTTCAAAGCAGGCAGTCGCTTGAATATCTCAGCATGGAATAATAGAATAGGACTTTGGTCTTATTTTGTTGGTTTCCGAGACCGAAGTAATGATTAATAGGGACAGTTGGGGGCATTCGTATTTCATTGTCAGAGGTGAAATTCTTGGATTTATGAAAGACGAACTTCTGCGAAAGCATTTGCCAAGGATGTTTTCATTA	6	96	17	0	0	0	3	0	0	21	0	72	2	0	11	1	217	1	9	4	2	1	0	1	0	0	1	1	0	0	1	0	0	0	0	2	1	0	0	0	0	0	422	Eukaryota	Animalia	Opisthokonta	Metazoa	Ctenophora	Ctenophora_X
AGCTCCAATAGCGTATATTAAAGTTGTTGCAGTTAAAAAGCTCGTAGTTGGATTTGTGGCGGCACCTGCGGTCCAATTTTGGTACTATCGGGTGCTGCCATCCTTGGGTGGAACCTGTGTGGCATTAGGTTGTCGTGCAGGGGATGCCCATCGTTTACTGTGAAAAAATCAGCGCGTTCAAAGCAGGCTTATGCCGTTGAATGTATTAGCATGGAATAATAAGATAGGACCTTGGTACTATTTTGTTGGTTTGCGCACCGAGGTAATGATTAATAGGGACAGTTGGGGGTATTCGTATTCCATTGTCAGAGGTGAAATTCTTGGATTTCTGGAAGACGAACTACTGCGAAAGCATTTACCAAGGATGTTTTCATTA	2	0	11	0	0	9	0	0	10	0	0	23	0	0	5	0	10	26	0	0	3	0	0	12	0	2	2	0	88	15	5	56	41	1	17	140	4	323	154	0	3	14	423	Eukaryota	Chromista	Stramenopiles	Ochrophyta	Bacillariophyta	Bacillariophyta_X
AGCTCCAGTAGCGTATATTAAAGTTGTTGCAGTTAAAAAGCTCGTAGTTGGATTTCTGGCAAGTCGAAGCTAGCCTGGCTCCTAGAGTCTCGTGCTGGATCTCGTCTGCCATCCTTCCAGAGAACGACAATACCATTCACTTGGCCGTTGTTGCAATCTGGAACTTTTACTTTGAAAAAATTAGAGTGTTCAAAGCAGGCGTTACGCTATGAATACATTAGCATGGAATAATAATTTAGGACTTTGGTTCTATTTTGTTGGTTCTAGGACCGAAGTAATGATTGATAGGGATAGTTGGGGGTGCTAGTATTCAGCGGCCAGAGGTGAAATTCTTGGATTCGCTGAAGACTAACTTATGCGAAAGCATTCACCAAGGATGTCTTCTTTA	0	0	0	0	0	0	0	0	0	0	0	0	0	0	0	0	0	0	0	0	0	0	0	0	0	0	0	0	0	0	0	0	0	0	0	0	0	0	0	0	0	0	424	Eukaryota	x	Rhizaria	Cercozoa	Filosa-Imbricatea	Marimonadida
AGCTCCAATAGCGTATATTTAAGTTGTTGCAGTTAAAAAGCTCGTAGTTGGACTTTGGGTTGGGTCGGCCGGTCCGCCTCAGGTGTGCACCGGTCGCCTCGTCCCTTCTACCGGCGATGCGCTCCTGGCCTTAACTGGCCGGGTCGTGCCTCCGGTGCTGTTACTTTGAAGAAATTAGAGTGCTCAAAGCAAGCCTACGCTCTGGATACATTAGCATGGGATAACATCATAGGATTTCGATCCTATTCTGTTGGCCTTCGGGATCGGAGTAATGATTAACAGGGACAGTCGGGGGCATTCGTATTTCATAGTCAGAGGTGAAATTCTTGGATTTATGAAAGACGAACAACTGCGAAAGCATTTGCCAAGGATGTTTTCATTA	115	268	693	9	8	41	112	8	81	18	0	16	1	2	25	1	10	4	0	0	6	0	0	1	1	7	4	2	1	1	0	0	2	0	0	0	0	0	0	5	0	0	425	Eukaryota	x	Archaeplastida	Streptophyta	Embryophyceae	Embryophyceae_X
AGCTCCAATAGCGTATATTAAAGTTGTTGCAGTTAAAAAGCTCGTAGTTGGATTTCTGGCAGGAGTGACTGACCACAAACTCTGTTTGTGAGTTGTGTCATTCTGGCCATCCTTGGTAAGATCCTTTTTGGCATTAAGTTGTCGGGAAGGGGATGACCATCGTTTACTGTGAAAAAATTAGAGTGTTTAAAGCAGGCTTATGCCGTTGAATATATTAGCATGGAATAATAAGATAGGACTTTGAGTCTATTTTGTTGGTTTGCGAGTCAAAGTAATGATTAATAGGGACAGTTGGGGGTATTCGTATTTCATTGTCAGAGGTGAAATTCTTGGATTTCTGAAAGACGAACTACTGCGAAAGCATTTACCAAGGATGTTTTCATTA	1	0	237	0	7	241	0	0	180	0	0	344	0	0	249	3	2	269	0	1	153	0	7	242	0	0	135	0	0	72	1	0	60	1	6	180	0	9	118	0	2	51	426	Eukaryota	Chromista	Stramenopiles	Ochrophyta	Bacillariophyta	Bacillariophyta_X
AGCTCCAATAGCGTATATTAAAGTTGTTGCAGTTAAAAAGCTCGTAGTTGGATCTCAGGTGCAGGCGGGCGGTCCGGCTCGCGCCGGTCACTGCTCGTATCTCCTGCCCTACCGTTTGCCGGCTCTCTCCCGTGGGTGCTCTTCACTGAGCGTCCCGGGTGGCCGGTGCGTTTACTTTGAAAAAATTAGAGTGTTCAAAGCAGGCCTCGGCAGCCTGAATAATGGTGCATGGAATAATGGAATAGGACCTCGGTTCTATTTTGTTGGTTTTCGGAACGGAGGTAATGATTAACAGGGACAAACGGGGACATTCGTATTGCGGCGTTAGAGGTGAAATTCTTGGATCGCCGCAAGACGAGCTACTGCGAAAGCATTTGTCAAGAATGTTTTCATT	0	13	13	0	0	0	0	0	0	0	0	0	0	0	0	0	0	0	0	0	0	0	0	0	0	0	0	0	0	0	0	1	0	0	0	0	0	0	0	0	0	0	427	Eukaryota	Animalia	Opisthokonta	Metazoa	Mollusca	Gastropoda
AGCTCCAATAGCGTATATTAAAGTTGTTGCAGTTAAAAAGCTCGTAGTTGGATTTCTGGCAGGGGGTAGCAGCCCGCTTGCAGCGTGGCCTTGCAATCCCCTACCATCCTTCTGTTAACGCGCCAGGGCATTCACTTGTCGGGCGCGGGCTCAGATAATTTACCTTGAGAAAATTAGAGTGTTTCAGGCAGGCTCGCGCCGGGATACATTAGCATGGAATAATGGAATAGGACTTTCGCCTCTTCTGTTGGTCTGAGGGGTGATCGTAATGATTAATAGGGATAGTTGGGGGCATTAGTACTTAACTGTCAGAGGTGAAATTCTCGGATTTGTTAAAGACTAACTTATGCGAAAGCATTTGCCAAGGATGTTTTCATTA	16	11	344	1	164	679	1	6	439	2	3	480	6	11	254	5	9	72	2	19	78	1	22	71	0	17	73	3	15	114	2	0	24	0	0	7	0	0	1	0	0	1	428	Eukaryota	Chromista	Alveolata	Ciliophora	Spirotrichea	Tintinnida
AGCTCCAATAGCGTATATTAAAGTTGTTGCAGTTAAAAAGCTCGTAGTTGGATTTCTGGGGGGCGCGGATTGTCCGCAGCCGCGTGTGCAGATGCGCCCTTTCATCCTTCTGTTAACGTCTCATGGCATTCATTTGCTGGGGGCGGGCTCAGATATTTTACCTTGAGAAAATTAGAGTGTTTCAGGCAGGCTCGCGTCGGAATACATTAGCATGGAATAATAGAATAGGACTCAGTCCTCCTTTGTTGGTTTGAGGGGTCAGAGTAATGGTTAATAGGGATAGTTGGGGGCATTAGTATTTGACTGTCAGAGGTGAAATTCTCGGATTTGTTAAAGACTAACTTATGCGAAAGCATTTGCCAAGGATGTTTTCATTA	1	0	0	0	0	0	0	0	0	0	0	0	0	0	0	0	0	0	0	0	0	0	0	0	0	0	0	0	0	0	1	6	0	0	0	0	0	0	0	0	0	0	429	Eukaryota	Chromista	Alveolata	Ciliophora	Spirotrichea	Choreotrichida
AGCTCTAATAGCGTATATTAAAGTTGTTGCGGTTAAAAAGCTCGTAGTTGGATTTTGGGCCCTCTACCGTCGGTCCGGTGTAAACCAGCACTGATAGTGGGGGCCTTCTGTCTGGAAACGGCGTCTTCGTTCTTAATTGGACGATGCGGCGGGTCTAGGACTTTTACTTTGAACAAATTAGAGTGTTTAAAGCAGGCATCCGCCTTGAATACATTAGCATGGAATAACCGAATAGGACTTTGGTCTTATTTTGTTGGTTCTAAGGACCAAAGTAATGATTAATAGGGATAGTTGGGGGCATTAGTATTTAATTGTCAGAGGTGAAATTCTTAGATTTATGAAAGACTAACTTCTGCGAAAGCATTTGCCAAGGATGTTTTCATTA	1	1	2	0	0	0	0	0	0	0	0	0	0	0	0	0	0	0	0	0	0	1	0	0	0	0	0	1	1	0	0	0	0	0	0	0	2	0	0	0	0	0	430	Eukaryota	x	Apusozoa	Apusomonadidae	Apusomonadidae_Group-1	Apusomonadidae_Group-1_X
AGCTCCAATAGCGTATATTAAAGTTGTTGCAGTTAAAAAGCTCGTAGTTGAACCTTGAGCCTGGCTGGCCGGTCCGCCTCACCGCGTGCACTGGTCCGGCCGGGTTTTTCCTTCTGGGGAGCCGCATGCCCTTCACTGGGTGTGTCGGGGAACCAGGACTTTTACTTTGAAAAAATTAGAGTGTTCAAAGCAGGCCTATGCTCGAATACATTAGCATGGAATAATAGAATAGGACGTGTGGTTCTATTTTGTTGGTTTCTAGGACCGCCGTAATGATTAATAGGGATAGTCGGGGGCATCAGTATTCAATTGTCAGAGGTGAAATTCTTGGATTTATTGAAGACTAACTACTGCGAAAGCATTTGCCAAGGATGTTTTCATTA	62	2	11	61	1	3	75	0	0	68	0	2	376	8	4	655	0	24	105	2	7	11	3	2	4	1	6	50	0	1	68	0	2	121	0	0	75	2	2	60	0	0	431	Eukaryota	Fungi	Opisthokonta	Fungi	Ascomycota	Pezizomycotina
AGCTCCAATAGCGTATATTAAAGTTGTTGCAGTTAAAACGCTCGTAGTCGGATTTCGGGGCCTGCCTGCCGGTCTGCCGATGGGTATGCACTGGCAGGCGCGTCCTTCCTTCCGGAGACTGTCCCTACTCTTAACTGAGCGGGGTCGGGAGACGGATCGTTTACTTTGAAAAAATCAGAGTGTTTCAAGCAGGCAGCTCGCTCTTGCATGGATTAGCATGGGATAATGAAATAGGACTTTGGTGCTATTTTGTTGGTTTCGAACACCGAAGTAATGATTAACAGGGACAGTCAGGGGCACTCGTATTCCGCCGAGAGAGGTGAAATTCTCAGACCAGCGGAAGACGAACCACTGCGAAAGCATTTGCCAGGGATGTTTTCACTG	13	3	74	10	0	35	12	0	20	17	0	32	5	0	23	9	0	18	16	2	17	11	0	14	1	0	8	16	0	28	25	0	15	39	0	13	23	0	3	0	0	6	432	Eukaryota	Chromista	Hacrobia	Haptophyta	Prymnesiophyceae	Prymnesiales
AGCTCCAATAGCGTATATTAAAGTTGTTGCGGTTAAAAAGCTCGTAGTTGGATTTCTTCATAAGGAGGGCGGTCTGCGCTATGCGCACGTATCTGCTACTCTTTGTGAATCCGGAAGTTTAAGGTGTGTCGCTTCATTGCGACATCCGTAGGCTTCTCTTTTACTTTGAGGAAATTAGAGTGTTCACGGCAGGCAATCGCCCTGAATACATTAGCATGGAATAATAATATAGGACGTTGGCCCTATTTTGTTGGTTTCTAGAGCTAACGTAATGATTAATAGGGATAATTGGGGGCATTCGTATTATCACGTCAGAGGTGGAATTCTTGGATTGTGTTACGACGAACTACTGCGAAAGCATTTGCCAAGGATGTTTTCATTG	0	0	1	0	0	0	1	0	1	0	0	0	9	0	0	10	0	0	22	0	1	11	0	0	6	0	0	32	0	0	32	0	0	43	0	0	75	0	0	1	0	1	433	Eukaryota	Chromista	Alveolata	Dinoflagellata	Syndiniales	Dino-Group-II
AGCTCCAATAGCGTATATTAAAGTTGTTGTGGTTAAAAAGCTCGTAGTTGGATCTCGGCGGACTGAGGGCGGTTTGCTTGCTAGTATTACTGCCCTATAGTCCGTAGTTTTGCCAGAGGTTTCGAGGTGCTCTTAATCGAGTGTCCCGGGATGCTGGCAGGTTTACTTTGAAAAAATTAGAGTGCTCAAAGCAGGCTATTACGCCTGAATATTCGTGCATGGAATAATAGAATAGGAAGTCGTTTCTATTTTGTTGGTTTTCGGAAATCGACTTAATGATTAATAGGGACAGGCGGGGGCATTTGTATTCAAACGACAGAGGTGAAATTCTTGGACCGTTTGAAGACAAACTACTGCGAAAGCATTTGCCAAGAATGTTTTCATTA	0	0	0	0	0	0	0	0	0	0	0	0	0	0	0	0	0	0	0	0	0	0	0	0	0	0	0	0	0	0	0	0	0	0	0	0	0	0	0	0	0	0	434	Eukaryota	Animalia	Opisthokonta	Metazoa	Arthropoda	Crustacea
AGCTCTAATAGCGTATATTAAAGTTGTTGCAGTTAAAAAGCTCGTAGTCGGATTTCGGGCTCGGGCAGGCTGTCGGCTTCGGTCGGACGGCAGGCTCGGGCCTTTCTGCCTGGGGACTCCGTCACACTTAACTGTGGGGCGGTTGGACGCAGGCCGTTTACTTTGAAAAAATTAGAGTGTTCAAAGCAGGCCTACGCTTGAATACATTAGCATGGAATAATGGAATAGGACTTTGGTGCTATTTTGTTGGTTTATGGGACCGAAGTAATGATTAACAGGGACAGTTGGGGCCGTTTATATTTCGTTGTCAGAGGTGAAATTCTTGGATTTACGAAAGATAAACTTCTGCGAAAGCATTCGGCAAGGATGTTTTCATTG	4	0	6	0	0	0	7	0	2	2	0	1	3	0	1	19	0	13	14	0	7	23	0	19	5	0	10	47	0	38	121	1	31	252	0	70	243	0	11	51	0	16	435	Eukaryota	Chromista	Hacrobia	Cryptophyta	Cryptophyceae	Cryptomonadales
AGCTCCAATAGCGTATATTAAAGTTGTTGCAGTTAAAAAGCTCGTAGTCGGATTTCGGGTCGGGCCGAGCGGTCTGCCGATGGGTATGCACTGTTCGGCGCGGCCTTCTTTCCGGAGACCGCGGCTACTCTTAACTGAGCGGGCGTGGGAGACGGATCGTTTACTTTGAAAAAATCAGAGTGTTTCAAGCAGGCAGCTCGCTCTTGCATGGATTAGCATGGGATAATGAAATAGGACTCTGGTGCTATTTTGTTGGTTTCGAACACCGGAGTAATGATTAACAGGGACAGTCAGGGGCACTCGTATTCCGTCGAGAGAGGTGAAATTCTCAGACCAATGGAAGACGAACCACTGCGAAAGCATTTGCCAGGGATGTTTTCACTG	0	0	2	0	0	4	0	0	3	3	0	10	1	0	3	1	0	14	5	0	19	5	0	15	1	1	28	8	0	16	16	2	34	49	1	75	94	0	12	33	1	46	436	Eukaryota	Chromista	Hacrobia	Haptophyta	Prymnesiophyceae	Phaeocystales
AGCTCCAATAGCGTATATTAAAGTTGTTGCAGTTAAAAAGCTCGTAGTTGGATTTCTGGTGGGAGCGTTGGGTCGGCCCTAAGGGCTCGTACTCAAATGTTTTCCGCCATCCTTGGAGGGATGTTGTCTGGCATTAAGTTGTCGGGCTTCCGATCTCCATCGTTTACTGTGAAAAAATTAGAGTGTTCAAAGCAGGCTTACGCCGTTGAATACATTAGCATGGAATAATAAGATAGGACCCTGGTACTATTTTGTTGGTTTGCGTACCTAGGTAATGATTAATAGGGACAGTTGGGGGTATTCGTATTCCGTTGTCAGAGGTGAAATTCTTGGATTTACGGAAGACGAACTACTGCGAAAGCATTTACCAAGGATGTTTTCATTA	6	0	46	12	0	43	7	0	29	17	1	97	4	4	62	9	1	37	7	5	81	11	2	91	1	1	80	4	5	42	11	0	19	38	0	13	30	0	9	20	0	10	437	Eukaryota	Chromista	Stramenopiles	Ochrophyta	Bolidophyceae	Parmales
AGCTCCAATAGCGTATATTAAAGTTGTTGCGGTTAAAAAGCTCGTAGTTGGATCCCTGCCGAGGACGACCGGTCTGCCCACTGGGTGTGTATCTGGTTCGGCCTGGGCATCTTCCTGGAGAACGTCTCTGCACTTGACTGTGTGGTGCGGTATCCAGGACTTTTACTTTGAGGAAATTAGAGTGTTTCAAGCAGGCACACGCCTTGAATACATTAGCATGGAATAATAATACAGGACCTTGGTTCTATTTTGTTGGTTTCTAGAATTAAGGTAACGATTAATAGGGATAGTTGGGGGCATTCGTATTTAACTGTCAGAGGTGAAATTCTTGGATTTGTTAAAGACGGACTACTGCGAAAGCATTTGCCAAGGATGTTTTCATTG	0	0	73	0	36	68	0	0	35	0	0	68	0	8	48	0	0	3	0	0	11	0	0	10	0	0	53	0	16	53	0	100	6	0	0	13	0	0	0	0	0	16	438	Eukaryota	Chromista	Alveolata	Dinoflagellata	Dinophyceae	Dinophyceae_X
AGCTCCAATAGCGTATATTTAAGTTGTTGCAGTTAAAAAGCTCGTAGTTGGATTTTGGGTCGGGGGTACCGGTCCGGTGTTTCACTGTGCACTGGTCTCCCCTTCCTTTCTGCCGGGGACGGCGTTTGCTCTTAATTGGGCGGCGTCGGAGTCGGCGTTGTTACTTTGAAAAAATTAGAGTGTTCAAAGCAAGCCATCGCTCTGAATACATTAGCATGGAATAACATGATAGGACTCTGGTCTTATTTTGTTGGTTTCCGAGACTGGAGTAATGATTAAGAGGGACAGTCGGGGGCATCCGTATTTCATTGTCAGAGGTGAAATTCTTGGATTTATGAAAGACGAACTTCTGCGAAAGCATTTGCCAAGGATGTTTTCATTA	7	3	11	2	4	14	2	0	3	6	0	18	2	1	5	0	0	9	4	2	14	4	0	10	1	1	3	1	2	1	7	0	0	1	0	0	4	0	0	4	0	0	439	Eukaryota	x	Archaeplastida	Chlorophyta	Palmophyllophyceae	Prasinococcales
AGCTCCAATAGCGTATATTAAAGTTGTTGCGGTTAAAAAGCTCGTAGTTGGATTTCTGCTGAGGACGACCGGTCCGCCCACTGGGTGAGTATCTGGCTCGATCTTGGCATCTTCTTGGAGAACGTATCTGCACTTGACTGTGTGGTGCGGTATCCAGGACTTTTACTTTGAGGAAATTAGAGTGTTTCAAGCAGGCTCATGCCTTGAATACATTAGCATGGAATAATAAGATAGGACCTGGGTTCTATTTTGTTGGTTTCTAGAGCTGAGGTAATGATTAATAGGGATAGTTGGGGGCATTCGTATTTAACTGTCAGAGGTGAAATTCTTGGATTTGTTAAAGACGGACTACTGCGAAAGCATTTGCCAAGGATGTTTTCATTG	0	0	41	0	0	0	0	0	8	0	0	32	0	0	25	0	0	4	0	0	4	3	0	6	0	0	110	1	0	37	0	0	3	0	0	0	1	0	0	0	0	0	440	Eukaryota	Chromista	Alveolata	Dinoflagellata	Dinophyceae	Dinophyceae_X
AGCTCCAATAGCGTATATTAAAGTTGTTGCAGTTAAAAAGCTCGTAGTTGGATTTCTGGTGGGAGCACGGGTCGGCCTTCACGGGTTGTACTGTTGTTGCGTCCTGCCGTTTCGGAGGGAATGGTCATGTTATTAGGTTAGCGTGATCGGAAACTCTGTCGTTTACTGTGAAAAAATTAGAGTGTTCAAAGCAGGCCTTCGCTGTGAATACATTAGCATGGAATAATAAGATAGGACTGTAGTGCTATTTTGTTGGTTTGCGTACTATGGTAATGATTAATAGGGATAGTTGGGGGTATTCATATTCAATTGTCAGAGGTGAAATTCTTGGATTTATGGAAGATGAACTACTGCGAAAGCATTTACCAAGGATGTTTTCATTA	135	2	56	159	0	7	137	0	11	142	0	16	110	2	5	79	1	8	40	1	2	40	3	4	30	0	10	35	0	3	27	0	0	20	0	1	10	0	0	6	0	1	441	Eukaryota	Chromista	Stramenopiles	Sagenista	MAST-7	MAST-7A
AGCTCCAATAGCGTATATTAAAGTTGTTGCGGTTAAAAAGCTCGTAGTTGGATTTCTGCTTGGGACAACCGGTCCGCCCTCTGGGTGAGTATCTGGTCTGGCCCGGGCATCTTCTTGGGGAACGTTACTGCACTTGACTGTGTGGTGCGGAGCCCAGGACCTTTACTTTGAGGAAATTAGAGTGTTTCAAGCAGGCATTTGCCTTGAATACATTAGCATGGAATAATAAGATAGGACCTCGTCCCTACCTTGTTGGTTCGTATGGATGAGGTAATGATTAATAGGGATAGTCGGGGGCATTCGTACTTAACTGTCAGAGGTGAAATTCTTGGATTTGTTAAAGACGGACTACTGCGAAAGCATTTGCCAAGGATGTTTTCATTG	12	2	70	5	0	4	11	0	21	24	0	21	6	0	11	14	0	13	23	1	12	8	2	31	11	0	36	21	0	16	27	0	27	45	0	8	46	0	4	27	3	5	442	Eukaryota	Chromista	Alveolata	Dinoflagellata	Syndiniales	Dino-Group-III
AGCTCCAATAGCGTATATTAAAGTTGTTGCGGTTAAAAAGCTCGTAGTTGGATTTCTGCTTGGGACAACCGGTCCGCCCTCTGGGTGAGTATCTGGCTTGGCCCGGGCATCTTCTTGGGGAACGTTACTGCACTTGACTGTGTGGTGCGGAGCCCAGGACCTTTACTTTGAGGAAATTAGAGTGTTTCAAGCAGGCATTTGCCTTGAATACATTAGCATGGAATAATAAGATAGGACCTCGTCCCTACCTTGTTGGTTCGTATGGATGAGGTAATGATTAATAGGGATAGTCGGGGGCATTCGTACTTAACTGTCAGAGGTGAAATTCTTGGATTTGTTAAAGACGGACTACTGCGAAAGCATTTGCCAAGGATGTTTTCATTG	53	3	129	61	0	66	40	0	26	78	0	40	83	0	29	19	0	31	33	4	16	45	0	23	23	1	29	49	1	17	52	3	19	31	0	9	36	0	0	17	0	3	443	Eukaryota	Chromista	Alveolata	Dinoflagellata	Syndiniales	Dino-Group-III
AGCTCCAATAGCGTATATTAAAGTTGTTGCGGTTAAAAAGCTCGTAGTTGGAGTTCTGCCAGGTGTCGCTTGTCCGCCCAAGTGGTGTGTACAGGGGTACATCTGGCCCTTTCAAGGGGAACGTATCCCCACTTAATTGTGAGGTGCGAGATCCTTGACTTTTACTTTGAGGAAATAAGAGTGTTCCAAGCAGGCTCTCGTCGTGCATAGCTCAGCATGGAATAATAGCATTGGACCTCGTCTCTACGCTGTTGGTTGCAAGAAACGAGGTAATGATAAAGAGGGATAGTTGGGGGCATTCGTATTTAACTGTCAGAGGTGAAATTCTTGGATTTGTTAAAGACGGACTACTGCGAAAGCATTTGCCATGGATGTTTTCATTG	215	2	51	265	0	3	268	0	4	361	0	26	325	1	2	339	4	4	217	0	9	173	0	5	63	0	3	182	0	0	114	0	0	36	0	0	17	0	0	0	0	0	444	Eukaryota	Chromista	Alveolata	Dinoflagellata	Syndiniales	Dino-Group-I
AGCTCCAATAGCGTATATTAAAGTTGTTGCAGTTAAAAAGCTCGTAGTTGGATTTCTGGTCTGATGCCCTGGCCCGCGTCGTTTTCGATGTGAGTGCCGGCTGTGCGTCTACCATCCTTCTAGAGAACGTTCCTACCCTTCACTGGGCCGGGTTCGCGATCTAGATCTTTTACTTTGAAAAAATTAGAGTGTTTAAAGCAGGCTTTTGCTATGAATACATTAGCATGGAATAATAATCTAGGACTTCGGTTCTATTTTGTTGGTTTCTAGTACTGAAGTAATGATTGATAGGGATAGTTGGGGGTGCTAGTATTGGGCGGCCAGAGGTGAAATTCTTGGATTCGCTCAAGACTAACTTATGCGAAAGCATTCACCAAGGATGTCTTCTTTA	0	0	0	0	0	0	0	0	3	0	0	0	0	0	0	0	0	17	0	0	0	0	0	1	0	0	10	0	0	0	0	0	3	0	0	0	0	0	2	0	0	5	445	Eukaryota	x	Rhizaria	Cercozoa	Filosa-Thecofilosea	Ebriida
AGCTCCAATAGCGTATATTAAAGTTGTTGCAGTTAAAAAGCTCGTAGTTGGATCTCGGGTCCGGGCTCGCGGTCCACCTCGCGGTGGTTACTGCCCGTCCCGACCTACCTACCGGTTTTCCCTTGGTGCTCTTAACTGAGTGTCTCGGGTGGCCGGAACGTTTACTTTGAAAAAATTAGAGTGTTCAAAGCAGGCGCTTCGCCTGAATAATGTTGCATGGAATAATGGAATAGGACCTCGGTTCTATTTTGTTGGTTTTCGGAACTTGAGGTAATGATTAAGAGGGACAGACGGGGGCATTCGTATGATGGTGTTAGAGGTGAAATTCTTGGATCGCCGTCAGACGAACTACTGCGAAAGCATTTGCCAAGAATGTTTTCATTA	0	0	9	0	0	0	0	0	0	0	0	0	0	0	0	0	0	0	0	0	1	0	0	0	0	0	0	10	22	245	4	0	22	5	0	5	21	0	81	1	0	23	446	Eukaryota	Animalia	Opisthokonta	Metazoa	Annelida	Annelida_X
AGCTCCAATAGCGTATATTAAAGTTGTTGCGGTTAAAAAGCTCGTAGTTGGATTTCTGTTGAGGACGACCGGTCCGCCCTCTGGGTGAGTATCTGGCTTGGCCTCGGCATCTTCTTGGAGCACGTAGCTGCACTTGACTGTGTGGTGCGGTATCCAGGACTTTTACTTTGAGGAAATTAGAGTGTTTCAAGCAGGCATACGCCTTGAATACATTAGCATGGAATAATAAGATAGGGCCTTGGTTCTATTTTGTTGGCTTCTAGAGCCGAGGTAATGATTAATAGGGATAGTTGGGGGCATTTGAATTTAACTGTCAGAGGTGAAATTCTTGGATTTGTTAAAGACAGACTACTGCGAAAGCATTTGCCAAGGATGTTTTCATTG	0	0	0	0	0	0	0	259	0	0	73	0	0	236	0	1	221	0	0	57	0	0	262	0	0	650	0	0	1081	0	0	23	0	0	6	0	0	26	0	0	14	0	447	Eukaryota	Chromista	Alveolata	Dinoflagellata	Dinophyceae	Dinophysiales
AGCTCCAATAGCGTATATTAAAGTTGTTGCGGTTAAAAAGCTCGTAGTTGGATTTCTGTCGAGAACTGGCGGTCTACACTTTGTGTAAGTATCTGCTTAGGTCTTGGCATCCTCCTGGGGAACGTTTCTGCGCTTGATTGCGTGGAGCGGAATTCAGGACTTTTACTTTGAGGAAATTAGAGTGTTCACGGCAGGCAAACGCCTTGAATATATTAGCATGGAATAATAATATAGGACCTTTGTTCTATTTTGTTGGTTTCTAGAGCGAAGGTAATGATTAATAGGGATAATTGGGGGCATTCGTATTAACGCGTCAGAGGTGGAATTCTTGGATTGCGTTACGACGAACTACTGCGAAAGCATTTGCCAAGGATGTTTTCATTG	183	0	67	194	1	31	104	1	20	166	0	51	162	1	13	84	1	14	130	2	2	78	1	17	32	0	4	106	0	6	83	0	2	57	0	0	29	0	2	7	1	0	448	Eukaryota	Chromista	Alveolata	Dinoflagellata	Syndiniales	Dino-Group-II
AGCTCCAATAGCGTATATTAAAGTTGTTGCAGTTAAAAAGCTCGTAGTTGGATTTCTGTTTTTTGAGGGTGGTCCGCCGAAAGGCGAGCACTGCTACTCGATTGACATCCTCTCAAAGGCGTGAGGTGCACTTAATTGTGTGTCGCATGAATTTGGGACCTTTACTTTGAAAAAATTAGAGTGTTCAAAGCAGGCTATTTGCTTGAATATATTAGCATGGAATAATGGAATAGGACTTTGGTTCTATTTTGTTGGTTTCTAGGACTGAAGTAATGATTAATAGGGACAGTTGGGGGCATTAGTATTTAATTGTCAGAGGTGAAATTCTTGGATTTATGAAAGACTAACTACTGCGAAAGCATTTGCCAAGGATGTTTTCATTA	15	0	108	1	9	57	11	4	49	11	0	62	10	0	16	0	6	21	0	6	8	1	2	3	0	0	7	0	0	0	0	0	2	3	0	0	0	0	0	0	0	0	449	Eukaryota	x	Opisthokonta	Choanoflagellida	Choanoflagellatea	Acanthoecida
AGCTCCAATAGCGTATATTAAAGTTGTTGCAGTTAAAACGCTCGTAGTCGGATTTCGGGGCGGGCCGACCGGTCTGCCGATGGGTATGCACTGGCCGGCGCGTCCTTCCTTCCGGAGACCGTGCCTACTCTTAACTGAGCGGGTTCGGGAGACGGATCGTTTACTTTGAAAAAATCAGAGTGTTTCAAGCAGGCAGCTCGCTCTTGCATGGATTAGCATGGGATAATGAAATAGGACTTTGGTGCTATTTTGTTGGTTTCGAACACCGAAGTAATGATTAACAGGGACAGTCAGGGGCACTCGTATTCCGTCGAGAGAGGTGAAATTCTCAGACCAACGGAAGACGAACCACTGCGAAAGCATTTGCCAGGGATGTTTTCACTG	2	0	21	10	0	15	2	0	4	2	0	20	9	0	2	3	0	9	8	0	8	4	0	11	1	0	2	2	0	3	2	0	4	1	0	2	2	0	0	2	0	0	450	Eukaryota	Chromista	Hacrobia	Haptophyta	Prymnesiophyceae	Prymnesiophyceae_Clade_F
AGCTCCAATAGCGTATATTAAAGTTGTTGCGGTTAAAAAGCTCGTAGTTGGATTTCTGCTGAGGACGACCGGTCCGCCCTCTGGGTGAGTATCTGGCTCGGCCTGGGCATCTTCTTGGGGAGCGTAGCTGCACTTGACTGTGTGGTGCGGTATCCAGGACTTTTACTTTGAGGAAATTAGAGTGTTTCAAGCAGGCACATGCCTTGGATACATTAGCATGGAATAATAAGATAGGACCTTGGTTCTTTTTTGTTGGTTTCTAGAGCTGAGGTAATGATTAATAGGGATAGTTGGGGGCATTTGTATTTAACTGTCAGAGGTGAAATTCTTGGATTTGTTAAAGACGGACTACTGCGAAAGCATTTGCCAAGGATGTTTTCGTTG	0	0	0	0	0	0	0	0	0	0	0	0	0	0	0	0	0	0	0	0	0	0	0	0	0	0	0	0	0	0	0	0	0	0	0	10	0	0	34	0	0	0	451	Eukaryota	Chromista	Alveolata	Dinoflagellata	Dinophyceae	NA
AGCTCCAATAGCGTATATTAAAATTGTTGCGGTTAAAACGCTCGTAGTTGGATATTTGTTGAGAACTGCCGGTCTACCCCAGTGGTCAGCACACGGTTTGTTCTCGGCACTTTCCTGGGGAGAGTGTTTGCACTTCACTGTGTGGCACATGATCCAGAACTTTTACTTTGAGGAAATGAGAGTGTTTCAAGCAGGCGCCTGTCGTGAATACGTTAGCATGGAATAATAGCATGGGACCGCGGTCTGAAGCTGTTGGTTTTCGGGCCGTGGTAATGAAAATAGGGATAGTTGGGGGTATTCGTATTTAACTGTCAGAGGTGAAATTCTTGGATTTTTTAAAGACGGACTACTGCGAAAGCATCTGCCCAGGATGTTTTTATTG	7	5	185	6	81	276	0	4	109	8	16	423	1	40	150	0	13	157	0	89	213	5	39	182	0	71	140	3	67	54	1	24	24	0	2	13	0	6	13	0	2	12	452	Eukaryota	Chromista	Alveolata	Dinoflagellata	Syndiniales	Dino-Group-I
AGCTCCAATAGCGTATATTAAAGTTGTTGCAGTTAAAAAGCTCGTAGTTGGAGTTCAGAGTGAGCTCAGCCGGTCCGCCTCATGGGTGAGTACTGGTCGACTCTCTCTTGTTTGTGAATCCCGCCCGGAGTTAATTCTTCGGGATGTGGAGTTCACATCGTTTACCTTGAAAAAATTAGAGTGTTCAAAGCAGGCGTTTGCTTGAATATATTAGCATGGAATAATGGAATAGGACCCTGGTTCTATTTTGTTGGTTTTGAGAACCAGAGTAATGATTAATAGGGATAGTTGGGGGCATTCATATTTCATTGTCAGAGGTGAAATTCTTGGATTTATGAAAGATGAACTTCTGCGAAAGCATTTGCCAAGGATGTTTTCATTA	2	0	34	0	0	31	0	0	38	1	0	56	0	0	26	0	0	15	4	0	44	1	0	86	2	0	52	8	0	77	9	0	63	21	1	94	59	1	52	7	0	29	453	Eukaryota	Chromista	Hacrobia	Telonemia	Telonemia_X	Telonemia_XX
AGCTCCAATAGCGTATATTAAAGTTGTTGCAGTTAAAAAGCTCGTAGTTGGATTTCTGCTTTGAATGTCCGGTCGGTCACTTTGTGATGTGTACTTTGGAGATTTGAAGCATTTTTTGTGAGGGTCCTTGACTGGCATTAAGTTGTTGGTTTTGGAAGCTTGCATCGTTTACTGTGAAAAAATTAGAGTGTTTCAAGCAGGCGTTTGCTTTTGAATACATTAGCATGGAATAATAATATATGACTCGCGTGGTCTATTTTGTTGGTTTGCACACGCAAGTAATGATTAATAGGGACAGTTGGGGGTATTCATATTTGAGCGTCAGAGGTGAAATTCTTGGATCGCTGAAAGATGAGCTTAGGCGAAAGCATTTATCAAGGATGTTTTCATTA	3	0	1	0	0	0	0	0	0	0	0	0	0	0	8	8	0	0	0	0	0	2	0	0	2	0	0	5	0	0	12	61	16	16	6	37	36	53	16	21	13	26	454	Eukaryota	Chromista	Stramenopiles	Pseudofungi	Oomycota	Oomycota_X
AGCTCCAATAGCGTATATTAAAATTGTTGCGGTTAAAACGCTCGTAGTTGGATATCTGCCAAGGGGTTCCGGTCCTTCCCAGTGAAGAAAACACGGAACTCTTCTTGGCATTTGTTCAGGGAAGGTGTTTGCACTTTATTGTGTGTCACGTGATCTGAATTTTTACTTTGAGGAAATGAGAGTGTTCCAAGCAGGCTTTTGCCGTGAATATGATAGCATGGAATAATAGCATAGGACCCCTTTCCAAAGCTGTTGGTTTTTGGAACGAGGTAATCAAAATAAGGATAGTTGGGGGTATTCGTATTTAACTGTCAGAGGTGAAATTCTTGGATTTTTTAAAGACGAACTATTGCGAAGGCATCTGCCCAGGATGTTTTTGTTG	65	6	100	251	10	48	180	5	14	94	0	56	51	15	48	156	0	12	168	6	25	66	1	17	26	7	17	48	4	10	48	16	12	74	0	9	60	0	12	11	2	15	455	Eukaryota	Chromista	Alveolata	Dinoflagellata	Syndiniales	Dino-Group-I
AGCTCCAATAGCGTATATTAAAATTGTTGCAGTTAAAACGCTCGTAGTTGGAAACGAATCTATAAGTCATGGAATTATGTCCATTGACTTTATAGAGTTTGATGATTGGATTTTTTCGATCATCATAGTTACCTTGAGAAAATTAATGTGCTTAAAGCGAGCATTTGCTTCGTATATTACAGCATGGAATAACGTAGATTAACGTAGTTTATCTTATTGGTTCGTAGACTATAGTTTTGATTAAGAGAAACAGATGGGGGCATTCGTATTTGCCAGTTAGAGGTGAAATTCTTAGACCTGGCAACGACGAACAACTGCGAAAGCATTTGCCAAGGATGTTTTCATTG	0	3	653	0	0	110	0	0	44	1	9	0	0	0	0	0	0	63	0	3	90	0	0	43	0	0	32	0	0	0	0	2	2	0	0	10	14	0	0	0	0	0	456	Eukaryota	NA	NA	NA	NA	NA
AGCTCCGATAGCGTATATTAAAGTTGTTGCAGTTAAAAAGCTCGTAGTTGAACTTCTGACAGGATAGCCGGCCCTACAAAAGCCTGGCGGTCATGTCATCCCCTTTGTATTACTAAACATGCACTTTGTTGTGCAGTTTTGTGATCAAGGAATTTACTTTGAAAAAATTAGAGTGTTTCAAGCAAGCGCTTCGCTGGAATACATTAGCATGGAATAATAGAATATGACCTTTGTTCATTTATTGGTCCAATGAGTGGAGGTAATGATTAACAGGGACAGTTGGGGGCATTAGTATTGCTTTGTCAGAGGTGAAATTCATTGATTATCGCAAGACTAACTTATGCGAAAGCATTTGCCAAGGATGTTTTCATTA	52	0	82	12	0	12	8	0	14	23	0	9	39	0	5	16	0	10	28	0	2	21	11	6	10	0	13	21	0	5	27	0	8	14	0	1	19	0	0	13	0	3	457	Eukaryota	Chromista	Alveolata	Ciliophora	Nassophorea	Nassophorea_X
AGCTCCAATAGCGTATATTAAAGTTGTTGCAGTTAAAAAGCTCGTAGTCTGACTGTTGACCTGGTGTTGAGCGTCCGTGGCTTCTGGTCATGTGTACGCGAGGCACTGGTCACTACCTTCGGAGGAGCGTTCGTGCTTTTAACTAAGTGCGTGCGGGATTCCGATAGTTTACTTTGAGAAAAATAGAGTGTTCAAAGCAGGCGATTGCCTTGAATACATTAGCATGGGATAATGAAATAGGACGTTGGTTCTATTTTGATGGTTTACGGACCGACGTAATGATTAATAGGGACAGTTGGGGACATTTATATTCCATGGTTAGAGGTGAAATTCTTGGATTCATGGAAGATAAACTACTGCGAAAGCATTTGTCAAAGATGTTTTCATTG	7	4	233	2	4	253	0	1	188	0	0	282	5	0	112	0	1	50	9	1	45	4	3	53	6	0	73	10	1	104	16	0	81	51	4	95	18	12	10	0	10	5	458	Eukaryota	Chromista	Hacrobia	Centroheliozoa	Centroheliozoa_X	Pterocystida
AGCTCCAATAGCGTATACTAATGTTGTTGCAGTTAAAAAGCTCGTAGTTGGATTTCTGGGATTTTCAGCCGGCCGGCTCTTAGGAGTTGTAGCTAGGTTTGCAAGTCTCATCTTCTCACAATTCTCACTGGCCTTAACTGTTCGGTGCAGAGGACTGAGTCGTTTACTTTGAGAAAATTAGAGTGTTCAAAGCAGGCTATCGCCTTGAATATATTAGCATGGAATAATGATATAGGACTTTGGTTCTATTTTGTTGGTTGTTCGAGGACCGAAGTAATGATTGATAGGGACGGTTGGGGGCGTCAGTATTCTGAAGCGAGAGGTGAAATTCTTGGACCTTCGGAAGACTAACAACTGCGAAAGCATTCGCCTAGGATGTTCTCTTTA	192	1	88	329	10	18	654	0	16	234	0	20	155	0	2	288	0	17	121	0	5	96	0	3	10	5	5	81	5	9	55	0	8	87	0	1	70	0	0	5	0	0	459	Eukaryota	x	Rhizaria	Radiolaria	RAD-B	RAD-B_X
AGCTCCAATAGCGTATATTAAAGTTGTTGCAGTTAAAAAGCTCGTAGTTGAACCTTGGACAAGGTGCGCGTGGTCTACCGCAAGGTATGACTGCGGCGCTGCGTCTCTTTAGGGGGACTCGATGCTTCGGTGTCGAGGTAACCCGTGTTACTGTGAAGAAATTAGAGTGTTTAAAGCAGGCTATCGCTTGAATACATCAGCATGGAATAACAAGTTGGACTTTGCTCCTACTTGTTGGTTTGAGGGGAAAAGTAATGATTAATAGGGCCAGTTGGGGGCATTAGTATTCAGTAGTCAGAGGTGAAATTCTTGGATTTACTGAAGACTAACTAGTGCGAAAGCATTTGCCAAGGATGTTTTCATTA	10	0	4	0	0	0	3	0	0	0	0	0	0	0	0	2	0	0	0	0	0	0	0	0	0	0	0	0	0	0	0	0	0	0	0	0	0	0	0	0	0	0	460	Eukaryota	Fungi	Opisthokonta	Fungi	Cryptomycota	Cryptomycotina
AGCTCCAATAGCGTATATTAAAGTTGTTGCAGTTAAAAAGCTCGTAGTTGGATCTCGGGTACTAGCATGTGGTACGCTTTACTGCTGTTACTACATGTCTGGTCCTAATCAATCGGTTGGCCGTTGATGCCCTTCATTGGGTGTTTTCGGTAGCCGGTACGTTTACTTTGAGAAAATTAGAGTGCTTAAAGCAGGCTATACGCCTGAATAATGTTGCATGGAATAATAGAATAGGACCTCGGTTTTATTTTGTTGGTTTTGTAGAGCATTGAGGTAATGATTAATAGGGACAGACGGGGGCATTCGTATTGCGGTGTTAGAGGTGAAATTCTTGGATCGCCGCAAGACGAACAACTGCGAAAGCATTTGCCAAGAATGTTTTCATTA	1	0	0	0	0	0	0	0	0	0	0	0	0	0	0	0	0	0	0	0	0	0	0	0	0	0	0	0	0	0	0	0	0	0	0	0	0	0	0	0	0	0	461	Eukaryota	Animalia	Opisthokonta	Metazoa	Rotifera	Rotifera_X
AGCTCCAATAGCGTATACTAAAGTTGTTGCAGTTAAAAAGCTCGTAGTTGAATTTCTGGTTGTGAAAGATGGTCCGTTCCTCAAGGAATGTGTACTAATCATTCATGGCCATCCTCGGGGAGAATGTGTGTTACTTTCAGTAGTCGTGCACAGGAACCCCGTCATTTACTGTGAGCAAAATAGAGTGTTCAAAGCAGGCTTATGCCGTTGAATATATTAGCATGGAATAATAAGATATGACTTTGGTCTATTTTGTTGGTTTGCTTTCCAAAGTAATGATTAATAGGGATAGTTGGGGGTATTCGTATTCAATTGTCAGAGGTGAAATTCTTGGATTTATGGAAGACGAACTACTGCGAAAGCATTTACCAAGGATGTTTTCATTA	1	0	19	0	2	0	1	0	1	1	0	0	0	0	0	6	0	0	1	0	0	3	0	0	0	0	0	3	0	2	5	0	0	16	0	3	7	0	1	3	0	0	462	Eukaryota	Chromista	Stramenopiles	Ochrophyta	Chrysophyceae	Chrysophyceae_X
AGCTCCAATAGCGTATATTAAAGTTGTTGCGGTTAAAAAGCTCGTAGTTGGATTTCTGTTGAGGACGGCCGGTCCGCACTATGTGCGTGTATCTGGTTCGGCCTTGGCATCCTCTTGAGGAACGTATCTGCGCTTGATTGCGTGGAGCGGTATTCAAGACTTTTACTTTGAGGAAATTAGAGTGTTCACGGCAGGCAAGCGCCTTGAATACGTTAGCATGGAATGATAATATAGGATCTTGGTTCTATTTTGTTGGTTTCTAGAGCTAAGGTAATGATTAATAGGGATAATTGGGGGCATTTGTATTAACGCGTCAGAGGTGGAATTCTTGGATTGCGTTACGACAAACTACTGCGAAAGCATTTGCCAAGGATGTTTTCATTG	221	0	29	223	0	1	106	0	4	254	0	0	257	0	3	134	0	0	189	0	2	113	0	2	64	1	1	223	0	0	88	0	0	79	0	0	86	0	0	6	0	0	463	Eukaryota	Chromista	Alveolata	Dinoflagellata	Syndiniales	Dino-Group-II
AGCTCCAATAGCGTATATTTAAGTTGTTGCAGTTAAAAAGCTCGTAGTTGGATTTCGGATGGGTGGCACCGGTCCGCCGTTTCGGTGTGCACTGGTGGCGCGCATCTTGCTGTCGGGGACGCGCTTCTGGCCTTAATTGGCTGGGACGCGGAGTCGGCGATGTTACTTTGAAAAAATTAGAGTGTTCAAAGCAGGCCTAAGCTCTGAATACATTAGCATGGAATAACGCTATAGGACTCTGGTCTTATTGCGTTGGTCTTCGAGACCGGAGTAATGATTAAGAGGGACAGTTGGGGGCATTCGTATTTCATTGTCAGAGGTGAAATTCTTGGATTTATGAAAGACGAACTTCTGCGAAAGCATTTGCCAAGGATGTTTTCATTA	0	0	4	0	0	0	0	0	0	3	0	0	0	0	0	1	0	2	0	0	0	1	0	0	0	0	2	0	0	2	0	0	2	0	0	0	0	0	0	0	0	0	464	Eukaryota	x	Archaeplastida	Chlorophyta	Pyramimonadales	Pyramimonadales_X
AGCTCCAATAGCGTATATTAAAGTTGTTGCGGTTAAAAAGCTCGTAGTTGGATTTCTGTTGAGAACGGCTCGTCCTCGCTATGCGTGTGTATGTGGTTCGATCTCGGCATCCTCCAGGGGTACATTCCTGCGCTTAGTTGCGTGGGGTGGAATTCTGGACTTTTACTTTGAGGAAATTAGAGTGTTCACGGCAGGCAATCGCCTTGAATATATTAGCATGGAATAATAATATAGGACCTTGATTCTATTTTGTTGGTTTCTAGAATTTAGGTAATGATTAATAGGGACAATTGGGGGCATTTGTATTAACACGTCAGAGGTGGAATTCTTGGATTGTGTTACGACAAACTACTGCGAAAGCATTTGCCAAGGATGTTTTCATTG	184	1	56	172	0	20	172	0	5	231	1	2	208	0	2	138	0	8	118	0	12	97	0	7	56	0	3	112	1	4	66	0	4	33	0	2	21	0	5	1	0	2	465	Eukaryota	Chromista	Alveolata	Dinoflagellata	Syndiniales	Dino-Group-II
AGCTCCAATAGCGTATATTAAAGTTGTTGCGGTAAAAAAGCTCGTAGTTGGATTTCTGTTGAGGACGACCGGTCCGTACCATGTACGCGCATCTGGTTCGGCCTCGGCATCCTCTCGATAGACGTTTCTGCGCTTGATTGCGTGGAGCGGATTTCGGGACTTTTACTTTGAGGAAATTAGAGTGTTCACGGCAGGCAATCGCCAGAATACATTAGCATGGAATAATACTATAGGATCTCGGTTCTATTTTGTTGGTTTCTAGACCCGGGGTAATGATTAATAGGGACAATTGGGGGCATTTGTATCAACACGTCAGAGGTGGAATTCTTGGATTGTGTTGCGACAAACTACTGCGAAAGCATTTGCCAAGGATGTTTTCATTG	0	0	0	0	0	7	0	0	11	0	0	4	0	0	6	0	0	2	12	0	3	25	0	4	20	0	3	96	1	1	39	6	1	21	0	9	89	1	24	58	0	28	466	Eukaryota	Chromista	Alveolata	Dinoflagellata	Syndiniales	Dino-Group-II
AGCTCCAAGAGCGTATATTAAAGTTGTTGCAGTTAAAAAGCTCGTAGTTGGATTTCTGGTACAACGCGCCTGGCCCGCTTTTGTGAGTGCCGGTGCGCGTTTGCCATCCTTCTAGAAAACGTTTCTACCCGGGCAACTGGGCCGGATTCGCGATCTAGATCTTTTACTTTGAAAAAATTAGAGTGTTTAAAGCAGGCTTTTGCTGTGAATACATTAGCATGGAATAATGATCTAGGACTTCGGTTCTATTTTGTTGGTTTCTAGTACTGAAGTAATGATTGATAGGGATAGTTGGGGGTGCTAGTATTGGCCGGCCAGAGGTGAAATTCTTGGATTCGGTCAAGACTAACTTATGCGAAAGCATTCACCAAGGATGTCTTCTTTA	0	0	15	0	0	0	0	0	0	0	0	0	0	0	0	0	0	5	0	0	7	0	0	1	0	0	3	5	0	2	0	0	4	0	0	5	0	1	2	0	0	17	467	Eukaryota	x	Rhizaria	Cercozoa	Filosa-Thecofilosea	Cryomonadida
AGCTCCAATAGCGTATATTAAAGTTGTTGCAGTTAAAAAGCTCGTAGTTGGATTTCTTAGCTGAGCGACCGGTCCGCCGCTGTGCGGTGTGTACTCGGGTGCGACTCGGCTAATCCTTGCAGGGAACGGCGTTTCGGTCTTAACTGGTCGAGGTCGGGAATTGCATCGTTTACTGTGAAAAAATTAGAGTGTTTAAAGCAGGCTTATGCTGTGAATACATTAGCATGGAATAATAAGATAGGACTTTGGTTCTATTTTGTTGGTTGGAGGCCAAGGTAATGATTAATAGGGATAGTTGGGGGTATTCATATTTAATTGTCAGAGGTGAAATTCTTGGATTTATGAAAGATGAACTTATGCGAAAGCATTTACCAAGGATGTTTTCATTA	76	2	113	64	0	60	41	0	31	113	0	94	143	0	59	94	1	35	66	7	54	45	5	46	19	2	60	29	2	22	16	0	7	15	0	4	22	0	1	8	0	1	468	Eukaryota	Chromista	Stramenopiles	Opalozoa	MAST-3	MAST-3E
AGCTCCAATAGCGTATATTAAAGTTGTTGCAGTTAAAAAGCTCGTAGTTGGATTTCTGGTTGAAGCGACCGGTCGGGCGTTGATTCGTCTGCACTGGAGTCGGTTTTGGCCATCCTCTAGGAAAGTGCGTCTGGTATTAAGTTGTCGGGCGTATGATCCTGGTCTTTTACTGTGAAAAAATTAGAGTGTTTAAAGCAGGCCTTCGCCTTGAATACATTAGCATGGAATAATAAGATAGGACTTTGGTCTATTTTGTTGGTTTGCAGACCGAAGTAATGATTAATAGGGATAGTTGGGGGTATTTATATTCCGATGTCAGAGGTGAAATTCTTAGATTTTCGGAAGATAAACTTATGCGAAAGCATTTACCAAGGATGTTTTCATTA	314	0	46	320	0	0	180	0	0	210	0	1	190	0	1	159	0	1	117	0	0	58	0	1	26	0	1	45	0	1	41	0	1	25	0	0	6	0	0	9	0	0	469	Eukaryota	Chromista	Stramenopiles	Sagenista	MAST-4	MAST-4E
AGCTCCAAGAGCGTATATTAAAGTTGTTGCAGTTAAAAAGCTCGTAGTTGGATTTCTGGTACAATGCGCCTGACCCGCGGCAGTAATGCCTGTGAGTGTCGGTGCGCGTTTACCATCCTTCTAGAAAACGTTTCTACCCTTTACTGGGCCGGACTCGCGATCTAGATCTTTTACTTTGAAAAAATTAGAGTGTTCAAAGCAGGCTTTCGCTGTGAATACATTAGCATGGAATAATAATCTAGGACTTCGGTTTTATTTTGTTGGTTTCTAACACTGAAGTAATGATTGATAGGGATAGTTGGGGGTGCTAGTATTGGCCGGCCAGAGGTGAAATTCTTGGATTCGGTCAAGACTAACTTATGCGAAAGCATTCACCAAGGATGTCTTCTTTA	0	0	12	0	0	8	0	0	1	0	0	21	0	0	0	8	0	0	0	0	5	4	0	0	6	0	0	1	12	3	6	10	1	17	11	4	52	4	2	3	3	1	470	Eukaryota	x	Rhizaria	Cercozoa	Filosa-Thecofilosea	Cryomonadida
AGCTCCAGTAGCGTATATTAAAGTTGTTGCAGTTAAAAAGCTCGTAGTTGGATTTCTGGTACGCTGCGCCTGGCCCGCCCACGTTAGTGGTGTGAGTGTCGGTGCGCGGTTGCCATCCTTCTAGAGAACGTGTCTACCTTTAATTAGGCCGGGCTACGGGATCTAGATCATTTACTTTGAAAAAATTAGAGTGTTTAAAGCAGGCTTTTGCTATGAATACATTAGCATGGAATAATAATATAGGACTTTGGTTCTATTTTGTTGGTTTCTAGGACTAAAGTAATGATTGATAGGGATAGTTGGGGGTGCTAGTATTCAGCGGCCAGAGGTGAAATTCTTGGATTCGCTGAAGACTAACTTATGCGAAAGCATTCACCAAGGATGTCTTCTTTA	0	0	106	0	2	77	3	0	1	0	0	0	0	0	0	0	0	0	0	0	0	0	0	0	0	0	2	0	0	22	13	0	7	0	0	4	0	0	0	0	0	8	471	Eukaryota	x	Rhizaria	Cercozoa	Filosa-Thecofilosea	Ventricleftida
AGCTCCAATAGCGTATCTTAAAGTTGCTGCAGTTAAAAAGCTCGTAGTTGGATCTCGGGATCGAGCTGGCGGTCCGCCGCGAGGCGAGTCACCGCCTGTCCCAGCCCCTGCCTCTCGGCGCCCCCTCGATGCTCTTAACTGAGTGTCCCGCGGGGTCCGAAGCGTTTACTTTGAAAAAATTAGAGTGTTCAAAGCAGGCCCGGTCGCCTGAATACCGCAGCTAGGAATAATGGAATAGGACTCCGGTTCTATTTTGTGGGTTTTCTTCCTCTGAACTGGGGCCATGATTAAGAGGGACGGCCGGGGGCATTCGTATTGTGCCGCTAGAGGTGAAATTCTTGGACCGGCGCAAGACGGACGAAAGCGAAAGCATTTGCCAAGAATGTTTTCATTA	51	13	71	1	0	7	5	0	3	0	0	1	6	0	3	0	1	2	0	0	3	1	3	4	1	1	1	7	0	3	0	0	0	1	0	0	0	0	0	0	0	0	472	Eukaryota	Animalia	Opisthokonta	Metazoa	Craniata	Craniata_X
AGCTCCAATAGCGTATATTAAAGTTGCTGCAGTTAAAAAGCTCGTAGTTGGATTTCTAGCGAGGCACGAGAATATCCACCTATGGTGAATACTTCTCTCGCCTTGCTCTTCTTTAGTTGATGTCTCTGGCATTAAGTTGTCGGAGTCCTGAGACTAATCGTTTACTGTGAGAAAATTAGAGTGTTCAAAGCAGGCTTATGCCGTTGAATATATTAGCATGGAATAATAAGATAGGACTTCGGTACTATTTTGTTGGTTTGCGTACTGATGTAATGATAAATAGGGACTGGCGTGGGTATTCGTATTTTAATGTCAGAGGTGAAATTCTTAGATTATTGAAAGACGGACGACTGCGAAAGCATCTACCAAGTATGTTTTCATTA	0	24	34	0	209	16	0	30	44	0	7	5	3	28	9	0	53	19	0	34	8	0	8	0	0	8	7	0	16	8	0	32	4	0	31	12	1	7	1	0	21	1	473	Eukaryota	Chromista	Stramenopiles	Ochrophyta	Bacillariophyta	Bacillariophyta_X
AGCTCCAATAGCGTATACTAAAGTTGTTGCAGTTAAAAAGCTCGTAGTTGAATTTCTGGTCTTGGACAGCGGTCTGCCTCAAACGAGGTATGCACTATTTGTCCGAGTCCATCCTCGGGGAAAACATGTCTGTGATTTAGTTCATGGGCATGGGATCCTCGTCATTTACTGTGAGCAAAATAGAGTGTTCAAAGCAGGCTTATGCCGTTGAATATTTTAGCATGGAATAATAAGATAAGACCTTGGTCTATTTTGTTGGTTTGTACTCCAAGGTAATGATTAATAGGGACAGTTGGGGGTATTCGTATTCAATTGTCAGAGGTGAAATTCTTGGATTTATTGAAGACGAACTACTGCGAAAGCATTTACCAAGGATGTTTTCATTA	0	0	5	0	3	12	0	0	1	0	0	3	0	0	0	0	0	0	0	0	1	2	0	3	0	0	5	0	0	2	2	0	3	0	0	6	2	1	1	0	0	1	474	Eukaryota	Chromista	Stramenopiles	Ochrophyta	Chrysophyceae	Chrysophyceae_X
AGCTCCAATAGCGTATATTAAAGTTGTTGCGGTTAAAAAGCTCGTAGTTGGATTTCTGCATGGAAGGAGCGGTCCACCCTTTGGGTGAGTTACTGCTACCTTTTGTGCATCTTCCTGAGAAGGCGTTCTTCACTTCATTGTGAGGCCGCATGACTCAGGACGTTTACTTTGAGGAAATGAGAGTGTTTCAAGCAGGCAAATGCCTTGAATACGTTAGCATGGAATAATAGCATCGGACCATCGTCCAGCTGTTGGTGTCTGGGCGAAGGTAAAGGTGAATAGGGATTGTTGGGGGCATTCGTATTTAACTGTCAGAGGTGAAATTCTTGGATTTGTTGAAGACGGACTACTGCGAAAGCATCTGCCAAAGATGTTCTCATTG	45	0	25	9	0	39	26	0	47	37	0	46	32	0	8	13	0	14	9	0	10	25	0	7	0	0	6	3	0	2	7	0	2	1	0	2	0	0	0	2	0	0	475	Eukaryota	Chromista	Alveolata	Dinoflagellata	Syndiniales	Dino-Group-I
AGCTCCAATAGCGTATATTAAAGTTGTTGCGGTTAAAAAGCTCGTAGTTGGATCCCTGCCGAGGACGACCGGTCTGCCCACTGGGTGTGTATCTGGTTCGGCCTGGGCATCTTCTTGGAGAACGTCTCTGCACTTGATTGTGTGGTGCGGTATCCAGGACTTTTACTTTGAGGAAATTAGAGTGTTTCAAGCAGGCACACGCCTTGAATACATTAGCATGGAATAATAATACAGGACCTTGGTTCTATTTTGTTGGTTTCTAGAATTAAGGTAACGATTAATAGGGATAGTTGGGGGCATTCGTATTTAACTGTCAGAGGTGAAATTCTTGGATTTGTTAAAGACGGACTACTGCGAAAGCATTTGCCAAGGATGTTTTCATTG	0	84	0	0	463	0	0	10	0	0	0	0	0	164	0	0	0	0	0	0	0	0	0	0	0	0	0	0	0	0	0	0	0	0	0	0	0	0	0	0	0	0	476	Eukaryota	Chromista	Alveolata	Dinoflagellata	Dinophyceae	Peridiniales
AGCTCCAATAGCGTATATTAAAGTTGTTGCGGTTAAAAAGCTCGTAGTTGGATTTCTGCTGAGGACGACCGGTCCGCCCTCCGGGTGAGCATCTGGTTCGGCCTTGGCATCTTCTTGGTGAACGTATCTGCACTTGACTGTGTGGTGCGGTACCCAGGACTTTTACTTTGAGGAAATTCGAGTGTTTCAAGCAGGCATACGCCTTGAATACATTAGCATGGAATAATAAGATAGGACCTCGGTTCTATTTTGTTGGTTTCTAGAGCTGAGGTAATGATTAATAGGGATAGTTGGGGGCATTCGTATTTAACTGTCAGAGGTGAAATTCTTGGATTTGTTAAAGACGGACTACTGCGAAAGCATTTGCCAAGGATGTTTTCATTG	2	2	23	0	0	67	1	1	62	1	0	76	0	0	49	1	3	85	0	3	35	1	1	75	0	0	36	0	0	32	2	1	27	1	0	56	5	1	21	0	0	8	477	Eukaryota	Chromista	Alveolata	Dinoflagellata	Dinophyceae	Gymnodiniales
AGCTCCAATAGCGTATATTAAAGTTGTTGCGGTTAAAAAGCTCGTAGTTGGATTTCTGTGGTAGGCAGCCGGTCCACACTATGTGTGAGTATCTGGTTCGGCTACTGCATCCTCCTGAGGAACGTTGGTGCGCTTCACTGCGTGGCACGGTATTCAGGACTTTTACTTTGAGGAAATTAGAGTGTTCACGGCAGGCGTTTGCCCTGAATATATTAGCATGGAATAATGATATAGGATCCACGTCCTATTTTGTTGGTTTCTAGGACGAGGATAATGATTAATAGGGATAATTGGGGGCATTCGTATTAACACGTCAGAGGTGGAATTCTTGGATTGTGTTACGACGAACTACTGCGAAAGCATTTGCCAAGGATGTTTTCATTG	111	0	66	173	1	18	109	0	13	153	0	11	182	0	7	90	0	6	156	0	11	138	0	16	50	0	12	135	0	10	78	0	16	49	0	2	41	0	1	14	0	3	478	Eukaryota	Chromista	Alveolata	Dinoflagellata	Syndiniales	Dino-Group-II
AGCTCCAATAGCGTATATTAAAGTTGTTGTGGTTAAAAAGCTCGTAGTTGGATCTCGGCGGACTGAGGGCGGTTTGCTTGCTAGTATTACTGCCCTATAGTCCGTAGTTTTGCCAGAGGTTTCGAGGTGCTCTTAATCGAGTGTCCCGGGATGCTGGCAGGTTTACTTTGAAAAAATTAGAGTGCTCAAAGCAGGCTATTACGCCTGAATATTCGTGCATGGAATAATAGAATAGGAAGTCGTTTCTATTTTGTTGGTTTTCGGAAATCGACTTAATGAGTAATAGGGACAGTCGGGGGCATTTGTATTCAAACGACAGAGGTGAAATTCTTGGACCGTTTGAAGACAAACTACTGCGAAAGCATTTGCCAAGAATGTTTTCATTA	0	0	0	0	0	0	0	0	0	0	0	0	0	0	0	0	0	0	0	0	0	0	0	0	0	0	0	0	0	0	0	0	0	0	0	0	0	0	0	0	0	0	479	Eukaryota	Animalia	Opisthokonta	Metazoa	Arthropoda	Crustacea
AGCTCCAATAGCATATATTAAAGTTGTTGCAGTTAAAAAGCTCGTAGTTGGATTTCTGGCATGATGCGCCTGGCCCGCCTCAATTCTGAGTGTGTGTGCGAGTGCGCGTCTGCCATCCATTTGCAGAATGTGCCTACTCTTCATTGAGCCGGGTACGTGATGTAAATCTTTTACTTTGAAAAAATTAGAGTGTTTAAAGCAGGCATTTGCTATGAATACATTAGCATGGAATAATAATCTAGGACTTCGGTTCTATTTTGTTGGTTTCTAGATCTGAAGTAATGATTGATAGGGATAGTTGGGGGTGCTAGTATTAAGGGGCCAGAGGTGAAATTCTTGGATTCTCTTAAGACTAACTTATGCGAAAGCATTCACCAAGGATGTCTTCTTTA	1	0	0	0	0	15	0	0	2	0	0	0	0	0	0	0	0	10	0	0	0	0	0	3	0	0	0	0	0	14	22	0	21	24	0	71	103	0	49	44	2	73	480	Eukaryota	x	Rhizaria	Cercozoa	Filosa-Thecofilosea	Filosa-Thecofilosea_X
AGCTCCAATAGCGTATATTAAAGTTGTTGCAGTTAAAAAGCTCGTAGTTGGATTTCTGGTGGGAACTGCCGGTCCGCCGCCTTTGGTGGTGTGTACTAGTGTAGCTCTTGCCATACTTGTGGAGAGCGTCGCGGGCATTCATTTGTCTGTGGCGGGATCTGCATCATTTACTGTGAAAAAATTAGAGTGTTTAAAGCAGGCATTTGCCTTGAATACATTAGCATGGAATAATAAGATAGGACTTTGGCCTATTTTGTTGGTTTGCAAGCCAGGGTAATGATTAATAGGGATAGTTGGGGGTATTCATATTTAATTGTCAGAGGTGAAATTCTTGGATTTATGAAAGATGAACAACTGCGAAAGCATTTACCAAGGATGTTTTCATTA	119	4	27	104	0	2	45	0	17	105	0	18	95	1	5	138	0	9	97	0	3	73	0	6	32	0	7	66	0	5	49	2	1	16	0	1	12	0	0	0	0	0	481	Eukaryota	Chromista	Stramenopiles	Opalozoa	NA	NA
AGCTCCAATAGCGTATATTAAAGTTGTTGCAGTTAAAAAGCTCGTAGTTGGATTTCTGACAAGGATAATCGGTCCGAACCTTCGGGTTCGTGTACTTGGTTTTTCCTAGTCATCCTTATAGAGAACGTGCGTGGCATTAGGTTGTCGTGTACGGGACCTATATCATTTACTGTGAAAAAATTAGAGTGTTCAAAGCAGGCAATCGCTGTGAATACATTAGCATGGAATAATAAGATAGGACTTTGGTACTATTTTGTTGGTTTGCATACCAAGGTAATGATTAAGAGGGACAGTTGGGGGTATTCGTATTTAATTGTCAGAGGTGAAATTCTTGGATTTATGAAAGACGAACTACTGCGAAAGCATTTACCAAGGATGTTTTCATTA	5	0	10	0	0	0	0	0	0	2	0	0	0	0	0	0	0	0	0	0	0	1	4	2	1	0	0	3	44	8	5	126	1	2	106	15	14	153	25	0	44	21	482	Eukaryota	Chromista	Stramenopiles	Sagenista	Labyrinthulomycetes	Labyrinthulales
AGCTCCAATAGCGTATATTAAAGTTGTTGCGGTTAAAAAGCTCGTAGTTGGATTTCTGCATGGAAGGAGCGGTCCACCCTTTGGGTGAGTTACTGCTACCTTTTGTGCATCTTTCTGAGAAGGCGTTCTTCACTTGATTGTGAGGCCGCATGACTCAGAACATTTACTTTGAGGAAATGAGAGTGTTTCAAGCAGGCAAATGCCTTGAATACGTTAGCATGGAATAATAGCATCGGACCATCGTCCAGCTGTTGGTGTCTGGGCGAAGGTAAAGGTGAATAGGGATTGTTGGGGGCATTCGTATTTAACTGTCAGAGGTGAAATTCTTGGATTTGTTGAAGACGGACTACTGCGAAAGCATCTGCCAAAGATGTTCTCATTG	166	0	156	211	0	68	193	0	74	300	0	69	239	0	45	133	0	51	122	0	14	76	0	30	31	3	37	104	0	34	67	0	6	15	0	1	11	0	0	0	0	0	483	Eukaryota	Chromista	Alveolata	Dinoflagellata	Syndiniales	Dino-Group-I
AGCTCCAATAGCGTATATTAAAGTTGTTGCGGTTAAAAAGCTCGTAGTTGGATCTCGGCGGGCAGGGGGTGGTTCGCTCTTCAGCGCTACTGCCCCGCTTTGCCCGTGTGATTGGCGGAGGTTTCGGGGTGCTCTTCGTTGAGTGACTCGGAGCGCCGTCAGGTTTACTTTGAAAAAATTAGAGTGCTCAAAGCAGGCTTTTCACGCTTGAATATTCGTGCATGGAATAATGGAATAGGAACTCGTTTCTATTTTGTTGGTTTTCGGAAATCGAGTTAATGATCAACAGGGACAATTGGGGGCATTAGTATTCAGACGACAGAGGTGAAATTCTTGGACCGTCTGAAGACTGACTACTGCGAAAGCATTTGCCAAGAGTGTTTTCATTA	0	3	0	0	19	0	0	142	0	0	509	0	0	12	0	0	8	0	0	14	0	0	204	0	0	6	0	0	4	0	0	103	0	0	3	0	0	1	0	0	5	0	484	Eukaryota	Animalia	Opisthokonta	Metazoa	Arthropoda	Crustacea
AGCTCCAATAGCGTATATTGAAGTTGCTGCGGTTGAAAAGCTCGTAGTTGGATTTCTGCCAAGGACGACCGGTCCGCCCTTTGGGTGAGCACCTGGCTCGGCCTGGGCATCTTCTTGGGGAGCGTGACTGTACTTCATTGTGTGGCGCGGTGTCCAGGACCTTTACTTTGAGGAAATTAGAGTGTTTCAAGCAGGCTCACGCCTTGAATACATTAGCATGGAATAATAAGATAAGACCTTGGTTTATTTTGTTGGTTTCTAGATCCGAGGTAATGGTTAATAGGGATAGTTGGGGGCATTCGTATTTAACTGTCAGAGGTGAAATTCTTGGATTTGTTAAGGACGGACCACTGCGAAAGCATTTGCCAAGAACGTTTTCATTG	0	0	0	0	0	0	0	0	0	0	0	0	1	0	2	0	0	0	0	0	0	0	0	0	0	1	0	0	0	0	0	0	0	0	0	0	0	1	0	0	5	0	485	Eukaryota	Chromista	Alveolata	Dinoflagellata	Dinophyceae	Peridiniales
AGCTCCAAGAGCGTATATTAAAGTTGTTGCAGTTAAAAAGCTCGTAGTTGGATTTCTGGTACAATGCGCCTGGCCCGCGACCGTTAGGTCTGTGAGTGCCGGTGCGCGTTTGCCATCCTTCTAGAAAACGTTTCTATCCTTCGCTGGACCGGATTCGCGATCTAGATCTTTTACTTTGAAAAAATTAGAGTGTTTAAAGCAGGCTTTTGCTATGAATACATTAGCATGGAATAATAATCTAGGACTTCGGTTCTATTTTGTTGGTTTCTAGTACTGAAGTAATGATTGATAGGGATAGTTGGGGGTGCTAGTATTGGCCGGCCAGAGGTGAAATTCTTGGATTCGGTCAAGACTAACTTATGCGAAAGCATTCACCAAGGATGTCTTCTTTA	0	1	736	0	48	402	0	20	243	0	6	557	0	4	230	0	12	145	0	8	48	0	2	60	0	1	54	0	2	44	0	0	16	0	0	12	0	0	1	0	0	0	486	Eukaryota	x	Rhizaria	Cercozoa	Filosa-Thecofilosea	Cryomonadida
AGCTCCAGTAGCGTATATTAAAGTTGTTGCAGTTAAAAAGCTCGTAGTTGGATTTCTGGCTTGAGAACGCTGGCCCGCCGGGGTTACCCGTGTGAGTGCCGGCCGTTCTCTGCCATCCTTCTAGAAAACGCGTCTCGACTTCATTGTCGCGGGCGCGCCATCTAGATCATTTACTTTGAGAAAATTAGAGTGTTTAAAGCAGGCTTGCGCTATGAATACATTAGCATGGAATAATAATATAGGGCTTCGGTTCTATTTTGTTGGTTTCTAGGACTGAAGTAATGATTGATAGGGATAGTTGGGGGTGCTAGTATTCAGCGGCCAGAGGTGAAATTCTTGGATTCGCTGAAGACTAACTTATGCGAAAGCATTCACCAAGGATGTCTTCTTTA	2	0	0	7	0	0	0	0	0	0	0	0	0	0	0	0	0	0	0	0	0	0	0	0	0	0	0	0	0	0	0	1	0	0	0	0	0	0	0	0	0	0	487	Eukaryota	x	Rhizaria	Cercozoa	Filosa-Thecofilosea	Filosa-Thecofilosea_X
AGCTCCAATAGCGTATATTAAAGTTGTTGCAGTTAAAAAGCTCGTAGTTGGATTTCTGGTCGGGGCGACCGGTCGGCGTCCTTTGTGGCGTGTGCACTGTTGTCGGCCCCGACCATCCTGGCGGAAAAGGTGTCTGGCCTTCATTGGTCGGAGACGGGATCCGCCACGTTTACTGTGAAAAAATTAGAGTGTTTAAAGCAGGCGATCGCTGTGAATACATTAGCATGGAATAATGAGATAGGACTTTGGTACTATTTTGTTGGTTTGCGCACCAAGGTAATGATTAATAGGGATAGTTGGGGGTATTCATATTCAATTGTCAGAGGTGAAATTCTTGGATTTATGGAAGATGAACTTATGCGAAAGCATTTACCAAGGATGTTTTCATTA	15	0	21	9	0	10	9	0	6	4	0	8	3	0	7	8	0	3	12	0	6	5	0	1	4	0	4	8	0	2	5	0	1	5	0	1	3	0	0	3	0	1	488	Eukaryota	Chromista	Stramenopiles	Sagenista	MAST-8	MAST-8D
AGCTCCAATAGCGTATATTTAAGTTGTTGCAGTTAAAAAGCTCGTAGTTGGATTTCGGATGGGTTTGACCGGTCCGCCGTTACGGTGTGCACTGGTCGTACCTATCTTGCTGTCGGGGACGCGCTTCTGGCCTTAATTGGCTGGGACGCGGAGTCGGCGATGTTACTTTGAAAAAATTAGAGTGTTCAAAGCAGGCCTAAGCTCTGAATACATTAGCATGGAATAACGCTATAGGACTCTGGTCTTATTGCGTTGGTCTTCGAGACCGGAGTAATGATTAAGAGGGACAGTTGGGGGCATTCGTATTTCATTGTCAGAGGTGAAATTCTTGGATTTATGAAAGACGAACTTCTGCGAAAGCATTTGCCAAGGATGTTTTCATTA	0	0	2	0	0	0	0	0	4	0	0	0	1	0	2	0	0	0	0	0	0	0	0	0	1	0	2	1	0	6	9	0	8	26	0	12	33	1	4	14	0	7	489	Eukaryota	x	Archaeplastida	Chlorophyta	Pyramimonadales	Pyramimonadales_X
AGCTCCAATAGCGTATATTAAAGTTGTTGCAGTTAAAAAGCTCGTAGTTGGACTTGTGCGTGTTTTGTGTATGCTGTTGTTTATCAAAAGATGAACTCCAAGTAACCTTAGCACGCCTAAACCTTTTACTGGAAGTTTGATTTTGCTTGATTGCGAAACCAAACATCTGACCGGTAGATCATTTACTGTGAGAAAATTAGAGTGTTCAAGGCAGGCGCATTGTCGCAATTGAATATGTTAGCATGGAATAATAAGATACGGCTTCGCGCTTATGTTTTGTTGGTTTCCGAGCGGGGAGTAATGATTGACAGGGATGGTCGGGGCTGTCAGTATTCAGCGGCCAGAGGTGAAATTCACGGATTCGCTGAAGACTAACTTATGCGAAAGCATTCAGCAAGG…	4	0	5	0	0	0	2	0	0	0	0	3	0	0	1	0	0	0	0	0	0	0	0	0	0	0	0	0	0	0	0	0	3	0	0	0	1	0	0	0	0	0	490	Eukaryota	x	Rhizaria	Cercozoa	Endomyxa-Phytomyxea	Plasmodiophorida
AGCTCCAATAGCGTATATTAAAGTTGTTGCAGTTAAAAAGCTCGTAGTTGGATTTGTGGCTGTCGCGTGCGGCCTGACACCTAGTGTTAGTGTTTGCTTGCGTCGCCATCCTTGGGTGGAACCTGTGTGGCATTAGGTTGTCGTGCAGGGGATGCCCATCGTTTACTGTGAAAAAATTAGAGTGTTCAAAGCAGGCTTATGCCGTTGAATATATTAGCATGGAATAATAAGATAGGACCTTGGTACTATTTTGTTGGTTTGCGCACCAAGGTAATGATTAATAGGGACAGTTGGGGGTATTCGTATTCCATTGTCAGAGGTGAAATTCTTGGATTTTTGGAAGACGAACTACTGCGAAAGCATTTACCAAGGATGTTTTCATTA	4	0	26	0	2	20	0	6	31	0	2	27	0	0	21	0	5	1	2	46	6	3	63	2	0	9	8	0	248	13	3	40	20	8	108	128	4	226	167	0	84	40	491	Eukaryota	Chromista	Stramenopiles	Ochrophyta	Bacillariophyta	Bacillariophyta_X
AGCTCCAATAGCGTATATTAATGTTGTTGCAGTTAAAAAGCTCGTAGTTGGATTTCTGGCGGGAGCGCGCGGTCCGCCCCTCACGGGGTGTGCACTTGTGCGTCTTTGGCCATCCTTGGCGAGAGCGTCGTGGGCATTAAGTTGTCCGTGTCGGGATCGCCATCATTTACTGTGAAAAAATTAGAGTGTTTAAAGCAGGCGTTTGCTGTGAATACATTAGCATGGAATAATAAGATAGGACTTTGGTGCTATTTTGTTGGTTTGTACACCGAGGTAATGATTAATAGGGACAGTTGGGGGTATTCGTATTTAATTGTCAGAGGTGAAATTCTTGGATTTATGAAAGACGAACTACTGCGAAAGCATTTACCAAGGATGTTTTCATTA	13	0	14	32	0	2	11	0	2	32	0	2	23	0	2	17	0	0	30	1	1	8	0	1	8	1	0	4	2	4	22	0	7	4	0	1	4	0	0	17	0	0	492	Eukaryota	Chromista	Stramenopiles	Stramenopiles_X	Stramenopiles_XX	Stramenopiles_XXX
AGCTCCAATAGCGTATATTAAAGTTGTTGTGGTTAAAAAGCTCGTAGTTGGATTTCGGCGGGTATTGGTTGGTTTGAATTGCTTCAACACTGACTTTTTTACCCGTGTGTTTTGCCAGAATTTAGCGGGTGATCTTCGCCGATTGTCCGTTGGAACTGGTAGGTTTACTTTGAAAAAATTAGAGTGCTCAAAGCAAGCTTACTGCTTGAATAGTTGCGCATGGAATAATAGAATAGGAAGTCGTTTCTATTTTGTTGGTTTTCGGAAATCGACTTAATGATTAATAGGGATAGTCGGGGGCATTCGTATTCAAACGACAGAGGTGAAATTCTTGGACCGTTTGAAGACGAACTAAGGCGAAAGCATTTGCCAAGAATGTTTTCATTA	0	0	1	0	0	0	0	0	0	0	0	0	0	0	0	0	0	0	0	0	0	2	0	2	0	0	1	0	0	0	0	0	0	0	0	0	0	0	0	0	0	0	493	Eukaryota	Animalia	Opisthokonta	Metazoa	Arthropoda	Crustacea
AGCTCCAATAGCGTATATTAAAGTTGTTGCGGTTAAAAAGCTCGTAGTTGGATTTCTGCTGAGGACGACCGGTCCGCCCTCTGGGTGAGTATCTGGCTCGGCCTGGGCATCTTCTTGGAGAACGTAGCTGCACTTGACTGTGTGGTGCGGTATCCAAGACTTTTACTTTGAGGAAATTAGAGTGTTTCAAGCAGGCACACGCCTTGAATACATTAGCATGGAATAATAAGATAGGACCTCGGTTCTATTTTGTTGGTTTCTAGAGCTGAGGTAATGATTAATAGGGATAGTTGGGGGCATTCGTATTTAACTGTCAGAGGTGAAATTCTTGGATTTGTTAAAGACGGACTACTGCGAAAGCATTTGCCAAGGATGTTTTCATTG	0	7	18	0	50	0	0	8	0	0	0	2	0	0	16	0	39	0	0	5	9	0	0	11	0	0	0	0	31	0	0	3	1	0	6	0	0	1	1	0	6	0	494	Eukaryota	Chromista	Alveolata	Dinoflagellata	Dinophyceae	Peridiniales
AGCTCCAATAGCGTATATTAAAGTTGTTGCGGTTAAAAAGCTCGTAGTTGGATTTCTGCTGAGGACGACCGGTCCGCCCTCCGGGTGAGCATCTGGTTCGGCCTTGGCATCTTCTTGGTGAACGTTGCTGCACTTGATTGTGTGGTGCGGTACCCAGGACTTTTACTTTGAGGAAATTAGAGTGTTTCAAGCAGGCATATGCCTTGAATACATTAGCATGGAATAATAAGATAGGACCTTGGTTCTATTTTGTTGGTTTCTAGAGCTGAGGTAATGATTAATAGGGATAGTTGGGGGCATTCGTATTTAACTGTCAGAGGTGAAATTCTTGGATTTGTTAAAGACGGACTACTGCGAAAGCATTTGCCAAGGATGTTTTCATTG	2	118	0	0	131	56	1	0	8	2	51	74	4	0	21	0	3	23	0	1	28	0	0	0	1	6	92	4	0	37	0	0	0	3	0	6	5	0	2	0	34	2	495	Eukaryota	Chromista	Alveolata	Dinoflagellata	Dinophyceae	NA
AGCTCCAATAGCGTATATTAATGTTGTTGCAGTTAAAAAGCTCGTAGTTGGATTTCTGGTCGGAGCGCCTGGCTGGCTCCGCAAGGGGTCATGCATGGGTACCTTCGGTCATCCTCAGGGGAACTTGCACTGGTATTCATTTATCGGTGTCGGGACGCCTGTCGTTTACTGTGAACAAATTAGAGTGTTCAAAGCAAGGTGTACTTGAATACATTAGCATGGAATAATAAGATAGGACTTTGGTGGTTCTTTTTGATATTTTGTTGGTTTGCACGCCAAAGTAATGATTAATAGGAGCAGTTGGGGGTATTCGTATTCAATTGTCAGAGGTGAAATTCTTGGATTTATAGAAGACGAACTACTGCGAAAGCATTTACCAAGGATGTTTTCATTA	1	0	3	0	1	0	0	0	1	0	0	3	1	0	0	0	0	2	0	1	3	0	0	2	0	0	0	1	0	3	0	0	1	0	0	0	0	0	2	0	0	0	496	Eukaryota	Chromista	Stramenopiles	Ochrophyta	Dictyochophyceae	Dictyochophyceae_X
AGCTCCAATAGCGTATATTAAAGTTGTTGCGGTTAAAAAGCTCGTAGTTGGATTTCTGCTGAGGACGACCGGTCCGCCCTCCGGGTGAGCATCTGGTTCGGCCTTGGCATCTTCTTGGTGAACGTATCTGCACTTGACTGTGTGGTGCGGTGCCCAGGACTTTTACTTTGAGGAAATTAGAGTGTTTCAAGCAGGCATACGCCTTGAATACATTAGCATGGAATAATAAGATAGGACCTCGGTTCTATTTTGTTGGTTTCTAGAGCTGAGGTAATGATTAATAGGGATAGTTTGGGGCATTCGTATTTAACTGTCAGAGGTGAAATTCTTGGATTTGTTAAAGACGGACTACTGCGAAAGCATTTGCCAAGGATGTTTTCATTG	5	3	3	0	0	47	0	0	58	0	0	15	0	0	30	0	5	90	0	0	36	0	0	91	0	0	9	0	1	35	0	1	15	0	0	24	6	0	11	0	0	2	497	Eukaryota	Chromista	Alveolata	Dinoflagellata	Dinophyceae	Gymnodiniales
AGCTCCAAGAGCGTATATTAAAGTTGTTGCAGTTAAAAAGCTCGTAGTTGGATTTCTGGTACAACGCGCCTGGCCCGCTTTTGTGAGTGCCGGTGCGCGTTTGCCATCCTTCTAGAAAACGTTTCTACCCGGGTAACTGGGCCGGACTCGCGATCTAGATCTTTTACTTTGAAAAAATTAGAGTGTTTAAAGCAGGCTTTTGCTGTGAATACATTAGCATGGAATAATGATCTAGGACTTCGGTTCTATTTTGTTGGTTTCTAGTACTGAAGTAATGATTGATAGGGATAGTTGGGGGTGCTAGTATTGGCCGGCCAGAGGTGAAATTCTTGGATTCGGTCAAGACTAACTTATGCGAAAGCATTCACCAAGGATGTCTTCTTTA	0	0	1	0	0	0	0	0	0	0	0	0	0	0	0	0	0	0	0	0	1	0	0	3	0	0	0	0	0	20	0	0	8	0	1	42	3	1	57	0	0	39	498	Eukaryota	x	Rhizaria	Cercozoa	Filosa-Thecofilosea	Cryomonadida
AGCTCCAATAGCGTATATTTTAGTTGTTGCAGTTAAAAAGCTCGTAGTAGAATTTCTGGTGGGGGAATGCAGTTCAAGCTATGCTTGATACTCGCACTCTCCGGCCATCTTTGAGTGGAGCCTGTCTGGCATTAAGTTGTCGGGCTGGGGATGCTCATCGTTTACTGTGAAAAAATTAGAGTGTTCAAAGCAGACTTATGTCGTTGAATATATTAGCATGGGATAATAAGATAAGACTTCGGTACTATTTTGTTGGTTAGGTGCCGTTGTAATGATGAACAGGGACAGTTGTGGGTATTCGTATTCACTTGTAAGAGGTGAAATTCTTAGATTAAGGGAAGACGAACTACTGCGAAAGCATTTACCAAGGATGTTTTCATTT	0	0	10	0	2	29	0	1	13	2	0	22	0	1	9	0	2	7	0	0	2	0	1	0	0	0	6	0	0	1	0	0	4	0	0	5	0	0	5	0	0	1	499	Eukaryota	Chromista	Stramenopiles	Ochrophyta	Bacillariophyta	Bacillariophyta_X
AGCTCCAATAGCGTATATTAAAGTTGTTGCAGTTAAAAAGCTCGTAGTTGGACTTCTGGCTTGGTGTGGCGGGTCTCCGCAAGGGGTACACTGCAGCGCCGAGCCTTCTTCTCGTAGTCGTGTGGTGCACTTAACTGGGTGCCATGTGAATATGGGACCTTTACTTTGAAAAAATTAGAGTGTTCAAAGCAGGCCTTCGCTTGAATACATTAGCATGGAATAATAGAATAGGACTTTGGTTCTATTTTGTTGGTTTCTAGGACCGAAGTAATGATTAATAGGGACAGTTGGGGGCATTAGTATTTAATTGTCAGAGGTGAAATTCTTGGATTTATGAAAGACTAACTACTGCGAAAGCATTTGCCAAGGATGTTTTCATTA	26	6	384	31	11	161	28	0	160	66	1	208	49	2	135	47	7	95	20	14	71	23	18	69	4	14	80	11	17	58	19	4	23	1	1	4	2	0	1	2	0	0	500	Eukaryota	x	Opisthokonta	Choanoflagellida	Choanoflagellatea	Acanthoecida
AGCTCCAATAGCGTATGTTAAAGTTGTTGCGGCTAAAAAGCTCGTAGTTGGATTTCTGTTGAGGAACTCTGGTCCGCTCTATGAGCGTGCATCTAGTTGTGCCTCGGCATCCGCTCTGCATACGTGTCTGCGCTTGATTGCGTGGCGCGGAGGTAGGGCCTTTTACTTTGAGGAAATTAGAGTGTTCACGGCAGGCTTTCGCCTTGAATATATTAGCATGGAATAATAACATAGGATCTTGGTTCTATTTTGTTGGTTTCTAGGGCTGAGATAATGATTAATAGGGACAATTGGGGGCATTCGTATTGCGGTGTCAGAGGTGGAATTCTTGGATTACTGCACGACGAACTACTGCGAAAGCATTTGCCAAGGATGTTTTCATTG	0	0	0	0	0	0	0	0	0	0	0	0	0	0	0	0	0	0	0	0	0	0	0	0	0	0	0	0	0	0	0	0	0	0	0	0	0	0	0	0	0	0	501	Eukaryota	Chromista	Alveolata	Dinoflagellata	Syndiniales	Dino-Group-II
AGCTCCTAAAACGTATATTAAAGTTGTTGCGGTTAAAAAGCTCGTAGTTGGATTTCTGTTGAGATCGGTCGGTCCCCACTCTGTGGGCGTATCTGATATGGTCTTGGCATCCTCATAGGGAACCGGAGGCACTTCACTGTGTGGCCGGGAATCTATGACTTTTACTTTGAGGAAATTAGAGTGTTCAAAGCAGGCGACCGCCTTGAATACGTTAGCATGGAATAATAATATAGGACTTTGGCCCTATTTTGTTGGTTTCTAGGACTAAAGTAATGATTAACAGGGATATTTGGGGGCATTTGTATTAACCGGTCAGAGGTGGAATTCTTGGATTCGGTTACGACAAACTAATGCGAAAGCATTTGCCAAGGATGTTTTCATTG	95	0	36	90	0	5	100	0	3	178	0	0	112	0	1	76	0	6	131	0	3	133	0	1	93	0	0	155	2	3	158	0	5	123	0	5	94	1	14	11	0	1	502	Eukaryota	Chromista	Alveolata	Dinoflagellata	Syndiniales	Dino-Group-II
AGCTCCAATAGCGTATATTAAAGTTGTTGCGGTTAAAAAGCTCGTAGTTGGATTTCTGCTGAGGACGACCGGTCCGCCCTCTGGGTGAGTATCTGGCTCGGCCTTGGCATCTTCTTGGAGAACGTAACTGCACTTGACTGTGTGGTGCGGTATCCAGGACTTTTACTTTGAGGAAATTAGAGTGTTTCAAGCAGGCTCACGCCTTGAATACATTAGCATGGAATAATGAGATAGGACCTTGGTTCTATTTTGTTGGTTTCTAGAGCTGAGGTAATGATTAATAGGGATAGTTGGGGGCATTCGTATTTAACTGTCAGAGGTGAAATTCTTGGATTTGTTAAAGACGGACTACTGCGAAAGCATTTGCCAAGGATGTTTTCATTG	0	0	0	0	0	0	0	0	0	0	0	0	0	0	0	0	0	0	0	0	0	0	0	0	0	0	0	0	0	0	0	0	0	0	0	0	0	0	0	0	0	0	503	Eukaryota	Chromista	Alveolata	Dinoflagellata	Dinophyceae	Gymnodiniales
AGCTCCAATAGCGTATATTAAAGTTGTTGCGGTTAAAAAGCTCGTAGTTGGATCTCAGTTCCGGACCGACGGTACGCCGCCCGGCGTCTACTGTCGGCTTCCGAACGCTAAAGCCCGTCGGCTCGGTCGGGGTGCTCTTCATCGAGTGTCCCGGGCGGCCGGCACGTTTACTTTGAAAAAATTAGGGTGCTCAGAGCAGGCCAAGGCGCCTGAATACTTGTGCATGGAATAATGGAATAGGACCTCGGTTCTATTTTGTTGGTTTTAAGAGCCCGAGGTAATGATTAATAGGAACAGACGGGGGCATTCGTATTGCGACGTTAGAGGTGAAATTCTTGGATCGTCGCAAGACGAACTACTGCGAAAGCATTTGCCAAGAATGTTTTCATTA	0	0	3	0	0	0	0	0	0	0	4	0	0	0	1	0	24	0	0	0	0	0	0	0	1	0	0	1	0	0	0	0	0	0	0	0	0	0	0	0	0	0	504	Eukaryota	Animalia	Opisthokonta	Metazoa	Arthropoda	Crustacea
AGCTCCAATAGCGTATATTAAAGTTGTTGCGGTTAAAAAGCTCGTAGTTGGATTTCTGCCGAGGACGACCGGTCCGCCCTCTGGGTGAGTATCTGGCTCGGCCTGGGCATCTTCTTGGAGAACGTAGCTGCACTTGACTGTGTGGTGCGGTATCCAGGACCTTTACTTTGAGGAAATTAGAGTGTTTCAAGCAGGCACACGCCTTGAATACATTAGCATGGAATAATAAGATAGGACCTCGGTTCTATTTTGTTGGTTTCTAGAGCTGAGGTAATGATTAATAGGGATAGTTGGGGGCATTCGTATTTAACTGTCAGAGGTGAAATTCTTGGATTTGTTAAAGACGGACTACTGCGAAAGCATTTGCCAAGGATGTTTTCATTG	1	0	15	0	0	11	0	0	29	14	0	98	0	5	19	3	2	69	0	0	23	8	0	61	0	0	47	0	0	57	0	0	8	0	0	3	0	0	0	0	0	3	505	Eukaryota	Chromista	Alveolata	Dinoflagellata	Dinophyceae	Peridiniales
AGCTCCAATAGCGTATACTAAAGTTGTTGCAGTTAAAAAGCTCGTAGTTGAATTTCTGGTCGTGGCGATCGGTCCGCCCCTCACGGGGTGTGCACCTGGTCTCTACGTCCATCCTCGGGGAGAGCACGTCTGGCATTCAGTTGTCGGGTGTGGGATCCTCGTCATTTACTGTGAGCAAAATAGAGTGTTCAAAGCAGGCTTAGGCCGTTGAATACATTAGCATGGAATAATAAGATAGGACCTTGGTCTATTTTGTTGGTTTGCATTCCAAGGTAATGATTAATAGGGATAGTTGGGGGTATTCGTATTCAATTGTCAGAGGTGAAATTCTTGGATTTATGGAAGACGAACTACTGCGAAAGCATTTACCAAGGATGTTTTCATTA	41	3	103	41	2	26	59	0	14	28	0	15	21	0	1	16	4	2	6	2	2	12	1	0	1	3	2	10	0	12	4	0	0	0	0	0	0	1	4	5	0	2	506	Eukaryota	Chromista	Stramenopiles	Ochrophyta	Chrysophyceae	Chrysophyceae_X
AGCTCCAATAGCGTATATTAATGTTGTTGCAGTTAAAAAGCTCGTAGTTGGATCTCTAACGCACGCGGCCGGTCCGCCCCTCACGGGGTGTGCACTGCGCCGTCGTGCGTTATCCTGGGGGAGAGCGTCCCGCGCATTAGGTTGTGTGGGTCGGGATCCTCCACGTTTACTCAAAATAAATAAGAGTGTTCAAAGCAGGCGATTGCTGTGAATTCTTCAGTTGGGAATAATAAGATAGGACTCGGGGACTATTTTGTTGGTTTGCATCTCCGAGTAATGATTAATAGGGACAGTTGGAGATATTCATATTCAGTTGTCAGAGGTGAAATTCTTGGATTTACGGAAGATGAACTACTGCGAAAGCATTTATCGAGGATGTTTTCTTTA	32	0	6	30	0	1	44	0	6	44	0	4	23	0	1	20	0	0	23	1	1	11	0	8	7	0	2	17	0	3	24	0	1	11	0	0	11	0	0	5	0	0	507	Eukaryota	Chromista	Stramenopiles	Sagenista	Labyrinthulomycetes	Labyrinthulales
AGCTCCAATAGCGTATATTAAAGTTGTTGCAGTTAAAAAGCTCGTAGTCGGATTTTGGCATCATGCCGAACTGTCGGCCGATTGGTTTGTACGGTTTGGCGGGTGCTCTCCTTCCGGAGGCTCGTTTCCTCTTTCATTAGAGGGTTCGATGGTTCCGGGTCTTTTACTTTGAAAAAATTAGAGTGTTCAAAGCAGGCCTATGCTCTGAATAGGTTAGCATGGAATAATAAAATAGGACTTTGGTTCTATTTTGTTGGTTTCTAGGACCGAAGTAATGATTAATAGGGACAGTTGGGGGCATTCATATTCCAATGTCAGAGGTGAAATTCTTGGATTATCGGAAGATGAACTTCTGCGAAAGCATCTGCCAAGGATGTTTTCATTG	95	1	92	91	1	21	143	0	13	189	0	27	149	0	29	109	0	11	104	0	10	60	0	8	23	1	21	65	0	10	50	0	3	36	1	5	12	0	0	5	0	1	508	Eukaryota	Chromista	Hacrobia	Picozoa	Picozoa_X	Picozoa_XX
AGCTCCAATAGCGTATATTAAAGTTGTTGCGGTTAAAAAGCTCGTAGTTGGATTTCTGCTGAGGACGATCGGTCCGCCCTCTGGGTGAGTATCTGGCTCGGCCTTGGCATCTTCTTGGAGAACGTTGCTGCACTTGACTGTGTGGCGCGGTATCCAGGACTTTTACTTTGAGGAAATTAGAGTGTTTCAAGCAGGCGCACGCCTTGAATACATTAGCATGGAATAATAAGATAGGACCTCGGTTCTATTTTGTTGGTTTCTAGAGCTGAGGTAATGATTAATAGGGATAGTTGGGGGCATTCGTATTTAATTGTCAGAGGTGAAATTCTTGGATTTGTTAAAGACGGACTACTGCGAAAGCATTTGCCAAGGATGTTTTCATTG	0	13	2	0	0	0	0	0	0	0	0	0	6	0	2	3	0	9	0	0	4	21	0	47	7	0	106	14	0	37	26	0	12	15	0	18	29	0	18	22	0	11	509	Eukaryota	Chromista	Alveolata	Dinoflagellata	Dinophyceae	Gymnodiniales
AGCTCCAATAGCGTATATTAAAGTTGTTGCGGTTAAAAAGCTCGTAGTTGGATTTCTGCTGAGGATGACCGGTCCGCCCTCTGGGTGAGTATCTGGCTCAGCCTTGGCATCTTCCTGAAGAACGTATCTGCACTTGACTGTGTGGTGCGGTATTTAGGACATTTACTTTGAGGAAATTAGAGTGTTTCAAGCAAGCGCACGCCTTGAATACATTAGCATGGAATAATAAGATAGGACCTCGGTTCTATTTTGTTGGTTTCTAGAGCTGAGGTAATGATTGATAGGGATAGTTGGGGGCATTCGTATTTAACTGTCAGAGGTGAAATTCTTGGATTTGTTAAAGACGGACTACTGCGAAAGCATTTGCCAAGGATGTTTTCATTG	0	0	12	0	0	0	0	0	4	0	0	3	0	0	4	0	0	32	0	0	33	0	0	101	0	0	47	2	0	28	19	0	38	7	0	263	7	0	140	0	9	73	510	Eukaryota	Chromista	Alveolata	Dinoflagellata	Dinophyceae	Suessiales
AGCTCCAATAGCGTATATTTAAGTTGTTGCAGTTAAAAAGCTCGTAGTTGGATTTTGGGTGCGGCAGGCCGGTCCGCCGTTTCGGTGTGCACTGGCAGGCGGCATCTTTCTGTCGAGGACGCGCTCCTGGTCTTTATCTGATCGGGACGCGGAGTCGGCGCAGTTACTTTGAAAAAATTAGAGTGTTCAAAGCGGGCCTACGCTTGAATATATTAGCATGGAATAACACCATAGGACTCCTGTCCTATTCTGTTGGTCTTCGGGATGGGAGTAATGATTAAGAGGAACAGTTGGGGGCATTCGTATTTCATTGTCAGAGGTGAAATTCTTGGATTTATGAAAGACGAACTTCTGCGAAAGCATTTGCCAAGGATGTTTTCATTA	0	0	17	0	1	26	0	0	8	0	0	31	0	0	24	0	0	6	0	0	19	0	0	5	0	0	11	2	0	6	0	0	2	3	0	2	1	0	1	3	0	1	511	Eukaryota	x	Archaeplastida	Chlorophyta	Mamiellophyceae	Dolichomastigales
AGCTCCAATAGCGTATATTTAAGTTGTTGCAGTTAAAAAGCTCGTAGTTGGATTTCGGGTGAAGATGACCGGTCTGCCGTTGCGGTACGCACTGGACGTTTTCATCTTGTTGTCGGGGACGCGCTTCTGGGCTTTATTGTTCGGGACGCGGAGTCGGCGCTGTTACTTTGAAAAAATTAGAGTGTTCAAAGCAGGCAATCGCTCTGAATACATTAGCATGGAATAACGCTATAGGACTCTGGTCCTATTGTGTTGGTCTTCGGGACCGGAGTAATGATTAAGAGGGACAGTTGGGGGCATTCGTATTTCATTGTCAGAGGTGAAATTCTTGGATTTATGAAAGACGAACTTCTGCGAAAGCATTTGCCAAGGATGTTTTCATTA	0	0	1	0	0	1	0	0	0	0	0	0	0	0	0	3	0	2	1	0	2	0	0	4	0	0	0	4	0	2	6	0	9	17	0	17	21	0	2	12	0	2	512	Eukaryota	x	Archaeplastida	Chlorophyta	Pyramimonadales	Pyramimonadales_X
AGCTCCAATAGCGTATATTAAAGTTGCTGCGTTTAAAAAGCTCGTAGTTGGATCTCGGTTCCAGGCCTGCGGTCCGCCTCGAGGCGGATACTGCTCGTCCTGTGTTCGACGTCGTGGTGGTCCCTTGGTGCTCTTGACTGAGTGTCTCGGGCGGTCCCGAACGTTTACTTTGAAAAAATTAGAGTGCTCAAAGCAGGCGTATCGCCTGAATAATTCCGCATGGAATAATGGAATAGGACCTCGGTTCCAGTTTCGTTGGTTTGCGAATCCTTGAGGTAATGATTAATAGGGACTGCCGGGGGCATACGTATTGCGGCGGGAGAGGTGAAATTCGTGGATCGCCGCAAGACGAACGACAGCGAAAGCATTTGCCAAGAATGTTCTCATTA	0	0	3	0	0	0	0	0	0	0	0	0	0	0	0	0	0	0	0	1	0	0	0	0	0	0	0	0	0	0	0	0	0	0	1	0	0	0	0	0	0	0	513	Eukaryota	Animalia	Opisthokonta	Metazoa	Mollusca	Bivalvia
AGCTCCAATAGCGTATATTAAAGTTGTTGCAGTTAAAAAGCTCGTAGTTGGATTTGTGGTGTACGTGAGGCTTCCGTCCCTTTTGGGTTTCGGTGTTGCCTTACGTTGCCATCCTTGGGTGGAATCTGTGTGGCATTAGGTTGTCGTGCAGGGGATGCCCATCGTTTACTGTGAAAAAATTAGAGTGTTCAAAGCAGGCTTATGCCGTTGAATATGTTAGCATGGAATAATAATATAGGACCTTGGTACTATTTTGTTGGTTTGCGCACCGAGGTAATGATTAACAGGGACAACTGGGGATATTCGTATTCCGCTGTCAGAGGTGAAATTCTTGGATTTTTGGAAGACGAACTACTGCGAAAGCATTTATCAAGGATGTTTTCATTA	0	0	0	0	14	0	0	0	0	0	8	0	0	11	0	0	0	53	0	12	0	0	0	0	1	0	73	0	32	0	0	50	44	0	39	70	0	82	100	2	18	85	514	Eukaryota	Chromista	Stramenopiles	Ochrophyta	Bacillariophyta	Bacillariophyta_X
AGCTCCAATAGCGTATATTAAAGTTGTTGTGGTTAAAAAGCTCGTAGTTGGATCTCGGCGGACTGAGGGCGGTTTGCTTGCTAGTATTACTGCCCTATAGTCCGTAGTTTTGCCAGAGGTTTCGAGGTGCTCTTAATCGAGTGTCCCGGGATGCTGGCAGGTTTACTTTGAAAAAATTAGAGTGCTCAAAGCAGGCTATTACGCCTGAATATTCGTGCATGGAATAATAGAATAGGAAGTCGTTTCTATTTTGTTGGTTTTCGGAAATCGACTTGATGATTAATAGGGACAGTCGGGGGCATTTGTATTCAAACGACAGAGGTGAAATTCTTGGACCGTTTGAAGACAAACTACTGCGAAAGCATTTGCCAAGAATGTTTTCATTA	0	0	0	0	0	0	0	0	0	0	0	0	0	0	0	0	0	0	0	0	0	0	0	0	0	0	0	0	0	0	0	0	0	0	0	0	0	0	0	0	0	0	515	Eukaryota	Animalia	Opisthokonta	Metazoa	Arthropoda	Crustacea
AGCTCCAATAGCGTATATTAAAGTTGTTGCGGTTAAAAAGCTCGTAGTTGGATTTCTGCTGGGGACGACCGGTCCGCCCTCTGGGCGAGTATCTGGCTCGGCCTCGGCATCTTCTTGGAGAACGTAACTGCACTTGACTGTGTGGTGCGGTATCCAGGACTTTTACTTTGAGGAAACTTGTGTGTTTCGAGCAGGCGTACGCCTTGAAAACATTAGCATGGAATAATGAGATAGGACCTTGGTTCTATTTTGTTGGTTTCTAGAGCTGAGGTAATGATTAATAGGGATAGTTGGGGGCATTCGTATTTAACTGTCAGAGGTGAAATTCTTGGATTTGTTAAAGACGGACTACTGCGAAAGCATTTGCCAAGGATGTTTTCATTG	2	0	9	0	0	0	0	0	8	0	0	2	0	0	9	7	0	12	0	0	6	0	0	0	0	0	0	0	0	3	0	0	0	0	0	0	1	7	11	0	4	0	516	Eukaryota	Chromista	Alveolata	Dinoflagellata	Dinophyceae	Dinophyceae_X
AGCTCCAATAGCGTATATTAAAGTTGTTGCGGTTAAAAAGCTCGTAGTTGGAGTTCTGCCAGGTGACACTCGTCCGCCCAAGTGGTGTGTACAGGGTGTGCATCTGGCCCTTTCAAGGGGAACGTGTCTGCACTTTATTGTGTGGTGCGAGATCCTTGACTTTTACTTTGAGGAAATCAGAGTGTTCCAAGCAGGCTCTCGTCGTGCATAGCTCAGCATGGAATAATAGCATTGGACTTCGTTTCTAAGCTGTTGGTTGCAAGAAGCGAGGTAATGATGAAGAGGGATAGTTGGGGGCATTCGTATTTAACTGTCAGAGGTGAAATTCTTGGATTTGTTAAAGACGGACTACTGCGAAAGCATCTGCCATGGATGTTTTCATTG	61	2	90	37	1	76	35	0	59	93	0	111	127	1	59	35	3	40	79	7	69	43	4	79	6	8	95	27	7	29	11	2	12	22	0	6	31	0	6	3	1	9	517	Eukaryota	Chromista	Alveolata	Dinoflagellata	Syndiniales	Dino-Group-I
AGCTCCAATAGCGTATATTTAAGTTGTTGCAGTTAAAAAGCTCGTAGTTGGATTTTGGGTGCGGCAGGCCGGTCCGCCGTTTCGGTGTGCACTGGCAGGCGGCATCTTTCTGTCGAGGACGCGCTCCTGGTCTTAATCGATCGGGACGCGGAGTCGGCGCAGTTACTTTGAAAAAATTAGAGTGTTCAAAGCGGGCCTACGCTTGAATATATTAGCATGGAATAACACCATAGGACTCCTGTCCTATTCTGTTGGTCTTCGGGATGGGAGTAATGATTAAGAGGAACAGTTGGGGGCATTCGTATTTCATTGTCAGAGGTGAAATTCTTGGATTTATGAAAGACGAACTTCTGCGAAAGCATTTGCCAAGGATGTTTTCATTA	0	0	31	0	0	13	0	0	12	0	0	26	0	0	7	0	4	10	0	0	15	0	3	9	0	0	15	0	0	12	1	0	5	1	0	4	0	0	0	1	0	5	518	Eukaryota	x	Archaeplastida	Chlorophyta	Mamiellophyceae	Dolichomastigales
AGCTCCGGTAGCGTATATTAAAATTGTTGCAGTTAAAAAGCTCGTAGTTGGATTTCTGGCATGATACGCCTGACCCACTTCTAAGTATTTAGAGGTGAGTGTCGGTGCGAGTCAGCCCATCATTTGCCAGGAAAAAAATGTCCTACCTTTAACTAGGTCGGGATGTTCGGAACTGGCACGATTACTTTGAAGAAATGAGAGTGTTCAAAGCAGGCGACCGTCCGCATCGTATAGCATGGAATAATAATATAGGACTATCAGTTCTATTTTGTTGGTTTATCGGATTGATGTAATGATTGATAGGGATGGTTGGGGGTGCTAGTATTCAGTGGCCAGAGGTGAAATTCTTGGATTCACTGAAGACTGCCTAGCGCGAAAGCATTCACCAAGTAGGTCTTC…	0	141	0	0	728	0	0	109	0	0	184	0	0	551	0	0	11	0	0	0	0	0	0	0	0	633	0	0	0	0	0	0	0	0	0	0	0	0	0	0	0	0	519	Eukaryota	x	Rhizaria	Cercozoa	Phaeodarea	Phaeogromida
AGCTCCAATAGCGTATATTAAAGTTGTTGCAGTTAAAAAGCTCGTAGTTGGATTTGTGGCTGTCGCGAGCGGCCTGGCACTTAGTGCCAGTGCTTGCTTGCGTCGCCATCCTTGGGTGGAACCTGTGTGGCATTAGGTTGTCGTGCAGGGGATGCCCATCGTTTACTGTGAAAAAATTAGAGTGTTCAAAGCAGGCTTATGCCGTTGAATATATTAGCATGGAATAATAAGATAGGACCTTGGTACTATTTTGTTGGTTTGCGCACCAAGGTAATGATTAATAGGGACAGTTGGGGGTATTCGTATTCCATTGTCAGAGGTGAAATTCTTGGATTTTTGGAAGACGAACTACTGCGAAAGCATTTACCAAGGATGTTTTCATTA	0	0	3	0	0	0	0	0	0	0	0	0	0	4	0	0	1	0	0	0	0	0	4	8	0	0	0	0	64	4	0	118	10	5	64	13	0	148	8	0	16	4	520	Eukaryota	Chromista	Stramenopiles	Ochrophyta	Bacillariophyta	Bacillariophyta_X
AGCTCCAATAGCGTATATTAAAGTTGTTGCAGTTAAAAAGCTCGTAGTTGGATTTCTGGGAGGGTGCTAATGTCCGCCGTAGCGCGTGTGCAGCAGCGCCCTTCCATCCTTCTGTTAACGCCTCTTGGCATTTGTTTGCTGGTGGCGGGCTCAGATATTTTACCTTGAGAAAATTAGAGTGTTTCAGGCAGGCTAGGCCGGAATATATTAGCATGGAATAATGGAATAGGACTATGGTCTCTTTGTTGGTTTGAGGGACTGCAGTAATGATTAATAGGGATAGTTGGGGGCATTAGTATTTAATTGTCAGAGGTGGAATTCTCAGATTTGTTAAAGACTAACTTATGCGAAAGCATTTGCCAAGGATGTTTTCATTA	14	0	18	1	2	0	8	0	2	3	0	0	0	0	0	23	0	7	6	0	0	0	0	4	0	0	0	0	0	0	1	0	0	11	0	1	0	0	0	0	0	0	521	Eukaryota	Chromista	Alveolata	Ciliophora	Spirotrichea	Strombidiida
AGCTCCAATAGCGTATATTAAAGTTGTTGCAGTTAAAAAGCTCGTAGTTGGATTTCTGGTGGGAGGGATCGGTCCTGCATTCTTTGTAGGAACTTGTATCCTCTCCGGCCATCCTTGGGTGGATCTTGTCTGGCATTAAGTTGTCAGTCAGGGGATGCCCATCGTTTACTGTGAAAAAATTAGAGTGTTCAAAGCAGGCTTATGCCATTGAATATATTAGCATGGAATAATAAGATAGGGCCCTGGTACTATTTTGTTGGTTTGCGTACCGAGGTAATGATTAATAGGGACAGTTGGGGGTATTTGTATTCAGTATTCAGTGGTGAAATACTTAGACCTACGGAAGACAAACTACTGCGAAAGCATTTACCAAGGATGTTTTCATTA	0	22	3	0	176	2	3	19	48	0	73	16	0	33	9	0	19	11	0	0	5	2	15	12	0	0	1	0	0	0	0	0	0	3	21	2	0	5	0	0	0	0	522	Eukaryota	Chromista	Stramenopiles	Ochrophyta	Bacillariophyta	Bacillariophyta_X
AGCTCCAATAGCGTATATTAAAGTTGTTGCAGTTAAAAAGCTCGTAGTTGGATTTCTGTTCTCGGGGATTGGTCCGCCTCACGGTGAGCACTGGTATCCTGGGGACATCCTCTCGAAGGCGGGTGGTGCACTTAATTGTGTGCTGCTTGGATTCGGGACCTTTACTTTGAAAAAATTAGAGTGTTCAAAGCAGGCGTCGGCTTGAATACATTAGCATGGAATAATGGAATAGGACTTTGGTTCTATTTTGTTGGTTTCTAGGACCGAAGTAATGATTAATAGGGACAGTTGGGGGCATTAGTATTTAATTGTCAGAGGTGAAATTCTTGGATTTATGAAAGACTAACTACTGCGAAAGCATTTGCCAAGGATGTTTTCATTA	13	1	340	6	1	214	0	1	154	6	0	247	2	0	92	9	8	79	1	1	79	0	0	50	0	0	30	2	0	25	0	0	9	2	0	7	1	0	2	2	1	4	523	Eukaryota	x	Opisthokonta	Choanoflagellida	Choanoflagellatea	Acanthoecida
AGCTCCAATAGCGTATATTTAAGTTGTTGCAGTTAAAAAGCTCGTAGTTGGATTTCGGATGAATGCGACCGGTCCGCCGTTTCGGTGTGTACTGGTTACGTTTATCTTGCTGTCGGGGACGCGCTCCTGGCCTTAACTGGCTGGGACGTGGAGTCGGCGAAGTTACTTTGAAAAAATTAGAGTGTTCAAAGCAGGCCTACGCTCTGAATACATTAGCATGGAATAACGCGATAGGACTCTGGTCTTATTTCGTTGGTCTTCGAGACCGGAGTAATGATTAAGAGGGACAGTTGGGGGCATTCGTATTTCATTGTCAGAGGTGAAATTCTTGGATTTATGAAAGACGAACTTCTGCGAAAGCATTTGCCAAGGATGTTTTCATTA	0	0	26	0	0	12	0	0	11	0	0	40	0	0	19	0	0	8	0	0	1	0	0	6	0	4	6	0	0	3	0	0	3	0	0	0	0	0	1	0	0	2	524	Eukaryota	x	Archaeplastida	Chlorophyta	Pyramimonadales	Pyramimonadales_X
AGCTCCAATAGCGTATATTAAAGTTGTTGCAGTTAAAAAGCTCGTAGTTGGATCTCGGGTCCGGGCTCGCGGTCCACCTCGCGGTGGTTACTGCCCGTCCCGACCTACCTACCGGTTTTCCCTTGGTGCTCTTAACTGAGTGTCTCGGGTGGCCGGAACGTTTACTTTGAAAAAATTAGAGTGTTCAAAGCAGGCGCTTCGCCTGAATAATGTTGCATGGAATAATGGAATAGGACCTCGGTTCTATTTTGTTGGTTTTCGGAACTCGAGGTAATGATAAAGAGGGACAGACGGGGGCATTCGTATGATGGTGTTAGAGGTGAAATTCTTGGATCGCCGTCAGACGAACTACTGCGAAAGCATTTGCCAAGAATGTTTTCATTA	0	0	0	0	0	0	0	0	0	0	0	0	0	0	0	0	0	0	0	0	0	0	0	0	0	0	0	0	0	0	0	0	0	0	0	0	0	0	0	0	0	0	525	Eukaryota	Animalia	Opisthokonta	Metazoa	Annelida	Annelida_X
AGCTCCAATAGCGTATATTAAAGTTGTTGCAGTTAGAACGCTCGTAGTCGGATTTCGGGGCGGGGCGACCGGTCTGCCGATGGGTATGCACTGGTCGGCGCGTCCTTCCTTCCGGAGACCGTGCCTACTCTTAACTGAGCGGGGGCGGGAGACGGATCGTTTACTTTGAAAAAATCAGAGTGTTTCAAGCAGGCAGCTCGCTCTTGCATGGATTAGCATGGGATAATGAAATAGGACTTTGGTGCTATTTTGTTGGTTTCGAACACCGAAGTAATGATTAAAAGGGACAGTCAGGGGCACTCGTATTCCGCCGAGAGAGGTGAAATTCTCAGACCAGCGGAAGACGAACTACTGCGAAAGCATTTGCCAGGGATGTTTTCACTG	0	0	0	0	0	0	0	0	0	0	0	0	0	0	0	0	0	0	1	0	0	0	0	0	0	0	0	1	0	0	4	0	0	7	0	0	2	0	0	0	0	0	526	Eukaryota	Chromista	Hacrobia	Haptophyta	Prymnesiophyceae	Prymnesiales
AGCTCCAATAGCGTATACTAATGTTGTTGCAGTTAAAAAGCTCGTAGTCGGATTTCAGTAGTAGTCGGCTGTTCTTGTTTGATACGGCTTCCTATTACTTCTTTGACAGAAACATTCATGTTATTGATTTAGCGTGTTTTGGGACTGTCTCTTTTACTTTGAGAAAATTAGAGTGTTCAAAGCAGGTTCTCGCCTGAATATTACTCTTGGAATAATGATATAGGACTCAGGTTCATATTTGTTGGTGATCTGGACCTGAGTAATGATTGATAGGGACGGTTGGGGTCATTCGTACTGCAAAGCGAGAGGTGAAATTCTTGGACCTTTGTATGACGAACAACTGCGAAAGCATTTGGCTAGGACGTTCCCGTTG	147	62	69	103	491	6	67	54	16	54	27	8	28	157	4	35	422	1	4	143	4	5	31	4	4	226	7	2	9	3	4	73	1	3	0	0	0	0	0	0	0	0	527	Eukaryota	x	Rhizaria	Radiolaria	Acantharea	Arthracanthida-Symphyacanthida
AGCTCCAATAGCGTATATTAAAGTTGTTGCAGTTAAAAAGCTCGTAGTTGGATATCTGGTGGGAGCAATGGGTCTCGCGCTTAGCGCGGGTACTTCAATTGACTCCGGCCATCCTTGGGGAGAGCCCGTCTGGCATTAGGTTGTCGGGCGGGGGATCCCCATCGTTTACTGTGAAAAAATTAGAGTGTTCAAAGCAGGCTTATGCCGCTGAATATATTAGCATGGAATAATAAGATAGGACTTTGGTACTATTTTGTTGGTTTGTGTACCTAAGTAATGATTAATAGGAACAGTCGGGGGTATTCATATTCCGTTGTCAGAGGTGAAATTCTTGGATTTACGGAAGATGAACTACTGCGAAAGCATTTACCAAGGATGTTTTCATTA	0	0	0	0	357	48	0	120	0	0	46	0	0	2	0	0	11	0	0	0	0	0	0	0	0	0	0	0	1604	0	0	35	0	0	8	0	0	0	0	0	0	0	528	Eukaryota	Chromista	Stramenopiles	Ochrophyta	Bacillariophyta	Bacillariophyta_X
AGCTCCAATAGCGTATATTAAAGTTGTTGCAGTTAAAAAGCTCGTAGTTGGATTTCTGGTGGGCGCGACCGGTCCGCCCCGAAAGGGGTGAGCACTGGCGTCGCCGTCCGCCATCCTTGGGGAGAGGGGTTTTGGCATTCATTTGTCGAGGCTCGGATCCCCATCGTTTACTGTGAGAAAATTAGAGTGTTCAAAGCAGGCTTACGCCTTGAATACATTAGCATGGAATAATAGTCGAGGCTCTTGGTCTGACTTGTTGGTTTGCAGCCCGAGAGAATGATTCAATAGGGATAGTTGGGGGTATTCGTATTCAATTGTCAGAGGTGAAATTCTTGGATTTATGGAAGACGAACTACTGCGAAAGCATTTACCAAGGATGTTTTCATTA	0	0	5	6	0	5	8	0	3	13	0	14	11	0	12	10	0	21	15	2	54	24	0	49	1	0	85	17	0	69	36	1	61	39	0	63	28	0	16	19	0	32	529	Eukaryota	Chromista	Stramenopiles	Ochrophyta	MOCH-1	MOCH-1_X
AGCTCCAATAGCGTATATTAAAGTTGTTGCAGTTAAAAAGCTCGTAGTTGAAATACTGACATAGTCGACCGGTCTCACGCATTGTCGTGAGCACTTGTGTTGTATTAGGTCATTCTTGGATTTTAGCCAGTCTGGCATTAAGTTGTCGGGTTGGTGAAAACCATCGTTTACTGTGAAAAAATTAGAGTGTTCAAAGCAGACTTATGTCGTTGAATAGATTAGCATGGAATAATAATATAGGACTTTTGTACTATTTTGTTGGTTAGGTGTAAAAGTAATGATCAATAGGGACAGTTGGGCGTATTCGTATTTTGTTGCTAGAGGTGAAATTCTTGGATTTCCGAAAGACGAACTACTGCGAAAGCATTTACGAAGGATGTTTTCATTA	0	0	0	0	3	0	0	1	0	0	0	0	0	1	0	0	5	0	0	8	0	0	3	0	0	7	0	0	20	0	0	20	0	0	9	0	0	25	0	0	15	0	530	Eukaryota	Chromista	Stramenopiles	Ochrophyta	Bacillariophyta	Bacillariophyta_X
AGCTCCAATAGCGTATGTCAAAGTTGTTGCGGTTGAAAAGCTCGTAGTTGGATCTCGATGCTGGGCTGGCGGTGCGCCCGTTGTGGCGTGTCTACTGCCAGTGCCGGCGATAAAAAGAGGCCGGCAGATATATTCCCTTGGTGCTCTTGACTGAGTGGCTTGGGTGGCCGGAACGTTTACTGTGAAAAAATTAGAGTGCTCAAGGCAGGCCTACGTGCCCGAATACTGGTGCATGGAATAATAGAGAAGGACCTCGGCGCCACGTTTGTTGGTTTACGGTGCTCGAGGTAATGATTAAGAGGGACTGCCGGGGGCCTACGTACTGCGGCGCGAGAGGTGAAATTCTGTGACCGTCGCAGGACGAACGAAAGCGAAAGCATTTGCCAAGAATGTTCTCCT…	1	0	40	0	2	4	0	0	0	0	0	0	0	0	2	0	0	1	0	0	0	0	0	0	0	0	0	0	0	0	0	0	0	0	0	0	0	0	0	0	0	0	531	Eukaryota	Animalia	Opisthokonta	Metazoa	Mollusca	Bivalvia
AGCTCCAATAGCGTATATTAAAGTTGTTGCGGTTAAAAAGCTCGTAGTTGGATTTCTGCTGAGGATGACCGGTCTGCCCTCTGGGTGAGTATCTGGCTCTTCCTTGGCATCTTCTTGGAGAATGCTTCTGCACTTCACTGTGTGGTGTGATATCCATGACTTTTACTTTGAGGAAATTAGAGTGTTCCAGGCAAGCATGTGCTGTGAATACTGTAGCATGGAATAATAAGATAGGGCGCTGGCTCCATTTTGTTGGTTTCTAGAGCTGGGGTAATGGTTAATAGGGATAGTTGGGGGCATTTGTATTTAACTGTCAGAGGTGAAATTCTTGGATTTGTTAAAGACAGACTACTGCGAAAGCACTTGCCATGGATGTTTTCATTG	1	1	0	0	0	0	0	0	0	0	0	10	0	0	0	0	0	0	0	0	0	0	0	0	0	0	0	0	1	0	0	0	0	0	0	0	0	0	0	0	0	0	532	Eukaryota	Chromista	Alveolata	Dinoflagellata	Dinophyceae	NA
AGCTCCAATAGCGTATATTAAAGTTGCTGCAGTTAAAAAGCTCGTAGTTGGATTTGTGGCGTGGTCGTCCGGCGGGGCTCCTTCATTGGGGCCGTTTGTCTGGTTTTTCGACCGCACCATTCTCGGGTAGTGTGTCGCTGGCATTAGGTTGTCGGCTTCTTCACGCCCGTCGTTTACTGTGAAAAAATTAGAGTGTTCAAAGCAGGCTTAGGCCGTTGGATACATTAGCATGGAATAATGAGATAGGGCCACGACGGTCTATTTTGTTGGTTTGCACGTTGTGGTAATGATTAACAGGAACGGTTGGGGGTATTCGTATTCAATTGTCAGAGGTGAAATTCTTGGATTTATGGAAGACGAACTACTGCGAAAGCATTTACCAAGGATGTTTTCATTA	22	35	321	3	13	59	0	1	43	2	1	42	0	8	15	0	0	7	0	0	19	23	65	195	1	0	4	1	31	43	1	21	8	2	0	2	0	2	5	0	0	0	533	Eukaryota	Chromista	Stramenopiles	Ochrophyta	Phaeophyceae	Phaeophyceae_X
AGCTCCAAGAGCGTATATTAAAGTTGTTGCAGTTAAAAAGCTCGTAGTTGGATTTCTGGTACAATGCGCCTGGCCCGCGACCGTTAGGTCTGTGAGTGCCGGTGCGCGTTTGCCATCCTTCTAGAAAACGTTTCTACCCTTCACTGGGCCGGATTCGCGATCTAGATCTTTTACTTTGAAAAAATTAGAGTGTTTAAAGCAGGCTTTTGCTATGAATACATTAGCATGGAATAATAATCTAGGACTTCGGTTCTATTTTGTTGGTTTCTAGTACTGAAGTAATGATTGATAGGGATAGTTGGGGGTGCTAGTATTGGCCGGCCAGAGGTGAAATTCTTGGATTCGGTCAAGACTAACTTATGCGAAAGCATTCACCAAGGATGTCTTCTTTA	4	0	75	0	0	70	0	0	21	9	0	166	0	0	59	22	0	43	17	0	86	3	0	87	0	0	69	2	0	107	3	3	46	0	0	51	1	0	11	0	0	1	534	Eukaryota	x	Rhizaria	Cercozoa	Filosa-Thecofilosea	Cryomonadida
AGCTCCAATAGCGTATATTAAAGTTGTTGCAGTTAGAACGCTCGTAGTCGGATTTCGGGGCGGGTCGACCGGTCTGCCGATGGGTACGCACTGGCCGACGCGTCCTTCCTTCCGGAGACCGTCTCACTCTTAACTGAGCGGAGGCGGGAGACGGAACGTTTACTTTGAAAAAATCAGAGTGTTTCAAGCAGGCAGCTCGCTCTTGCATGGATTAGCATGGGATAATGAAATAGGACTTTGGTGCTATTTTGTTGGTTTCGAACACCGAAGTAATGATGAGCAGGGACAGTCAGGGGCACTCGTATTCCGCCGAGAGAGGTGAAATTCTCAGACCAGCGGAAGACGAACTACTGCGAAAGCATTTGCCAGGGATGTTTTCACTG	6	0	3	1	0	0	1	0	0	4	0	0	4	0	0	4	0	0	8	1	2	6	0	0	3	0	1	19	0	9	52	0	12	75	0	23	129	0	4	70	0	10	535	Eukaryota	Chromista	Hacrobia	Haptophyta	Prymnesiophyceae	Prymnesiales
AGCTCCAATAGCGTATATTGAAGTTGTTGCGGTTAAAAAGCTCGTCGTTGGATTTCTGTTGAGGTCGAACAGTGCCGCCCTATGGGTGAGCGTCTGGCTCGGCTTCGGCATCTTCTTGGAGAGCGCATCTGCACTTAACTGTGTGGATCGTACTTCAAGTCAGTTACTTTGAGGAATTGTGAGTGTTTCAAGCAGGCTTACGCCGTTGAATCCGTTAGCATGGAATAATAGAATAGGACCTCGGTTCTATTTTGTTGGTTTTGAGAGCTGGGGCAGCGATTGATAGGGACGGATGGGGGCGTCCGAACTTTACTGTCAGAGGTGAAATTCTTAGATCGGTCAAAGGCGAACTACTGCGAACGCATTCGCCAAGAATGTTTTCTTTA	0	0	44	0	0	100	0	0	20	0	0	38	0	0	22	0	0	15	0	0	21	0	0	80	0	0	23	0	0	20	0	0	7	0	0	6	0	0	0	0	0	0	536	Eukaryota	NA	NA	NA	NA	NA
AGCTCCAGTAGCGTATACTAATGTTGCTGCAGTTAAAAAGCTCGTAGTTGGATTTCTGATTGATATTTTTGGTCCGGTACCTTCGGGTACATGAGTATCATTTTATATCTGTCATCCTATCAGGGTTTCTTGGTTTCGGCCTAGGAGTTCTGGTTCATTTACTTTGAAAAAATTAGAGTGTTTAAAGCAAGCTTGCGCGATGAATACATTAGCATGGAATAATAATATAGGACTACGGGTTCTATTTTGTTGGTTTCTAGACCTGAAGTAATGATTGATAGGGATAGTTGGGGGTGCTAGTATTGGGAGGCCAGAGGTGAAATTCTTTGATTCTCTCAAGACTAACTTATGCGAAAGCATTCACCAAGGATGTCTTCTTTA	0	0	0	0	0	0	0	0	0	0	0	0	0	0	0	0	0	0	0	0	0	0	0	0	0	0	0	0	0	0	0	0	0	0	0	0	0	0	0	0	0	0	537	Eukaryota	x	Rhizaria	Cercozoa	Filosa-Imbricatea	Filosa-Imbricatea_X
AGCTCCAAGAGCGTATATTAAAGTTGTTGCAGTTAAAAAGCTCGTAGTTGGATTTCTGGTACAATGCGCCTGGCCCGCGACGGTTACGTCTGTGAGTGCCGGTGCGCGTTTGCCATCCTTCTAGAAAACGTTTCTACCCTTCGCTGGGCCGGATTCGCGATCTAGATCTTTTACTTTGAAAAAATTAGAGTGTTTAAAGCAGGCTTTTGCTATGAATACATTAGCATGGAATAATAATCTAGGACTTCGGTTCTATTTTGTTGGTTTCTAGTACTGAAGTAATGATTGATAGGGATAGTTGGGGGTGCTAGTATTGGCCGGCCAGAGGTGAAATTCTTGGATTCGGTCAAGACTAACTTATGCGAAAGCATTCACCAAGGATGTCTTCTTTA	0	0	7	0	0	0	0	0	0	0	0	13	0	0	0	0	0	0	0	0	0	0	0	0	0	0	0	0	0	0	0	0	0	0	0	0	0	0	0	0	0	0	538	Eukaryota	x	Rhizaria	Cercozoa	Filosa-Thecofilosea	Cryomonadida
AGCTCCAATAGCGTATATTAAAGTTGTTGCGGTTAAAAAGCTCGTAGTTGGATTTCTGTTGAGGACGGCCGGTCCGCATTATGTGCGTGTATCTGGTTCGGCCTTGGCATCCTCCAGGGGAACGTTCCTGCGCTTCACTGCGTGGGACGGTATTCTGGACTTTTACTTTGAGGAAATTAGAGTGTTCACGGCAGGCAGTCGCCTTGAATATATTAGCATGGAATAATAATATAGGACCTTGATTCTATTTTGTTGGTTTCTAGAATTTAGGTAATGATTAATAGGGACAATTGGGGGCATTTGTATTAACACGTCAGAGGTGGAATTCTTGGATTGTGTTACGACAAACTACTGCGAAAGCATTTGCCAAGGATGTTTTCATTG	15	0	6	20	0	0	14	0	1	39	0	7	10	0	0	34	0	3	24	0	10	3	0	7	5	0	1	34	0	1	13	2	1	6	0	0	8	0	0	0	0	1	539	Eukaryota	Chromista	Alveolata	Dinoflagellata	Syndiniales	Dino-Group-II
AGCTCCAATAGCGTATATTAAAGTTGTTGCGGTTAAAAAGCTCGTAGTTGGATTTCTGCTGAGGACGACCGGTCCGCCCTCCGGGTGAGCATCTGGTTCGGCCTTGGCATCTTCTTGGTGAACGTATCTGCACTTGACTGTGTGGTGCGGTGCCCAGGACTTTTACTTTGAGGAAATTAGAGTGTTTCAAGCAGGCATACGCCTTGAATACATTAGCATGGAATAATGAGATAGGACCTCGGTTCTATTTTGTTGGTTTCTAGAGCTGAGGTAATGATTAATAGGGATAGTTTGGGGCATTCGTATTTAACTGTCAGAGGTGAAATTCTTGGATTTGTTAAAGACGGACTACTGCGAAAGCATTTGCCAAGGATGTTTTCATTG	2	0	1	0	1	37	0	0	33	3	0	23	0	0	37	5	1	61	1	0	32	0	0	56	0	1	8	0	0	40	0	0	18	0	1	19	1	0	5	0	0	0	540	Eukaryota	Chromista	Alveolata	Dinoflagellata	Dinophyceae	Gymnodiniales
AGCTCCAATAGCGTATATTAAAATTGTTGCGGTTAAAAAGCTCGTAGTTGGATTTCTGCTGAGGACGACCGGTCCGCCCTCTGGGTGAGTATCTGGCTTGGCCTTGGCATCTTCTTGGAGAACGTAGCTGCACTTGACTGTGTGGTGCGGTATCCAGGACTTTTACTTTGAGGAAATTAGAGTGTTTCAAGCAGGCACACGCCTTGAATACATTAGCATGGAATAATAAGATAGGACCTTGGTTCTATTTTGTTGGTTTCTAGAGCTGAGGTAATGATTAATAGGGATAGTTGGGGGCATTCGTATTTAACTGTCAGAGGTGAAATTCTTGGATTTGTTAAAGACGGACTACTGCGAAAGCATTTGCCAAGGATGTTTTCATTG	0	0	32	14	0	24	0	0	6	0	0	20	0	0	5	0	0	9	0	0	18	0	0	11	0	0	10	0	0	2	0	0	3	0	0	6	0	0	10	0	0	14	541	Eukaryota	Chromista	Alveolata	Dinoflagellata	Dinophyceae	Gymnodiniales
AGCTCCAATAGCGTATCTTAAAGTTGCTGCAGTTAAAAAGCTCGTAGTTGGACCTCGGGGCCGGGCTGACGGTCCGTTGAAAGGCGTGCTACCGGCTGCCCCGGCCCCTGCCCTCGGCGCCCCCTCGATGCTCTTGGTTGAGTGTCTTGCGGGGTTCGAAGCGTTTACTTTGAAAAAATTAGAGTGTTCAAAGCAGGCCCAGTTGCACGAATACTGCAGCTAGGAATAATGGAATAGGACTCCGGTTCTATTTTGTGGGTTTTCTCAATGGACTGGGGCCATGATTAAGAGGGACGGCCGGGGGCATTCGTATTGCGCCGCTAGAGGTGAAATTCTTGGACCGGCGCAAGACGGACGAAAGCGAAAGCATTTGCCAAGAATGTTTTCATTA	4	0	53	0	0	0	0	0	0	0	0	1	0	2	4	0	0	1	52	53	331	82	7	54	3	24	19	163	20	101	121	61	37	51	2	7	75	0	2	0	1	1	542	Eukaryota	Animalia	Opisthokonta	Metazoa	Craniata	Craniata_X
AGCTCCAATAGCGTATATTAAAGTTGTTGCGGTTAAAAAGCTCGTAGTTGGATTTCTGTCGAAGACGGTCGGTCCGCTCTATGAGCGTGTATCTGATTCGGCTTTGGCATCCTCGTGGGGAACGTAACTGTGCTTGATTGCATGGTGCGGAATTCACGACTTTTACTTTGAGGAAATTAGAGTGTTCACGGCAGGCAAGCGCCTTGAATACATTAGCATGGAATAATAATATAGGACTTGTGTTCTATTTTGTTGGTTTCTAGGACATAAGTAATGATTAATAGGGATAATTGGGGGCATTTGTATTAACGCGTCAGAGGTGGAATTCTTGGATTGCGTTACGACAAACTACTGCGAAAGCATTTGCCAAGGATGTTTTCATTG	173	0	50	65	1	38	45	0	1	99	0	1	59	0	3	10	0	6	38	0	2	13	0	2	13	0	10	11	0	3	19	0	1	11	0	0	2	0	0	0	0	0	543	Eukaryota	Chromista	Alveolata	Dinoflagellata	Syndiniales	Dino-Group-II
AGCTCCAATAGCGTATATTAAAGTTGTTGCAGTTAAAAAGCTCGTAGTTGGATTTCTGGGAGGGTGCCAATGTCCGCCGACGTGCGTGTGCAGCGGCGCCCTCTCATCCTTCTGTTAACGCCTCTTGGCATTCATTTGCTGGTGGCGGGCTCAGATATTTTACCTTGAGAAAATTAGAGTGTTTCAGGCAGGCTAGGCCGGAATACATTAGCATGGAATAATGGAATAGGACTACGGTCTCTTTGTTGGTTTGAGGGACTGCAGTAATGATTAATAGGGATAGTTGGGGGCATTAGTATTTAATTGTCAGAGGTGGAATTCTCGGATTTGTTAAAGACTAACTTATGCGAAAGCATTTGCCAAGGATGTTTTCATTA	6	0	0	0	0	0	0	0	0	0	0	0	0	0	0	0	0	0	0	0	0	3	0	0	0	0	0	0	0	0	1	0	1	3	0	0	3	0	0	0	0	0	544	Eukaryota	Chromista	Alveolata	Ciliophora	Spirotrichea	Strombidiida
AGCTCCAATAGCGTATATTAAAGTTGTTGCAGTTAGAACGCTCGTAGTCGGATTTCGGGGCGGGTCGACCGGTCTGCCGATGGGTACGCACTGGCCGACGCGTCCTTCCTTCCGGAGACCGTGCCTACTCTTAACTGAGCGGGGGCGGGAGACGGAATTTTTACTTTGAAAAAATCAGAGTGTTTCAAGCAGGCAGCTCGCTCTTGCATGGATTAGCATGGGATAATGAAATAGGACTTTGGTGCTATTTTGTTGGTTTCGAACACCGAAGTAATGATGAGAAGGGACAGTCAGGGGCACTCGTATTCCGCCGAGAGAGGTGAAATTCTCAGACCAGCGGAAGACGAACCACTGCGAAAGCATTTGCCAGGGATGTTTTCACTG	0	0	4	0	0	0	0	0	0	0	0	0	1	0	0	0	0	1	0	0	1	0	0	0	0	0	0	0	0	2	0	0	1	0	0	0	1	0	0	0	0	0	545	Eukaryota	Chromista	Hacrobia	Haptophyta	Prymnesiophyceae	Prymnesiales
AGCTCCAATAGCGTATATTAAAGTTGTTGCGGTTAAAAAGCTCGTAGTTGGATTTCTGCTGAGGACGACCGGTCCGCCCTCCGGGTGAGCATCTGGTTCGGCCTTGGCATCTTCTTGGTGAACGTATCTGCACTTGACTGTGTGGTGCGGTACCCAGGACTTTTACTTTGAGGAAATTCGAGTGTTTCAAGCAGGCATACGCCTTGAATACATTAGCATGGAATAATAAGATAGGACCTTGGTTCTATTTTGTTGGTTTCTAGAGCTGAGGTAATGATTAATAGGGATAGTTGGGGGCATTCGTATTTAACTGTCAGAGGTGAAATTCTTGGATTTGTTAAAGACGGACTACTGCGAAAGCATTTGCCAAGGATGTTTTCATTG	0	2	41	0	0	63	0	0	63	0	0	61	0	0	29	1	1	76	0	1	47	3	0	61	1	0	56	0	0	33	2	1	13	1	2	54	1	0	16	0	3	12	546	Eukaryota	Chromista	Alveolata	Dinoflagellata	Dinophyceae	Gymnodiniales
AGCTCCAATAGCGTATATTAAAGTTGTTGCGGTTAAAAAGCTCGTAGTTGGATTTCTGCCGAGGACGACCGGTCCGCCCTCTGGGTGAGCATCTGGCTCGACCTGGGCATCTTCTTGGAGAACGTAGCTGCACTTGATTGTGTGGTGCGGTATCCAGGACTTTTACTTTGAGGAAATTAGAGTGTTTCAAGCAGGCACACGCCTTGAATACATTAGCATGGAATAATAAGATAGGACCTCGGTTCTATTTTGTTGGTTTCTAGAGCTGAGGTAATGATTAATAGGGATAGTTGGGGGCATTCGTATTTAACTGTCAGAGGTGAAATTCTTGGATTTGTTAAAGACGGACTACTGCGAAAGCATTTGCCAAGGATGTTTTCATTG	1	0	9	0	0	51	0	0	16	7	0	37	1	0	32	0	0	0	5	0	25	2	0	9	1	0	48	2	0	4	6	0	14	3	3	0	4	0	0	8	0	4	547	Eukaryota	Chromista	Alveolata	Dinoflagellata	Dinophyceae	NA
AGCTCCAATAGCGTATATTTAAGTTGTTGCAGTTAAAAAGCTCGTAGTTGGATTTTGGGTGCGGCAGGCCGGTCCGCCGTTTCGGTGTGCACTGGCAGGCGGCATCTTTCTGTCGGGGACGCGCTCCTGGTCTTAATCGATCGGGACGCGGAGTCGGCGCAGTTACTTTGAAAAAATTAGAGTGTTCAAAGCGGGCCTACGCTTGAATATATTAGCATGGAATAACACCATAGGACTCCTGTCCTATTCTGTTGGTCTTCGGGATGGGAGTAATGATTAAGAGGAACAGTTGGGGGCATTCGTATTTCATTGTCAGAGGTGAAATTCTTGGATTTATGAAAGACGAACTTCTGCGAAAGCATTTGCCAAGGATGTTTTCATTA	0	0	12	0	1	15	0	0	6	0	1	8	0	0	5	0	0	9	0	2	1	0	0	1	0	0	1	0	0	5	0	0	1	0	0	2	0	0	0	0	0	0	548	Eukaryota	x	Archaeplastida	Chlorophyta	Mamiellophyceae	Dolichomastigales
AGCTCCAATAGCGTATATTAAAGTTGTTGCAGTTAAAAAGCTCGTAGTTGGATTTCTGGTGGAGAAGCTCCGCCCTCACGCGAGTGCGCGGAGGCTCTCTACCATCCTTCTGTTAACCCTCGTGGTCCTTTATTGGATGCTTGGGAGCCCAGATATTTTACCTTGAGAAAATTAGAGTGTTTCAGGCAGGCTTTCGCCCGGATACATTAGCATGGAATAATAGAATAGGACTTTTGCCTCTTCTGTTGGTCTGAGGGGTCGAAGTAATGATTAATAGGGATAGTTGGGGGCATTAGTACTTAACTGTCAGAGGTGAAATTCTTGGATTTGTTAAAGACTAACTTATGCGAAAGCATTTGCCAAGGATGTTTTCATTA	1	0	2	0	0	0	0	0	0	0	0	0	0	0	0	0	0	0	0	0	0	0	0	0	0	0	0	0	0	0	0	0	0	0	0	0	3	0	0	0	0	0	549	Eukaryota	Chromista	Alveolata	Ciliophora	Spirotrichea	Choreotrichida
AGCTCCAATAGCGTATATTAAAGTTGTTGCGGTTAAAAAGCTCGTAGTTGGATTTCTGCTGAGGACGACCGGTCCGCCCTCCGGGTGAGCATCTGGTTCGGCCTTGGCATCTTCTTGGTGAACGTATCTGCACTTGACTGTGTGGTGCGGTGCCCAGGACTTTTACTTTGAGGAAATTCGAGTGTTTCAAGCAGGCATACGCCTTGAATACATTAGCATGGAATAATAAGATAGGACCTCGGTTCTATTTTGTTGGTTTCTAGAGCTGAGGTAATGATTAATAGGGATAGTTGGGGGCATTCGTATTTAACTGTCAGAGGTGAAATTCTTGGATTTGTTAAAGACGGACTACTGCGAAAGCATTTGCCAAGGATGTTTTCATTG	2	0	11	0	1	47	0	0	31	5	0	19	0	0	32	0	9	62	0	0	34	0	2	41	0	0	16	0	0	22	0	1	11	0	0	10	2	0	2	0	0	1	550	Eukaryota	Chromista	Alveolata	Dinoflagellata	Dinophyceae	Gymnodiniales
AGCTCCAATAGCGTATATTAAAGTTGTTGCAGTTAAAAAGCTCGTAGTTGAACTTCTGAGGTAATTTGACATTCTTCAATGAGTGTCGGTTACTTCATCCGTCGGAAAATCAAGAAGGGTCTTAAGTGATCGTCTTGAGGATCCGACAGTTTACTTTGAAAAAACTAGAGTGTTCAAGGCAGGCAATGGCCATGAATACACAAGCATGGAATAATAGAATAGGGCTGAGTCCATTTTATTGGTTATTGGACTTAGTAATGATTAAAAGGGACAGTTGGGGGCATTAGTATTTAATAGTCAGAGGTGAAATTCTTGGATTTATTAAAGACTAACTTATGCGAAAGCATTTGCCAAGGATGTTTTCATTA	0	0	1	0	0	0	0	0	0	0	0	0	0	0	0	0	12	0	0	0	0	0	0	0	0	0	0	0	0	0	0	0	0	0	0	0	2	0	0	0	0	0	551	Eukaryota	Chromista	Alveolata	Ciliophora	NA	NA
AGCTCCAATAGCGTATATTAAAGTTGTTGCGGTTAAAAAGCTCGTAGTTGGATTTCTGCTGAGGACAACCGGTCCGCCCTCTGGGTGAGAATCTGGCTTAGCCTTGGCATCTTCTTGGACAACGCTACTGCACTTGACTGTGTGGTGTGGTATCCAAGGCTTTTACTTTGAGGAAATCAGAGTGCTTCCAGCAGGCATATGTCTTGAATACATTAGCATGGAATAATAAGATAAGACTTTGGTTTTATTTTGTTGGTTTTTAGAACCGAGGTAATGATTGATAGGGATAGTTGGGGGCATTTGTATTTAACTGTCAGAGGTGAAATTCTTGGATTTGTTAAAGACAAACTATTGCGAAAGCATTTGCCAAGGATGTTTTCTTTG	0	0	12	0	0	0	0	3	0	0	0	0	0	0	0	0	0	0	0	0	0	0	0	0	0	0	0	0	0	0	0	0	0	0	0	0	0	0	0	0	0	0	552	Eukaryota	Chromista	Alveolata	Dinoflagellata	Dinophyceae	Gonyaulacales
AGCTCCAATAGCGTATATTAAAGTTGTTGCGGTTAAAAAGCTCGTAGTTGGATTTCTGTCGAGGGTGGGCGGTCCGCACTATGTGCGTGTATCTGTTACGGCCTTGGCATCCTCTTGGGGAACGTGTCTGTGCTTGATTGCATGGCGCGGTATTCAAGACTTTTACTTTGAGGAAATTAGAGTGTTCACGGCAAGCATAGCTTTGAATACATTAGCATGGAATAATAATATAGGACATTCGTACTATTTTGTTGGTTTCTAGAACGAGTGTAATGATTAATAGGGATAATTGGGGGCATTCGTATTAACGCGTCAGAGGTGGAATTCTTGGATTGCGTTACGACGAACTACTGCGAAAGCATTTGCCAAGGATGTTTTCATTG	217	39	39	323	271	0	83	130	6	161	57	60	110	66	3	52	78	3	22	1	9	56	47	0	24	70	4	71	31	17	0	0	0	35	0	0	0	2	0	0	0	0	553	Eukaryota	Chromista	Alveolata	Dinoflagellata	Syndiniales	Dino-Group-II
AGCTCCAATAGCGTATATTAAAGTTGTTGCAGTTAAAAAGCTCGTAGTTGGATTTCGGGATGGGCCAGTCGGTCTGCCGTAAGGTATGTTACTGGCTGGTCTGTCCTTCTTCGCAAAGACTGCGTGTGCCCTTAATTGTGTGTGCGTAGGATTTGCGACGTTTACTTTGAAAAAATTAGAGTGTTCAAAGCAGGCTGACCGCTTGAATACATGAGCATGGAATAATGGAATAGGACTTTGGTTCTATTTTGTTGGTTTCTTGAACCGAAGTAATGATTAAGAGGGACAGTTGGGGGCATTCGTATTTCGTTGTCAGAGGTGAAATTCTTGGATTTACGAAAGACGAACAACTGCGAAAGCATTTGCCAAGAATGTTTTCATTA	13	3	23	4	1	3	2	4	2	5	0	2	0	0	1	7	1	0	0	0	1	0	0	0	0	0	0	0	0	0	0	0	0	0	0	0	0	0	0	0	0	0	554	Eukaryota	Animalia	Opisthokonta	Metazoa	Cnidaria	Cnidaria_X
AGCTCCAATAGCGTATATTTAAGTTGTTGCAGTTAAAAAGCTCGTAGTTGGATTTTGGGTGCGGCAGGCCGGTCCGCCGTTTCGGTGTGCACTGGCAGGCGGCATCTTTCTGTCGAGGACGCGCTCCTGGTCTTTATTTGATCGGGACGCGGAGTCGGCGCAGTTACTTTGAAAAAATTAGAGTGTTCAAAGCGGGCCTACGCTTGAATATATTAGCATGGAATAACACCATAGGACTCCTGTCCTATTCTGTTGGTCTTCGGGATGGGAGTAATGATTAAGAGGAACAGTTGGGGGCATTCGTATTTCATTGTCAGAGGTGAAATTCTTGGATTTATGAAAGACGAACTTCTGCGAAAGCATTTGCCAAGGATGTTTTCATTA	0	0	37	3	5	12	0	0	14	4	0	55	0	3	19	0	0	21	3	0	6	0	0	6	1	0	12	1	0	11	1	0	1	1	1	1	5	0	2	2	0	3	555	Eukaryota	x	Archaeplastida	Chlorophyta	Mamiellophyceae	Dolichomastigales
AGCTCCAATAGCGTATATTAAAGTTGTTGCAGTTAAAAAGCTCGTAGTTGGATTTCTGGGAGAGTGCCAATGTCCGCCGAAGTGCGTGCGCAGCGGCGCTCTTTCATCCTTCTGTTAACGGCTCTCGGCATTCATTTGCTGGTGTCGGGCTCAGATATTTTACCTTGAGAAAATTAGAGTGTTTCAGGCAGGCTAGGCCGGAATACATTAGCATGGAATAATGGAATAGGACTACGGTCTCTTTGTTGGTTTGAGGGACTGCAGTAATGATTAATAGGGATAGTTGGGGGCATTAGTATTTAATTGTCAGAGGTGGAATTCTCGGATTTGTTAAAGACTAACTTATGCGAAAGCATTTGTCAAGGATGTTTTCATTA	42	1	24	17	3	9	40	0	6	50	0	5	16	0	6	39	0	7	22	0	2	18	0	4	4	0	15	41	0	20	45	0	13	125	0	9	172	0	5	7	0	1	556	Eukaryota	Chromista	Alveolata	Ciliophora	Spirotrichea	Strombidiida_B
AGCTCCAATAGCGTATATTAAAGTTGTTGCGGTTAAAAAGCTCGTAGTTGGATTTCTGCCGAGGACGACTGGTCCGCCCTCTGGGTGAGTATCTAGCTCGGCCTGGGCATCTTCTTGGAGAACGTAGCTGCACTTGACTGTGTGGTGCGGTATCCAGGACTTTTACTTTGAGGAAATTAGAGTGTTTCAAGCAGGCACACGCCTTGAATACATTAGCATGGAATAATAAGATAGGACCTCGGTTCTATTTTGTTGGTTTCTAGAGCTGAGGTAATGATTAATAGGGATAGTTGGGGGCATTCGTATTTAACTGTCAGAGGTGAAATTCTTGGATTTGTTAAAGACGGACTACTGCGAAAGCATTTGCCAAGGATGTTTTCATTG	14	0	17	1	0	3	0	0	6	0	0	19	0	0	6	0	0	38	11	0	26	0	0	132	1	0	65	4	6	26	0	0	31	0	0	18	2	0	18	0	0	40	557	Eukaryota	Chromista	Alveolata	Dinoflagellata	Dinophyceae	NA
AGCTCTAGTAGCGTATTGTGATGTTGTTGCAGTTAAAAAGCTCGTAGTTGTTTGTTTGTCTTGGGGTGTTAAGCCCTGAGACTTCCTGGGTCTCCTCTTCTTTCGGGAAGGGGAACCCTCCTTTACTGTGAGAAAATCAAAGCGTTCAAAGCAAGCATTCTGTTGCCCTGAATTCAATAGCATGGAATAATAAAATAGGACTCTGGTGTCTATTTTGTTGGTTCTTCTAGTTGACTAGAGTAATGATTGATAGGGAGGGCGTGGGGGTGCTAGTATTCGTTGGCCAGCGGTGAAATGCTTGGATTCAATGACGACTAACAAATGCGAAGGCACTCACCAAATACCTACCCGTATA	0	0	0	0	0	0	0	0	0	0	0	0	0	0	0	0	0	0	0	0	0	0	0	0	0	0	0	1	0	0	0	0	0	0	0	0	0	0	0	0	0	0	558	Eukaryota	NA	NA	NA	NA	NA
AGCTCCAAGAGCGTATATTAAAGTTGTTGCAGTTAAAAAGCTCGTAGTTGGATTTCTGGTACAATGCGCCTGGCCCGCGGCGGTTACGTCTGTGAGTGCCGGTGCGCGTTTGCCATCCTTCTAGAAAACGTTTCTACCCTTCACTGGGCCGGACTCGCGATCTAGATCTTTTACTTTGAAAAAATTAGAGTGTTTAAAGCAGGCAATTGCTGTGAATACATTAGCATGGAATAATAATCTAGGACTTCGGTTCTATTTTGTTGGTTTCTAGTACTGAAGTAATGATTGATAGGGATAGTTGGGGGTGCTAGTATTGGCCGGCCAGAGGTGAAATTCTTGGATTCGGTCAAGACTAACTTATGCGAAAGCATTCACCAAGGATGTCTTCTTTA	0	0	13	0	0	9	0	0	7	0	0	9	0	0	6	0	0	0	0	0	0	0	0	0	0	0	2	0	0	0	0	0	0	2	0	0	0	0	0	0	0	0	559	Eukaryota	x	Rhizaria	Cercozoa	Filosa-Thecofilosea	Cryomonadida
AGCTCCAATAGCGTATATTAAAGTTGTTGCAGTTAAAAAGCTCGTAGTTGGATTTCTGCCAGGGTGCCAATGTCCGCCGAAGTGCGTGCGCAGCGGCGCCCTCGCATCCTTCTGTTAACGCCTCTCGGCATTTACTTGCCGGTGGTGGGCTCAGATAATTTACCTTGAGAAAATTAGAGTGTTTCAGGCAGGCTAGGCCGGAATACATTAGCATGGAATAATGGAATAGGACTACGGTCTCGTTGTTGGTTTGAGGGACTGGAGTAATGATTAATAGGGATAGTTGGGGGCATTAGTATTTAATTGTCAGAGGTGAAATTCTCAGATTTGTTAAAGACTAACTTATGCGAAAGCATTTGCCAAGGATGTTTTCATTA	12	0	12	5	1	3	0	0	0	1	0	0	0	0	0	1	0	0	3	0	0	0	0	0	0	0	0	0	0	0	4	0	1	18	0	0	12	0	0	8	0	2	560	Eukaryota	Chromista	Alveolata	Ciliophora	Spirotrichea	Strombidiida
AGCTCCAATAGCGTATATTAAAGTTGTTGCGGTTAAAAAGCTCGTAGTTGGATTTCTGTCGAGGACGGTCGGTCCACACTTTGTGTGAGTATCTGATTCGGCCTTGGCATCCTCTTGAAAAACGTTTCTGCGCTTGATTGCGTGGAGCGGAGTTCAAGACTTTTACTTTGAGGAAATTAGAGTGTTCACGGCAGGCAAACGCCTTGAATATATTAGCATGGAATAATAATATAGGACCTTTGTTCTATTTTGTTGGTTTCTAGAGCGAAGGTAATGATTAATAGGGATAATTGGGGGCATTTGTATTAACGCGTCAGAGGTGGAATTCTTGGATTGCGTTACGACAAACTACTGCGAAAGCATTTGCCAAGGATGTTTTCATTG	229	2	86	373	0	5	151	0	6	261	0	10	200	1	4	176	1	2	112	2	2	77	0	2	35	1	4	75	0	2	28	0	0	28	0	0	9	0	2	0	0	1	561	Eukaryota	Chromista	Alveolata	Dinoflagellata	Syndiniales	Dino-Group-II
AGCTCCAATAGCGTATATTAAAGTTGTTGCGGTTAAAAAGCTCGTAGTTGGATTTCTGTTGAGAACAGGCGGTCCACCTTTTGGGTGAGTATCTGCATTGGTCTCGGCATCTTCTCGAAAAACGTTTCTGCGCTTGATTGCGTGGAGCGGAGTTCGGGACTTTTACTTTGAGGAAATTAGAGTGTTCACGGCAGGCATACGCCTTGAATATATTAGCATGGAATAATAATATAGGATCTTGGTTCTATTTTGTTGGTTTCTAGGGCTAAGATAATGATTAATAGGGACAATTGGGGGCATTCGTATTAACGCGTCAGAGGTGAAATTCTTGGATTGCGTTACGACGAACTACTGCGAAAGCATTTGCCAAGGATGTTTTCATTG	9	0	0	0	0	0	5	0	0	7	0	0	0	0	0	1	0	0	0	0	0	4	0	0	0	0	0	2	0	0	1	0	0	1	0	0	2	0	0	0	0	0	562	Eukaryota	Chromista	Alveolata	Dinoflagellata	Syndiniales	Dino-Group-II
AGCTCCAATAGCGTATACTAAAGTTGTTGCGGTTAAAAAGCTCGTAGTTGGATCTTGGAGCGTGTGCTTGCGGTCATGCCTATGGTGTGCACTGCTTGACGTGTTCTTCTATTTGGTTGCGCGTGTGTGTTGCATTAGTTTGTTGCCACACTCGACCGAAACGTTTACCTTGAAAAAATTAGAGTGTTCAAAGCAGACCTGTTTGTGTCTGAATATTCGTGCATGGAATAATGAAATATGAATTCGGTTCTATTTTGTTGGTTTTCGGAACTCGAGTTAATGATTAAGAGGGACAGACGGGGGTATTAGTACTCTGCCGTTAGAGGTGAAATTCTTGGATCGGCGGAAGACTCGCAACTGCGAAAGCATTTGCCAAGAATGTTTTCTTTA	3	172	12	1	6	2	0	0	2	2	10	4	7	0	4	3	0	0	6	22	35	0	1	2	0	4	15	9	2	25	0	2	1	0	0	1	4	0	0	0	0	0	563	Eukaryota	Animalia	Opisthokonta	Metazoa	Urochordata	Urochordata_X
AGCTCTGCTAGCGTATATTAAAGTTGTTGCAGTTAAAAAGCTCGTAGTTGAACTTCTGGTAGGAGTAATTGGTCCATCACTATGTGTTGGTACCTGATTGTCTCCGGCCATCCTTGGGAAAAGCTCACATGGCATTAGGTTGTCGAGTAAGTTGTTCCCATCGTTTACTGTGAAAAAATTAGAGTGTTCAAAGCAGGCTTATGCCATTGAATATATTAGCATGGAATAATAAGATAGGACCTTGGTACTATTTTGTTGGTTTGCGCACCAGGGTAATGATTAATAGGGACAGTTGGGGGTATTCGTATTCAATTGTCAGAGGTGAAATTCTTGGATTTATGGAAGACGAACTACTGCGAAAGCATTTACCAAGGATGTTTTCATTA	0	2	0	0	6	0	0	16	2	0	0	0	0	0	15	0	0	6	0	15	11	0	0	15	0	0	10	0	0	0	0	0	1	7	8	3	0	0	0	0	0	0	564	Eukaryota	Chromista	Stramenopiles	Ochrophyta	Bacillariophyta	Bacillariophyta_X
AGCTCCAATAGCGTATATTAAAGTTGTTGCAGTTAAAAAGCTCGTAGTTGGATCTCGGGTACCAGCAAGTGGTCTGCTTAATTGCTGTCACTGCTTGTCTGGTCCTAATCAACCGGTTGGCCGTTGATGCCCTTTATTGGGTGTTTTCGGTAGCCGGTACTTTTACTTTGAGAAAATTAGAGTGCTTAAAGCAGGCCATACGCCTGAATAATGTTGCATGGAATAATAGAATAGGACCTCGGTTCTATTTTGTTGGTTTTGTAGAGCATTGAGGTAATGATTAATAGGGACAGACGGGGGCATTCGTATTGCGGTGTTAGAGGTGAAATTCTTGGATCGCCGCAAGACGAACAACTGCGAAAGCATTTGCCAAGAATGTTTTCATTA	0	0	0	0	0	0	0	0	0	0	0	0	0	0	0	0	0	0	0	0	0	0	0	0	0	0	0	0	0	0	0	0	0	0	0	0	0	0	0	0	0	0	565	Eukaryota	Animalia	Opisthokonta	Metazoa	Rotifera	Rotifera_X
AGCTCCAATAGCGTATATTAAAGTTGTTGCAGTTAAAAAGCTCGTAGTTGGATTTCTGGCGTGCGACCCGGGTCGGCCCGAAATGGGTCTGTACTAGGAGCCGCGCGCCATCCTTGGGGCGAGGCGTACTACCATTAACTTGGCGGTGCGTTGAGCCCCATCGTTTACTGTGAACAAATTAGAGTGTTTAAAGCAGGCATATGCCTTGAATACATTAGCATGGAATAATAAGATAGGACTTCGGTAATATTTTGTTGGTTCATTATTGAGGTAATGATTAATAGGGATAGTTGGGGGTATTCATATTCAATTGTCAGAGGTGAAATTCTTGGATTTATGGAAGATGAACAACTGCGAAAGCATTTACCAAGGATGTTTTCATTA	86	1	70	174	11	16	108	0	7	65	4	19	71	4	21	64	9	14	73	2	10	35	0	5	13	2	7	29	8	1	14	1	3	59	0	2	47	2	7	14	0	3	566	Eukaryota	Chromista	Stramenopiles	Sagenista	MAST-9	MAST-9D
AGCTCCAATAGCGTATATTAAAGTTGTTGCAGTTAAAAAGCTCGTAGTTGGACTTCTGGCATGCTGCGCCTGGCCCGCCCGCGTTAGCGGTGTGAGTGCCGGTTTGCGCGGTTGCCATCCTCTAGAGAAACTGGCCTGCCCTTCACTGGGAGGGGTCAGCGACTCTAGACATTTACTTTGAAAAAATTAGAGTGTTTAAAGCAGGCAATTGCTGTGAATACATTAGCATGGAATAATGATATAGGACTTTGGTTCTATTTTGTTGGTTTCTAGGACTAAAGTAATGATTGATAGGGATAGTTGGGGGTGCTAGTATTGAGCGGCCAGAGGTGAAATTCTTGGATTCGCTCAAGACTAACTTATGCGAAAGCATTCACCAAGGATGTCTTCTTTA	0	0	0	0	0	0	0	0	0	0	0	0	0	0	0	0	0	0	0	0	0	0	0	0	0	0	0	1	0	0	0	0	0	0	0	0	0	0	0	0	0	0	567	Eukaryota	x	Rhizaria	Cercozoa	Filosa-Thecofilosea	Ventricleftida
AGCTCCAATAGCGTATATTAAAGTTGTTGCGGTTAAAAAGCTCGTAGTTGGATTTCTGTTGAGGTCGGGCGGTGTGCACCTCGTGCATTATTTGCTTCGGTCTCGGCATCCTCCTGGGGAACGTTTAGGACTTTATTGGACTAGGCGAGATTCAGGACTTTTACTTTGAGGAAATTAGAGTGTTCACGGCAAGCAAGCGCGGGAATACATTAGCATGGAATAATAATATAGGACCTTCGTTCTATTTTGTTGGTTTCTAGAACTTAGGTAATGATTAATAGGGACAATTGGGGGCATTCGTATTAACGCGTCAGAGGTGGAATTCTTGGATTGCGTTACGACGAACTACTGCGAAAGCATTTGCCAAAGATGTTTTCATTG	177	0	45	148	1	0	182	0	0	226	0	1	143	0	0	93	0	0	70	0	0	90	0	2	24	0	1	52	0	0	36	0	0	21	0	0	9	0	0	0	0	0	568	Eukaryota	Chromista	Alveolata	Dinoflagellata	Syndiniales	Dino-Group-II
AGCTCCAATAGCGTATATTAAAGTTGTTGCAGTTAAAAAGCTCGTAGTTGGATTTCTGGCGGGGACCCAAGTACCCCTGGTGGGTGTGCTCGGGCCCGGCCATCCTTCTGTAAACTTTCGCGCGTCCTTCACCGGTCGGCAAAGGGATCAGATAATTTACCTTGAGAAAATTAGAGTGTTTCAGGCAGGCTTAGCCGGAATACATTAGCATGGAATAATGGAATAGGACTGAGGTCTCGTTGTTGGTTACGCGGACTACAGTAATGATTAATAGGGACAGTTGGGGGCATTAGTATTTAATAGCTAGAGGTGGAATTCTCTAATTTGTTAAAGACTAACTTATGCGAAAGCATTTGCCAAGGATGTTTTCATTA	3	0	1	0	0	0	0	0	0	7	0	1	4	0	0	3	0	2	5	0	0	0	0	1	1	2	1	3	0	0	7	0	1	20	0	0	17	0	1	0	0	0	569	Eukaryota	Chromista	Alveolata	Ciliophora	Spirotrichea	Strombidiida
AGCTCCAACAGCGTATATTGAAGTTGTTGCAGTTGAAAAGCTCGTAGTTGAATTTCTGCCAAGGACGACGGGTCCGCCCTCTGGGTGAGTACCACGTTCGGCCTGGGCATCTTCTTGGGAAGCGTGGCTGTACTTCATTGTGCGGCGCGAGGCCCAGGACTTTTACCTTGAGGAAATTAGAGTGTTTCAAGCAGGCTCACGCCTTGAATACATTAGCATGGAATAATATCATAAGGCTCTTGCTTTATTTTGTTGGTTTCTAGAGCTGGAGTAATGATTAATAGGGATAGTTGGGGGCATTCGTATTTAACTGTCAGAGGTGAAATTCTTGGATTTGTTAAGGACGGACTACTGCGAAAGCATTTGCCAAGAATGTTTTCATTG	0	0	0	0	0	0	0	0	0	0	0	0	0	0	0	0	0	0	0	0	0	0	0	0	0	0	0	0	0	0	0	0	0	0	0	0	0	0	0	0	0	0	570	Eukaryota	Chromista	Alveolata	Dinoflagellata	Dinophyceae	Peridiniales
AGCTCCGAGAGCGTATATTAAAGTTGTTGCAGTTAAACCGCTCGTAGTTGGGTGTCTGCCCAGGGCGTCCGGTCCGCCCGCTGGGTGTGTATCTGGCTTGGCCTGGGCATCTCCCTGGGGGCTGTCACGGTGCTTGACTGTGTGGTGTGGCACTCAGGGCTTTTACTTTGAGGAAATTAGAGTGCTTCAAGCAGGCCCACACCATGAATACCAGAGCATGGAATAACAAGGGAGGGTGCAGGCTCTATTTGTTGGTTTCCTAGAGCTGTGGTAATGTTTACTGGGGACAGCTGGGGGCATCTGTATTTAGCTGTCAGAGGTGAAATTCTTGGATTTGCCAAAGACAGACTTCTGCGAAAGCATTTGCCAGGCATGTTTTCATTG	0	4	0	0	192	0	0	46	0	0	72	0	0	131	0	0	0	0	0	110	0	0	0	0	0	0	0	0	502	0	0	77	0	0	0	0	0	54	0	0	50	20	571	Eukaryota	Chromista	Alveolata	Dinoflagellata	Dinophyceae	Peridiniales
AGCTCCAGTAGCGTATATTAAAGTTGTTGCAGTTAAAAAGCTCGTAGTTGGATTTCTGGCTTGAGAACGCTGGCCCGCCGGGGTTACCCGTGTGAGTGCCGGCCGTTCTCTGCCATCCTTCTAGAAAACGCGTCTACCCTTTACTGGGTCGGGCGCGCCATCTAGATCATTTACTTTGAGAAAATTAGAGTGTTTAAAGCAGGCTTGCGCTATGAATACATTAGCATGGAATAATAATATAGGGCTTCGGTTCTATTTTGTTGGTTTCTAGGACTGAAGTAATGATTGATAGGGATAGTTGGGGGTGCTAGTATTCAGCGGCCAGAGGTGAAATTCTTGGATTCGCTGAAGACTAACTTATGCGAAAGCATTCACCAAGGATGTCTTCTTTA	0	0	1	0	0	1	0	0	0	0	0	1	0	0	0	0	0	0	0	0	1	0	0	0	0	0	0	0	0	0	0	0	0	0	0	0	0	0	0	0	0	0	572	Eukaryota	x	Rhizaria	Cercozoa	Filosa-Thecofilosea	Filosa-Thecofilosea_X
AGCTCCAAGAGCGTATATTAAAGTTGTTGCAGTTAAAAAGCTCGTAGTTGGATTTCTGGTACAACGCGCCTGGCCCGCTTTTGTGAGTGCCGGAGCACGTTTGCCATCCTTCTAGAGAACGTTTCTGCCCGGGCAACTGGGTTGGACTCGCGATCTAGATCTTTTACTTTGAAAAAATTAGAGTGTTTAAAGCAGGCTTTTGCTGTGAATACATTAGCATGGAATAATAATCTAGGACTTCGGTTCTATTTTGTTGGTTTCTAGTACTGAAGTAATGATTGATAGGGATAGTTGGGGGTGCTAGTATTGGCCGGCCAGAGGTGAAATTCTTGGATTCGGTCAAGACTAACTTATGCGAAAGCATTCACCAAGGATGTCTTCTTTA	0	0	3	0	2	21	0	0	11	3	0	9	0	0	3	5	0	1	0	0	0	0	0	3	0	0	0	0	0	0	0	0	1	2	0	0	0	0	0	4	0	0	573	Eukaryota	x	Rhizaria	Cercozoa	Filosa-Thecofilosea	Cryomonadida
AGCTCCAATAGCGTATATTAAAGTTGTTGCGGTTAAAAAGCTCGTAGTTGGATTTCTGCTTAGGGTGGCTGGTCCGCCCTCTGGGTGAGTATCTGGCACAGCCTGAGCATTCTTCTTGAAAGCACAACTGCACTTGACTGTGTGGTGTGGTATTGAGAACCTTTACTTTGAGGAAATCAGAGTGTTTCAAGCAGGCGTTCGCCTTGAATACATTAGCATGGAATAATATTATAGGGCCTTGGTTCTATTTTGTTGGTTTCTAGAACTGAGGTAATGATTAATAGGGATAGTTGGGGGCATTCGTATTTAATTGTCAGAGGTGAAATTCTTGGATTTGTTAAAGACGGACTACTGCGAAAGCATTTGCCAAGGATGCTTTCATTG	0	12	0	0	12	0	0	0	0	0	3	0	0	1	0	0	23	0	0	54	0	0	62	0	0	7	0	0	12	0	0	52	0	0	3	0	5	0	0	0	4	9	574	Eukaryota	Chromista	Alveolata	Dinoflagellata	Dinophyceae	Gonyaulacales
AGCTCCAATAGCGTATATTTAAGTTGTTGCAGTTAAAAAGCTCGTAGTTGGATTTCGGGTGAAGATGACCGGTCTGCCGATGCGGTACGCACTGGACGTTTTCATCTTGTTGTCGGGGACGCGCTTCTGGGCTTTATTGTTCGGGACGCGGAGTCGGCGCTGTTACTTTGAAAAAATTAGAGTGTTCAAAGCAGGCAATCGCTCTGAATACATTAGCATGGAATAACGCTATAGGACTCTGGTCCTATTGTGTTGGTCTTCGGGACCGGAGTAATGATTAAGAGGGACAGTTGGGGGCATTCGTATTTCATTGTCAGAGGTGAAATTCTTGGATTTATGAAAGACGAACTTCTGCGAAAGCATTTGCCAAGGATGTTTTCATTA	0	0	0	0	0	0	2	0	0	0	0	0	0	0	0	1	0	3	0	0	1	0	0	2	0	0	5	3	0	8	2	0	2	19	0	8	22	0	2	8	0	7	575	Eukaryota	x	Archaeplastida	Chlorophyta	Pyramimonadales	Pyramimonadales_X
AGCTCCAATAGCGTATATTAATGTTGTTGCAGTTAAAAAGCTCGTAGTTGGATTTCTGGTCGGAACGCCGGTCCGGCTCCGCAAGGGGTCGTGTATTGGTTTCTCCTGCCATCCTCAGGGGGAGCTGCACTGGTATTCATTTATCGGTGTGGTTACGCCTGTCGTTTACTGTGAACAAATTAGAGTGTTCAAAGCAAGGTGTACTTGAATACATTAGCATGGAATAATAAGATAGGACTTTGGTGGTTCTTTTTGATATTTTGTTGGTTTGCACGCCAAAGTAATGATTAATAGGAGCAGTTGGGGGTATTCGTATTCAATTGTCAGAGGTGAAATTCTTGGATTTATAGAAGACGAACTACTGCGAAAGCATTTACCAAGGATGTTTTCATTA	0	0	2	0	0	4	0	0	1	0	0	3	0	0	0	3	0	3	0	0	0	0	0	1	0	0	0	1	0	2	4	0	4	13	0	15	14	0	3	1	0	1	576	Eukaryota	Chromista	Stramenopiles	Ochrophyta	Dictyochophyceae	Dictyochophyceae_X
AGCTCCAATAGCGTATACTAATGTTGTTGCAGTTAAAAAGCTCGTAGTCGGATTTCAGTATTAGGCCCTTCTTCCAATACGGTTGCTAGTGGTCTTTACTTCCTTAACAGAATCTTTCATTTTATTAATTTAAAGTGTTTGGGGCCTGTTTCTTTTACTTTGAGAAAATTAGAGTGTTCAAAGCGGGTTTTCGCCTGGATATTACTCTTGGAATAATAATATAGGACTTTGGTTCTTTTTTGTTGGTGACTTAGAACCGAAGTAATGATTGATAGGGACAGTTGGGGTCATTCGTACTATGAAGCGAGAGGTGAAATTCATGGACCTTTGTATGACGAACTACTGCGAAAGCATTTGACTAGGATGTTCCCGTTG	133	0	90	239	0	3	187	0	28	33	0	11	69	4	0	14	0	3	0	0	8	6	0	11	1	10	18	10	50	18	0	66	2	4	11	2	0	18	0	0	16	0	577	Eukaryota	x	Rhizaria	Radiolaria	Acantharea	Chaunacanthida
AGCTCCAATAGCGTATATTAAAGTTGTTGCAGTTAAAAAGCTCGTAGTTGGATTTGTGGTGTGTCCAGTCGGCCTTTGCTCTTTGAGTGATTGCGCTGTACTGGTCTGCCATGTTTGGGTGGAATCTGTGTGGCATTAAGTTGTCGTGCAGGGGATGCCCATCGTTTACTGTGAAAAAATTAGAGTGTTCAAAGCAGGCTTATGCCGTTGAATATATTAGCATGGAATAATGATATAGGACCTTGGTACTATTTTGTTGGTTTGCGCACTAAGGTAATGATTAAGAGGGACAGTTGGGGGTATTTGTATTCCATTGTCAGAGGTGAAATTCTTGGATTTTTGGAAGACAAACTACTGCGAAAGCATTTACCAAGGATGTTTTCATTA	0	0	4	0	0	10	0	0	8	0	0	29	0	0	4	0	6	1	0	0	0	0	0	6	0	0	8	0	0	16	2	0	41	3	2	49	3	11	39	0	3	115	578	Eukaryota	Chromista	Stramenopiles	Ochrophyta	Bacillariophyta	Bacillariophyta_X
AGCTCCAATAGCGTATATTAAAGTTGTTGCAGTTAAAAAGCTCGTAGTGTAATTAGAGTGCCGGAGCGTCGGGTCCGACTTTAACTAGTTGTGCACTCATTTCGCGTCCGGCCTTTCTCGCGGCGAACGTGCCTGGCATTAAGTTGTCGGGTTCGGGAGCCGCGTCGTTTACTGTGAAAAAATTAGAGTGTTCATAGCAGGCTTACGCCGTTGAATACATTAGCATGGAATAATAAGATAGGACTTTGGTGATCTATTTTGTTGGTTTGCACACCAAGGTAATGATTAATAGGGACAGTTGGGGGTATTCGTATTCAATTGTCAGAGGTGAAATTCTTGGATTTATGGAAGACGAACTACTGCGAAAGCATTTACCAAGGATGTTTTCATTT	188	2	103	295	0	12	204	0	2	275	0	34	161	1	7	155	0	8	96	0	3	32	0	3	18	0	1	16	0	3	12	0	2	5	0	0	0	0	0	0	0	0	579	Eukaryota	Chromista	Stramenopiles	Stramenopiles_X	Stramenopiles_X-Group-9	Stramenopiles_X-Group-9_X
AGCTCCAATAGCGTATATTAAAACTGTTGCGGTTAAAACGCTCGTAGTTGCACATCTGTGAGAGAAGTCCAGTCCACCCTAGTGGTGCGTACTGTGTCTATCACTGACATCTACCTGGAGAGAGCATGTTCGCTTTATTGCGTTCGTGCACACCCCAGATCGTTTACTTTGAGGAAATGAGAGTGTTTCAAGCAGGCCACTGCCATGAATATGTTAGCATGGAATAATAACACAGGACCTTGTGTCGTTGTTGTTGGTCGACAGCACGGGGTAATGAAAATAGGGATAGTTGGGGGCATTCGTATTACAATGTCAGAGGTGAAATTCTTGGATTATTGTACGACGAACTACTGCGAAAGCATTTGCCAAGGATGTTTTTTTAA	10	2	320	13	3	287	25	0	130	53	5	295	1	3	111	27	0	133	0	0	125	5	0	87	9	0	91	0	0	49	0	0	31	0	0	4	0	1	7	0	0	5	580	Eukaryota	Chromista	Alveolata	Dinoflagellata	Syndiniales	Dino-Group-I
AGCTCCAATAGCGTATATTAAAGTTGTTGCAGTTAAAAAGCTCGTAGTTGGATTTCTGGTTGGAGCGACCGGTCGGGCATTGATTTGTCTGCACTGGAGTCGGTTCTGGCCATCCTCTTGGAAAGTGCGTCTGTCATTAAGTTGTCGGGCGTATGATCCAGGTCTTTTACTGTGAAAAAATTAGAGTGTTTAAAGCAGGCCTTCGCCTTGAATACATTAGCATGGAATAATAAGATAGGACTTTGGTCTATTTTGTTGGTTTGCAGACCGAAGTAATGATTAATAGGGATAGTTGGGGGTATTTATATTCCAATGTCAGAGGTGAAATTCTTAGATTTTTGGAAGATAAACTTATGCGAAAGCATTTACCAAGGATGTTTTCATTA	185	0	37	213	0	0	204	0	0	228	0	1	184	0	0	113	0	2	103	0	0	57	0	0	31	0	0	61	0	3	52	0	0	48	0	0	35	0	0	5	0	0	581	Eukaryota	Chromista	Stramenopiles	Sagenista	MAST-4	MAST-4D
AGCTCCAATAGCGTATATTAAAGTTGTTGCAGTTAAAACGCTCGTAGTCGGATTTCGGGGCGGGCCGACCGGTCTGCCGATGGGTATGCACTGGCTGGCGCGTCCTTCCTTCCGGAGACTGCGCCTACTCTTAACTGAGCGGGCGTGGGAGACGGATCGTTTACTTTGAAAAAATCAGAGTGTTTCAAGCAGGCATCTCGCTCTTGCATGGATTAGCATGGGATAATGAAATAGGACTTTGGTGCTATTTTGTTGGTTTCGAACACCGAAGTAATGATTAACAGGGACAGTCAGGGGCACTCGTATTCCGTCGAGAGAGGTGAAATTCTCAGACCAACGGAAGACGAACCACTGCGAAAGCATTTGCCAGGGATGTTTTCACTG	5	0	8	33	0	3	6	0	4	17	0	6	15	0	2	1	0	2	13	0	2	8	0	2	4	0	5	0	0	3	1	0	8	2	0	3	5	0	0	7	0	0	582	Eukaryota	Chromista	Hacrobia	Haptophyta	Prymnesiophyceae	Prymnesiophyceae_Clade_E
AGCTCCAATAGCGTATATTAAAGTTGTTGCAGTTAAAAAGCTCGTAGTTGGATTTGTGGTGTGTCCAGTCGACCTTTGCTCTTTGAGTGATTGTGTTGTACTGGTCTGCCATGTTTGGGTGGAATCTGTGTGGCATTAAGTTGTCGTGCAGGGGATGCCCATCGTTTACTGTGAAAAAATTAGAGTGTTCAAAGCAGGCTTATGCCGTTGAATATATTAGCATGGAATAATGATATAGGACCTTGGTACTATTTTGTTGGTTTGCGCACTAAGGTAATGATTAAGAGGGACAGTTGGGGGTATTTGTATTCCATTGTCAGAGGTGAAATTCTTGGATTTTTGGAAGACAAACTACTGCGAAAGCATTTACCAAGGATGTTTTCATTA	0	1	75	0	3	63	2	0	58	0	0	132	0	1	85	4	0	82	1	4	67	0	2	83	0	5	97	3	2	70	1	3	59	3	3	44	0	4	17	2	3	30	583	Eukaryota	Chromista	Stramenopiles	Ochrophyta	Bacillariophyta	Bacillariophyta_X
AGCTCCAGTAGCGTATATTAAAGTTGTTGCAGTTAAAACGCTCGTAGTCGAACTTCGGGCTTGGCGGGATGGTCCGCCTTACGGTGTGTACTATTCTGCTGAGCCTTACCTCTTGGTGAGACCTCATGCTCTTTATTGGGTGTGGGGTGGAACCAGGAATTTTACCTTGAGAAAATTAGAGTGTTCAAAGCAGGCAAACGCCCGAATACATTAGCATGGAATAATAGAATAGGACGTGCGGTTCTATTTTGTTGGTTTCTAGGATCGCCGTAATGATTAATAGGGACGGTCGGGGGCATTAGTATTCCATTGCTAGAGGTGAAATTCTTAGATTTATGGAAGACTAACTACTGCGAAAGCATTTGCCAAGGACGTTTTCATTG	14	0	3	4	2	3	0	0	2	0	2	0	0	1	3	6	5	2	2	3	1	5	0	9	0	0	0	0	0	2	5	0	0	0	0	0	1390	10	328	1	0	3	584	Eukaryota	Fungi	Opisthokonta	Fungi	Basidiomycota	Agaricomycotina
AGCTCCAATAGCGTATATTAAAGTTGTTGCGGTTAAAAAGCTCGTAGTTGGATTTCTGCTGAGGACGACCGGTCCGCCCTCTGGGTGAGTATCTGGCTCGGCCTGGGCATCTTCTTGGAGAACGTATCTGCACTTGACTGTGTGGTGCGGTATCCAGGACTTTTACTTTGAGGAAATTAGAGTGTTTCAAGCAGGCACACGCCTTGAATACATTAGCATGGAATAATAAGATAGGACCTCGGTTCTATTTTGTTGGTTTCTAGAGCTGAGGTAATGATTAATAGGGATAGTTGGGGGCATTCGTATTTAACTGTCAGAGGTGAAATTCTTGGATTTGTTAAAGACGGACTACTGCGAAAGCATTTGCCAAGGATGTTTTCATTG	174	7	72	38	0	38	44	0	28	71	0	28	85	0	13	71	6	29	45	0	14	45	0	11	21	0	20	23	0	25	20	0	4	54	0	4	31	0	0	11	1	1	585	Eukaryota	Chromista	Alveolata	Dinoflagellata	Dinophyceae	Gymnodiniales
AGCTCCAATAGCGTATATTAAAGTTGTTGCAGTTAAAAAGCTCGTAGTTGGAGTTCAGAGTGAGCTCAGCCGGTCGGGATTATGTCTCAGAACTGGTTGACTCTCTCTTGTTTGTGGATCCTGTTCGGAGTTAACTCGTCGGATGTGGAGTCCACATCGTTTACCTTGAAAAAATTAGAGTGTTCAAAGCAGGCGTTTGCTTGAATATATTAGCATGGAATAATGGAATAGGACGCTGGTTCTATTTTGTTGGTTTTGAGAACCAGAGTAATGATTAATAGGGACAGTTGGGGGCATTCATATTTCATTGTCAGAGGTGAAATTCTTGGATTTATGAAAGATGAACTTCTGCGAAAGCATTTGCCAAGGATGTTTTCATTA	33	0	24	36	0	2	44	0	4	78	0	10	68	0	5	39	0	9	33	1	6	33	0	5	11	0	0	44	0	7	38	0	0	40	0	3	36	0	0	22	0	2	586	Eukaryota	Chromista	Hacrobia	Telonemia	Telonemia_X	Telonemia_XX
AGCTCCAATAGCGTATATTAAAGTTGTTGCAGTTAAAAAGCTCGTAGTTGGATTTCTGGTAGGAGGTTAGGGCGCACTGTCGTGAGGCCCGCGTCTTCTGCCATCCTTCTGTTAACCCTTCATGGCATTGATTTGTCGGTTGGGGGCTCAGATATTTTACCTTGAGAAAATTAGAGTGTTTCAGGCAGGCCTGTGCCCGGATACATTAGCATGGAATAATGGAATAGGACTTTAGCCTCTTCTGTTGGTCTGAGGGGTTGAAGTAATGATTAATAGGGATAGTTGGGGGCATTAGTACTTAACTGTCAGAGGTGAAATTCTCGGATTTGTTAAAGACTAACTTATGCGAAAGCATTTGCCAAGGATGTTTTCATTA	0	0	3	0	0	0	0	0	0	0	0	0	0	13	0	0	83	5	0	42	0	1	0	0	0	31	1	0	0	0	0	28	0	1	64	0	10	66	0	3	82	0	587	Eukaryota	Chromista	Alveolata	Ciliophora	Spirotrichea	Tintinnida
AGCTCCAATAGCGTATATTAAAGTTGTTGCGGTTAAAAAGCTCGTAGTTGGATTTCTACCGAAGACAGCCGGTCCGCACTTAGTGCGCGCATCTGGTCTGACTTTGGTATCCTCTTGGGGAACATTTCTGCCTTTCATTAGGTGGGGTGGTATTCAAGACTTTTACTTTGAGGAAATTAGAGTGTTCACGGCAGGCGACCGCCTTGAATATATTAGCATGGAATAATAATATAGGACTTCGGTTCTATTTTGTTGGTTTCTAGGACTGAAGTAATGATTAATAGGGACACTTGGGGGCATTCGTATTATCACGTCAGAGGTGGAATTCTTGGATTGTGTTACGACGAACGACTGCGAAAGCATTTGCCAAGGATGTTTTCATTG	21	2	38	42	4	13	23	0	22	45	0	26	61	0	13	17	2	8	21	0	10	32	0	12	6	0	16	22	0	13	31	0	4	16	0	2	11	0	0	7	0	1	588	Eukaryota	Chromista	Alveolata	Dinoflagellata	Syndiniales	Dino-Group-II
AGCTCCAATAGCGTATATTAAAGTTGTTGCAGTTAAAAAGCTCGTAGTTGGATGTTGTGGTTTGTTAAATTCGGTGCCTTTTGGTATTCGTTTTAGCAGCTACTTTTTCTCGAGGCATATAGGTGCACTTAACCGTGTGTTTATATTGTTCGGGACTTTTACCGTGAGAAAATTAGAGTGTTCATAGCAGGCTAGTGCTTGAATATTACAGCATGGAATAATGGAATAGGATCATGATCTTATTTTGTTGGTTTCTAAGATCAAGATAATGATTAATAGGGATAGTTGGGGGCATTAATATTTAGTTGTCAGAGGTGAAATTCTTAGATTTACAAAAGATTAACTTCTGCGAAAGCATTTGCCAAGGATGTTTTCGTTA	0	0	0	0	0	0	0	0	0	0	0	0	0	0	0	0	0	0	0	0	0	0	0	0	0	0	0	0	0	0	0	0	0	0	0	0	0	0	0	0	0	0	589	Eukaryota	x	Opisthokonta	Mesomycetozoa	Ichthyosporea	Ichthyosphonida
AGCTCCAATAGCGTATATTTAAGTTGTTGCAGTTAAAAAGCTCGTAGTTGGATTTCGGATGAATGCGACCGGTCCGTCGTTACGATGTGTACTGGTTGCGTCCATCTTGCTGTCGGGGACGCGCTCCTGGCCTTAACTGGCTGGGACGCGGAGTCGGCGAAGTTACTTTGAAAAAATTAGAGTGTTCAAAGCAGGCTTACGCTCTGAATACATTAGCATGGAATAACGCGATAGGACTCTGGTCTTATTGTGTTGGTCTTCGAGACCGGAGTAATGATTAAGAGGGACAGTTGGGGGCATTCGTATTTCATTGTCAGAGGTGAAATTCTTGGATTTATGAAAGACGAACTTCTGCGAAAGCATTTGCCAAGGATGTTTTCATTA	0	0	30	0	2	5	0	0	8	0	0	41	0	0	26	0	0	13	0	0	8	0	0	7	0	0	15	0	2	7	0	0	2	0	0	1	2	0	2	0	0	2	590	Eukaryota	x	Archaeplastida	Chlorophyta	Pyramimonadales	Pyramimonadales_X
AGCTCCAATAGCGTATATTAAAGTTGTTGCGGTTAAAAAGCTCGTAGTTGGATTTCTGCTGAGGACGACCGGTCCGCCCTCTGGGTGAGTATCTGGCTCGGCCTGGGCATCTTCTTGGAGAACGTAGCTGCACTTGATTGTGTGGTGCGGTATCCAAGACTTTTACTTTGAGGAAATTAGAGTGTTTCAAGCAGGCACACGCCTTGAATACATTAGCATGGAATAATAAGATAGGACCTCGGTTCTATTTTGTTGGTTTCTAGAGCTGAGGTAATGATTAATAGGGATAGTTGGGGGCATTCGTATTTAACTGTCAGAGGTGAAATTCTTGGATTTGTTAAAGACGGACTACTGCGAAAGCATTTGCCAAGGATGTTTTCATTG	0	13	10	0	45	0	0	11	0	0	0	0	0	0	5	0	23	0	0	8	12	0	0	12	0	0	0	0	15	0	0	0	2	0	5	0	0	0	0	0	0	0	591	Eukaryota	Chromista	Alveolata	Dinoflagellata	Dinophyceae	Peridiniales
AGCTCCAATAGCGTATATTAAAGTTGTTGCGGTTAAAAAGCTCGTAGTTGGATCTCACTAGGTAGGGGGCGGTTCGTTTCTAACGGCACTGCCCCATTTACCTATGTTTTTGACGGAGGTCCCAAGGTGGCTTTAACCGGCTGTCTTGGTACGCCGTCAGGTTTACTTTGAAAAAATTAGAGTGCTCAAAGCAGGCTACAAGGCTTGAATATTTGTGCATGGAATAATGGAATAGGAGGTCGTTTCTATTTTTTGGTTTTCGGAAATTGACTTAATGATTAATAGGGACAGCCGGGGGCATTAGTACTCAGACGACAGAGGTGAAATTCTTGGACCGTTTGAGGACTAACTACTGCGAAAGCATTTGCCAAGAGTGTTTTCATTA	0	3	0	0	65	0	0	9	0	0	0	0	0	0	0	0	0	0	0	0	0	0	0	0	0	0	0	0	65	0	0	47	0	0	15	0	0	0	0	0	0	0	592	Eukaryota	Animalia	Opisthokonta	Metazoa	Arthropoda	Crustacea
AGCTCCAATAGCGTATATTAAAGTTGTTGCAGTTAAAAAGCTCGTAGTTGGACTTCTGGCTTGGTGAGGTGGTCCGCCGCAAGGTGTGCACTGTTTTGTCGAGCCTTCTTCTCGTAGTTGGTGGGTGCACTTAACTGGGCGCCTATTGAATATGGGACCTTTACTTTGAAAAAATTAGAGTGTTCAAAGCAGGCCTTCGCTTGAATACATTAGCATGGAATAATAGAATAGGACTTTGGTTCTATTTTGTTGGTTTCTAGGACCGAAGTAATGATTAATAGGGACAGTTGGGGGCATTAGTATTTAATTGTCAGAGGTGAAATTCTTGGATTTATGAAAGACTAACTACTGCGAAAGCATTTGCCAAGGATGTTTTCATTA	10	1	231	6	5	157	15	1	139	21	0	175	15	0	103	5	1	108	4	0	51	4	1	106	4	0	101	13	0	77	4	0	29	1	1	9	2	0	2	0	0	1	593	Eukaryota	x	Opisthokonta	Choanoflagellida	Choanoflagellatea	Acanthoecida
AGCTCCAATAGCGTATATTAAAGTTGTTGCGGTTAAAAAGCTCGTAGTTGGATTTCTGCTGAGGACGACCGGTCCGCCCTCCGGGTGAGCATCTGGTTCGGCCTTGGCATCTTCTTGGTGAACGTATCTGCACTTGACTGTGTGGTGCGGTGCCCAGGACTTTTGCTTTGAGGAAATTAGAGTGTTTCAAGCAGGCATACGCCTTGAATACATTAGCATGGAATAATAAGATAGGACCTCGGTTCTATTTTGTTGGTTTCTAGAGCTGAGGTAATGATTAATAGGGATAGTTTGGGGCATTCGTATTTAACTGTCAGAGGTGAAATTCTTGGATTTGTTAAAGACGGACTACTGCGAAAGCATTTGCCAAGGATGTTTTCATTG	5	0	3	0	2	45	0	0	36	3	0	23	0	0	24	3	7	60	0	0	26	2	0	61	0	1	11	0	1	23	0	0	10	0	0	9	0	0	3	0	0	2	594	Eukaryota	Chromista	Alveolata	Dinoflagellata	Dinophyceae	Gymnodiniales
AGCTCCAATAGCGTATATTAAAGTTGTTGCAGTTAAAAAGCTCGTAGTTGGATTTCTGGTCTGATGCCCTGGCCCGCGTCGATTTCGATGTGAGTGCCGGCTGTGCGTCTACCATCCTTCTAGAGAACGTTCCTACCCTTCACTGGGCCGGGTTCGCGATCTAGATCTTTTACTTTGAAAAAATTAGAGTGTTTAAAGCAGGCTTTTGCTATGAATACATTAGCATGGAATAATAATCTAGGACTTCGGTTCTATTTTGTTGGTTTCTAGTACTGAAGTAATGATTGATAGGGATAGTTGGGGGTGCTAGTATTGGGCGGCCAGAGGTGAAATTCTTGGATTCGCTCAAGACTAACTTATGCGAAAGCATTCACCAAGGATGTCTTCTTTA	0	0	0	0	0	0	0	0	0	0	0	0	0	0	0	0	0	0	0	0	0	0	0	0	0	0	0	0	0	0	0	0	0	0	0	0	0	0	0	0	0	0	595	Eukaryota	x	Rhizaria	Cercozoa	Filosa-Thecofilosea	Ebriida
AGCTCCAATAGCGTATATTAATGTTGTTGCAGTTAAAAAGCTCGTAGTCGGATTTTTGTGTCATGTCGAACTGTCTGCCGATTGGTTTGTACGGTTTGACGGGCATATTCCTTCCAGAGGCTCCGTGAGGCCTTCATTGGTTTCGCGGTTGAATCTGGGTCTTTTACTTTGAAAAAATTAGAGTGTTCAAAGCAGGCCTATGCTCGAATAGGTTAGCATGGAATAATAGAATAGGACTTCGGTCTTATTTTGTTGGTTTCTAGGACCGAAGTAATGATTAACAGGGACAGTTGGGGGCATTCATATTCCATTGTCAGAGGTGAAATTCTTGGATTAACGGAAGATGAACTTCTGCGAAAGCATCTGCCAAGGATGTTTTCATTG	49	5	127	74	0	43	54	0	39	78	0	46	64	0	28	20	3	21	35	0	14	41	0	12	11	0	16	24	0	16	22	0	4	14	0	5	6	0	0	4	0	0	596	Eukaryota	Chromista	Hacrobia	Picozoa	Picozoa_X	Picozoa_XX
AGCTCCAATAGCGTATATTAAAGTTGTTGCGGTTAAAAAGCTCGTAGTTGGATTTCTGCCGAGGACGACCGGTCCGCCCTCTGGGTGAGCATCTGGATCGGCCTGGGCATCCTCTTGGGGAACGTAGCTGCACTTGACTGTGTGGTGCGGTATCCAGGACTTTTACTTTGAGGAAATTAGAGTGTTTCAAGCAGGCTCACGCCTTGAATACATTAGCATGGAATAATAAGATAGGACCTTGGTTCTATTTTGTTGGTTTCTAGAGCTGAGGTAATGATTAATAGGGATAGTTGGGGGCATTCGTATTTAACTGTCAGAGGTGAAATTCTTGGATTTGTTAAAGACGGACTACTGCGAAAGCATTTGCCAAGGATGTTTTCATTG	87	3	101	36	0	19	57	3	15	62	0	27	70	2	20	52	10	17	29	3	20	34	3	9	26	3	32	43	5	13	35	0	6	31	0	5	8	0	0	6	0	0	597	Eukaryota	Chromista	Alveolata	Dinoflagellata	Dinophyceae	Prorocentrales
AGCTCCAATAGCGTATATTAAAGTTGTTGCAGTTAAAAAGCTCGTAGTTGGATTTCTGGGCTGGCCGGACGGTCCACCTCACGGTGAGAACTGGCTGGTCGGCCCTTCCTCTCGAAGTGTTGCGGTGTTCTTAACTGAGTGCTGTGGCAATTCGGGACCTTTACTTTGAAAAAATTAGAGTGTTCAAAGCAGGCCTTCGCTTGAATACATTAGCATGGAATAATGGAATAGGACTTTGGTTCTATTTTGTTGGTTTCTAGGACCGAAGTAATGATTAATAGGGACAGTTGGGGGCATTAGTATTTAATTGTCAGAGGTGAAATTCTTGGATTTATGAAAGACTAACTACTGCGAAAGCATTTGCCAAGGATGTTTTCATTA	120	0	58	181	1	11	140	0	10	189	0	11	200	0	3	118	1	7	134	1	3	74	0	2	36	1	9	105	0	3	31	1	0	20	0	0	23	0	0	0	0	0	598	Eukaryota	x	Opisthokonta	Choanoflagellida	Choanoflagellatea	Acanthoecida
AGCTCCAATAGCGTATATTAAAGTTGTTGCAGTTAAAAAGCTCGTAGTTGGATTTCTGGGAGGGTGCTAATGTCCGCCGTAGCGCGTGTGCAGCCGCGCCCTTCCATCCTTCTGTTAACGCCTCTTGGCATTCATTTGCTGGTGGCGGGCTCAGATATTTTACCTTGAGAAAATTAGAGTGTTTCAGGCAGGCTAGGCCGGAATATATTAGCATGGAATAATGGAATAGGACTATGGTCTCTTTGTTGGTTTGAGGGACTGCAGTAATGATTAATAGGGATAGTTGGGGGCATTAGTATTTAATTGTCAGAGGTGGAATTCTCAGATTTGTTAAAGACTAACTTATGCGAAAGCATTTGCCAAGGATGTTTTCATTA	2	0	5	0	0	16	4	0	31	11	1	3	2	0	1	7	3	8	10	1	1	1	0	23	3	0	5	9	0	22	47	4	13	24	0	3	28	0	0	24	2	4	599	Eukaryota	Chromista	Alveolata	Ciliophora	Spirotrichea	Strombidiida
AGCTCCAATAGCGTATATTAAAGTTGTTGCAGTTAAAAAGCTCGTAGTCGGATTTCAGGGCGGGGCGACCGGTCTGCCGATGGGTATGCACTGGTCGGCGCGTCCTTCCTTCTGGAGACCGTGCCTACTCTTAACTGAGCGGGGACGGGAAACAGATCGTTTACTTTGAAAAAATCAGAGTGTTTAAAGCAGGCCAAGATTGCTCTTGCATGGATTAGCATGGGATAATGAAATAGGACTTTGGTGCTATTTTGTTGGTTTCGAACACCGAAGTAATGATTAATAGGGATAGTCAGGGGCACTCGTATTCCGTCGAGAGAGGTGAAATTCTCAGACCAATGGAAGACGAACTACTGCGAAAGCATTTGCCAGGGATGTTTTCACTG	2	1	15	0	0	1	3	0	2	3	0	6	2	0	7	7	0	16	8	0	15	5	0	15	5	0	49	9	0	22	23	0	13	19	0	21	47	0	3	26	0	13	600	Eukaryota	Chromista	Hacrobia	Haptophyta	Haptophyta_X	Haptophyta_XX
AGCTCCAAGAGCGTATATTAAAGTTGTTGCGGTTAAAAAGCTCGTAGTCGAAGTTCTGCCAAGGTTGTTTGGTCCACCCCCTGGGTGTGCATCTTGATTAGCCTGGGCATCTTTGTGAGGAACGCCACTGCACTTGATTGTGTGGTGCGGTATTCACAACTTTTACCTTGAGGAAATTAGAGTGTTTCAAGCAGGCGTGTGCCTTGAATACATTAGCATGGGATAATGATGTAGGACATTGATTCTACCAGTTGGACTTTGGAGTCGATGTAATGATAGAGAGGAATAGTTGGGGGTTCTCGTATCACCACTTCAGAGGTGAAATTCTTAAATCGTGGAGCGACGAACCTTGGCGAAAGCCTTAGCCAAGGATGTTTTCATTG	4	0	79	0	10	4	0	0	12	0	0	54	0	0	48	0	0	3	0	0	2	0	0	15	0	0	3	0	0	0	0	0	2	0	0	0	0	0	2	0	0	0	601	Eukaryota	Chromista	Alveolata	Dinoflagellata	Dinophyceae	NA
AGCTCCAATAGCGTATATTAAAGTTGTTGCGGTTAAAAAGCTCGTAGTTGGATTCCTGTATGGAAGGGGCGTCCCCACCCTTTGGATGGGGGTTGCTGCCTTCTTTGCATCTTCCGGAGTAGATGTTCCTCACTTCACTGTGAGGACATTATGCTCGGGTCATTTACTTTGAGGAAAAGAGAGTGCTCCAAGCAGGCAAACGCCTGAATACGTTAGCATGGAATAATAGCATCGGATCATCGTTCAGCTGTTGGTGTCTGGACGAGGATAAAGGTGAACAGGGATTGTTGGGGGCATTCGTATTTAACTGTCAGAGGTGAAATTCTTGGATTTGTTGAAGACGAGCTACTGCGAAAGCATTTGCCAAAGATGTTCTCATTG	119	1	173	106	10	92	124	0	35	63	0	72	43	0	18	72	0	61	26	0	35	39	0	47	21	0	16	3	0	30	9	0	11	10	0	7	0	0	0	0	0	0	602	Eukaryota	Chromista	Alveolata	Dinoflagellata	Syndiniales	Dino-Group-I
AGCTCCAGTAGCGTATATTAAAGTTGTTGCAGTTAAAAAGCTCGTAGTTGGATTTCTGATAGTAGCGTTGGGCCCGCCCGGGTTACCGGTGTGAGTGCCTGTTCGCTCCTTTCATCCTTCTAGAGAACGGTTCTCTCCTTCATTGGCAGTGGGATCGCAATCTAGATCTTTTACTTTGAAAAAATTAGAGTGTTTAAAGCAGGCTTGTGCTATGAATACATTAGCATGGAATAATAATTTAGGACTTTAGTTCTATTTTGTTGGTTTCTAGAACTGAAGTAATGATTGATAGGGATAGTTGGGGGTGCTAGTATTCAGCGGCCAGAGGTGAAATTCTTGGATTCGCTGAAGACTAACTTATGCGAAAGCATTCACCAAGGATGTCTTCTTTA	0	0	0	0	0	0	0	0	0	0	0	0	0	0	0	0	0	0	0	0	0	0	0	0	0	0	0	0	0	0	0	0	0	0	0	0	0	0	0	0	0	0	603	Eukaryota	x	Rhizaria	Cercozoa	Filosa-Imbricatea	Thaumatomonadida
AGCTCCAATAGCGTATATTAAAGTTGTTGCAGTTAAAAAGCTCGTAGTCGGATTTCGGGGCGGGCCGAGCGGTCTGCCGATGGGTATGCACTGTTCGGCGCGTCCTTCTTTCCGGAGACCGCGCCTACTCTTAGCTGAGCGGGCGCGGGAGACGGATCGTTTACTTTGAAAAAATCAGAGTGTTTCAAGCAGGCAGCTCGCTCTTGCATGGATTAGCATGGGATAATGAAATAGGACTCTGGTGCTATTTTGTTGGTTTCGAACACCGGAGTAATGATTAACAGGGACAGTCAGGGGCACTCGTATTCCGTCGAGAGAGGTGAAATTCTCAGACCAATGGAAGACGAACCACTGCGAAAGCATTTGCCAGGGATGTTTTCACTG	4	0	11	2	0	16	0	0	30	21	0	85	4	0	45	0	0	31	2	0	44	4	1	39	2	0	43	0	0	36	2	0	12	1	0	16	3	0	0	0	1	4	604	Eukaryota	Chromista	Hacrobia	Haptophyta	Prymnesiophyceae	Phaeocystales
AGCTCCAATAGCGTATATTAAAGTTGTTGCAGTTAAAAAGCTCGTAGTTGGATTTCGGGACGGAGCGACCGGTCCGCCGCTGTGCGGTGTGTACTCGGGTTTACGCCTCTGTCCTTCCTTGCAGGGAAGCGCGTTCGTCCTTAGTTGGTCGGCGCGGGGAACTGCATCGTTTACTGTGAAAAAATTAGAGTGTTTAAAGCAGGCGTTGTCAGCTGTGAATACATTAGCATGGAATAATAAGATAGGACTTTGGAACTATTTTGTTGGTTGGAGGCCAAGGTAATGATTAATAGGGATAGTTGGGGGTATTCATATTTAATTGTCAGAGGTGAAATTCTTGGATTTATGAAAGATGAACTTATGCGAAAGCATTTACCAAGGATGTTTTCATTA	131	0	48	134	0	4	106	0	2	184	0	1	104	0	0	131	0	5	145	0	1	60	0	0	39	0	2	56	0	0	48	1	0	30	0	0	20	0	0	8	0	0	605	Eukaryota	Chromista	Stramenopiles	Opalozoa	MAST-3	MAST-3G
AGCTCCAATAGCGTATATTAAAGTTGTTGCGGTTAAAAAGCTCGTAGTTGGATTTCTGTTGAAGACCGGCGGTCCACCTTTTGGGTGAGTATCTGCTTGGGCTTCGGCATCTTCTCGGAATACGTTGCTGCGCTTGATTGCGTGGTTCGGAGTCCGGGACTTTTACTTTGAGGAAATTAGAGTGTTCACGGCAGGCATACGCCTTGAATATATTAGCATGGAATAATAATATAGGATCTTGGTTCTATTTTGTTGGTTTCTAGAGCTAAGATAATGATTAATAGGGACAATTGGGGGCATTCGTATTAACGCGTCAGAGGTGAAATTCTTGGATTGCGTTACGACGAACTACTGCGAAAGCATTTGCCAAGGATGTTTTCATTG	7	0	0	0	0	0	0	0	0	5	0	0	0	0	0	4	0	0	13	0	0	25	0	0	16	0	0	50	0	0	80	0	0	73	0	0	74	0	0	26	0	0	606	Eukaryota	Chromista	Alveolata	Dinoflagellata	Syndiniales	Dino-Group-II
AGCTCCAATAGCGTATATTAAAGTTGTTGCAGTTAAAAAGCTCGTAGTTGAACCTTGGACAAGGTGCGCGTGGTCTACCGCAAGGTATGACTGCGGCGCTGCGTCTCTTTAGGGGGACTCGATGCCTCGGTGTCGAGGTAACCCGTGTTACTGTGAAGAAATTAGAGTGTTTAAAGCAGGCTATCGCTTGAATACATCAGCATGGAATAACAAGTTGGACTTTGCTCCTACTTGTTGGTTTGAGGGGAAAAGTAATGATTAATAGGGCCAGTTGGGGGCATTAGTATTCAGTAGTCAGAGGTGAAATTCTTGGATTTACTGAAGACTAACTAGTGCGAAAGCATTTGCCAAGGATGTTTTCATTA	0	0	0	0	0	0	0	0	0	0	0	0	0	0	0	0	0	0	0	0	0	0	0	0	0	0	0	0	0	0	0	0	0	0	0	0	0	0	0	0	0	0	607	Eukaryota	Fungi	Opisthokonta	Fungi	Cryptomycota	Cryptomycotina
AGCTCCAATAGCGTATATTAAAGTTGTTGCGGTTAAAAAGCTCGTAGTTGGATTTCTGTCGAGGACGACCGTTCCGCCCTCTGGGTGAGTATCTGGCTCGGCCTTGGCATCTTCTTGGAGAACGTTGCTGCTCTTGATTGAGTGGTGCGGTATCCAGGACTTTTACTTTGAGGAAATTAGAGTGTTTCAAGCAGGCGCACGCCTTGAATACATTAGCATGGAATAATAAGATAGGACCCCGGTTCTATTTTGTTGGTTTCTAGAGCTGAGGTAATGATTAATAGGGATAGTTGGGGGCATTCGTATTTAACTGTCAGAGGTGAAATTCTTGGATTTGTTAAAGACGGACTACTGCGAAAGCATTTGCCAAGGATGTTTTCATTG	44	1	670	66	0	256	45	0	82	75	0	138	29	1	53	2	211	10	1	0	0	1	0	45	1	1	0	0	0	0	0	0	7	0	0	0	2	0	0	0	0	0	608	Eukaryota	Chromista	Alveolata	Dinoflagellata	Dinophyceae	Gymnodiniales
AGCTCCAAGAGCGTATATTAAAGTTGTTGCAGTTAAAAAGCTCGTAGTTGGATTTCTGGTACAACGCGCCTGGCCCGCTTTATGTGAGTGCTGGTGCGCGTTTGCCATCCTTCTAGAAAACGTTTCTACCCTGGCAACGGGGCCGGACTCGCGATCTAGATCTTTTACTTTGAAAAAATTAGAGTGTTTAAAGCAGGCTTTTGCTGTGAATACATTAGCATGGAATAATAATCTAGGACTTCGGTTCTATTTTGTTGGTTTCTAGTACTGAAGTAATGATTGATAGGGATAGTTGGGGGTGCTAGTATTGGCCGGCCAGAGGTGAAATTCTTGGATTCGGTCAAGACTAACTTATGCGAAAGCATTCACCAAGGATGTCTTCTTTA	2	0	22	0	0	0	0	0	0	0	0	0	0	0	0	0	0	0	0	0	0	0	0	0	0	0	0	0	0	3	0	0	0	0	3	3	0	3	0	0	0	1	609	Eukaryota	x	Rhizaria	Cercozoa	Filosa-Thecofilosea	Cryomonadida
AGCTCCAGTAGCGTATATTAAAGTTGTTGCAGTTAAAAAGCTCGTAGTTGGATTTCTGCTTGTAGCGTTGGGCCCGCCGGGGTTACCCGTGTGAGTGCCTGTTCGCTCCTTGCATCCTTCTAGAGAACGGCTCTCTCCTTCATTGGTTGTGGGGTCGCAATCTAGATCTTTTACTTTGAAAAAATTAGAGTGTTTAAAGCAGGCTTGTGCTATGAATACATTAGCATGGAATAATAATTTAGGACTTTAGTTCTATTTTGTTGGTTTCTAGGACTGAAGTAATGATTGATAGGGATAGTTGGGGGTGCTAGTATTCAGCGGCCAGAGGTGAAATTCTTGGATTCGCTGAAGACTAACTTATGCGAAAGCATTCACCAAGGATGTCTTCTTTA	0	0	0	0	0	0	0	0	0	0	0	0	0	0	0	0	0	0	0	0	0	0	0	0	0	0	0	0	0	0	0	0	0	0	0	0	0	0	0	0	0	0	610	Eukaryota	x	Rhizaria	Cercozoa	Filosa-Imbricatea	Thaumatomonadida
AGCTCCAATAGCGTATATTAAAGTTGTTGCAGTTAAAAAGCTCGTAGTTTGATTTCTGGACGGGCGCCAACACCCGCTTGTTAGTGAGGAGGCGGTGCCCGCCCATCCTTCTGTTAACGCCGCCGGCATTTGTTTGCTGGTGGCGGGCTCAGATATTTTACCTTGAGAAAATTAGAGTGTTTCAGGCAGGCTTGCGCCTAGATACATTAGCATGGAATAATAGAATAGGACTTTGACCTCTTCTGTTGGTCTGAGGGGTGAGAGTAATGATTAATAGGGATAGTTGGGGGCATTAGTACTTAACTGCTAGAGGTGAAATTCTCAGATTTGTTAAAGACTAACTTATGCGAAAGCATTTGCCAAGGATGTTTTCATTA	1	0	1	0	0	0	0	0	0	0	0	0	0	0	0	0	0	0	0	0	0	0	0	0	0	0	0	0	0	0	2	2	1	90	0	0	3	2	0	0	0	0	611	Eukaryota	Chromista	Alveolata	Ciliophora	Spirotrichea	Choreotrichida
AGCTCCAATAGCGTATATTAAAGTTGTTGCGGTTAAAAAGCTCGTAGTTGGATTTCTGCTTAGGGTGGCTGGTCCGCCCTCTGGGTGAGTATCTGGCACAGCCTGAGCATTCTTCTTGAAAGCACAACTGCACTTGACTGTGTGGTGTGGTATTGAGAACCTTTACTTTGAGGAAATCAGAGTGTTTCAAGCAGGCGTTCGCCTTGAATACATTAGCATGGAATAATATTATAGGGCCTTGGTTTTATTTTGTTGGTTTCTAGAACTGAGGTAATGATTAATAGGGATAGTTGGGGGCATTCGTATTTAATTGTCAGAGGTGAAATTCTTGGATTTGTTAAAGACGGACTACTGCGAAAGCATTTGCCAAGGATGTTTTCATTG	0	5	0	0	18	0	0	3	0	0	9	0	0	0	0	0	25	0	0	37	0	0	73	0	0	11	0	0	16	0	0	45	0	0	1	0	2	2	0	0	1	10	612	Eukaryota	Chromista	Alveolata	Dinoflagellata	Dinophyceae	Gonyaulacales
AGCTCCAATAGCGTATATTAAAGTTGCTGCAGTTAAAAAGCTCGTAGTTGGATTTGTGGCGTGGTCGTCCGGCGGGGCTCTTTTACTAGGGCCGTTTGTCTGGTTTTCGACCGCACCATTCTCGGGTAGCGTGTGGCTGGCATTAGGTTGTCGGCTTCTTCGCGCCCGTCGTTTACTGTGAAAAAATTAGAGTGTTCAAAGCAGGCTTAGGCCGTTGGATACATTAGCATGGAATAATGAGATAGGGCCACGACGGTCTATTTTGTTGGTTTGCACGTTGTGGTAATGATTAACAGGAACGGTTGGGGGTATTCGTATTCAATTGTCAGAGGTGAAATTCTTGGATTTATGGAAGACGAACTACTGCGAAAGCATTTACCAAGGATGTTTTCATTA	0	3	140	3	1	47	0	3	23	0	0	41	0	0	3	0	5	9	2	1	15	6	1	94	0	0	1	4	13	100	3	49	47	0	0	10	1	5	13	0	0	2	613	Eukaryota	Chromista	Stramenopiles	Ochrophyta	Phaeophyceae	Phaeophyceae_X
AGCTCCAATAGCGTATATTAAAGTTGTTGCAGTTAAAAAGCTCGTAGTTGAAATTCCGGCGTCTTTAGACGTCTGCCTGGAAGAACTAGCGATACCGTAAAAAGTTTTGCTTTTTTGAACAGGCTTTTACTGTGAACAAATTAAAGTGCTCAAAGCAGGCTTTTGCTTGAATATTCTAGCATGGAATAATAAAATATGACTTTATTCATTTTATTGGTTATTGAATGAAGTAATGATTAATAGGAACAGTTGGGGGCATTCGTATTTAATAGTCAGAGGTGAAATTCTTAGATTTATTAAAGACGAACTAAAGCGAAAGCATTTGCCAAGGATGTTTTCATTA	0	0	0	0	0	0	0	0	0	0	0	0	0	0	0	0	0	0	0	0	0	0	0	0	0	0	0	0	0	0	0	0	0	1	0	0	0	0	0	0	0	0	614	Eukaryota	Chromista	Alveolata	Ciliophora	Phyllopharyngea	Suctoria
AGCTCCAATAGCGTATATTAAAATTGTTGCGGTTAAAACGCTCGTAGTTGGATATCTGTGAGCGGGTTCCGGTCCTTCCCAGTGAAGATTACACGGAACTCTGCTCGCATTTGTTCAGGGAGGGTGGATGCACTTCACTGTGCGACCACATGATCTGAATTTTTACTTTGAGGAAATGAGAGTGTTCCAAGCAGGCAATCGCCGTGAATATGATAGCATGGAATAATAGCACAGGACTCTTGGTTCAATGCTGTTGGTTTGTTGAACTAGAGTAATCACAATAAGGATAGTTGGGGGTATTCGTATTTAACTGTCAGAGGTGAAATTCTTGGATTTTTTAAAGACGAACAATTGCGAAGGCATCTACCCAGGATGTTTTTGTTG	79	0	183	46	0	155	119	0	210	0	1	142	0	0	79	19	0	69	15	0	14	4	1	69	0	0	72	7	0	13	0	0	14	5	0	6	13	0	16	0	0	1	615	Eukaryota	Chromista	Alveolata	Dinoflagellata	Syndiniales	Dino-Group-I
AGCTCCAATAGCGTATATTAAAGTTGTTGCAGTTAAAAAGCTCGTAGTTGGATTTCTGATGGGAGTGGCTGGTCCGCCCTTATGGGGTGTGAACTGTGCTTACTCTCGTCATCCTTGGGGAAAGCCTTCCTGGCATTAAGTTGTCGGGTTGGGGATCCTCATCGTTTACTGTGAAAAAATTAGAGTGTTCAAAGCAGGCTTATGCCGTTGAATACATTAGCATGGAATAATAAGATAGGACTTTAGTACTATTTTGTTGGTTTGCGTACCAAAGTAATGATTAATAGGGACAGTTGGGGGTATTCGTATTCAGTTGTCAGAGGTGAAATTCTTGGATTTATTGAAGACGAACTACTGCGAAAGCATTTACCAAGGATGTTTTCATTA	21	1	2	8	0	1	8	0	3	1	0	0	7	0	2	26	0	0	16	0	1	12	0	0	4	0	1	11	1	3	34	0	2	168	0	4	143	0	0	112	0	2	616	Eukaryota	Chromista	Stramenopiles	Ochrophyta	Bolidophyceae	Parmales
AGCTCCAATAGCGTATATTAAAGTTGTTGCGGTTAAAAAGCTCGTAGTTGGATTTCTGCCGAGGACGACCGGTCTGCCCACTGGGTGTGTATCTGGCTCGGCCTGGGCATCTTCTTGGAGAACGTATCTGCACTTGACTGTGTGGTGCGGTATCCAGGACCTTTACTTTGAGGAAATTAGAGTGTTTCAAGCAGGCACACGCCTTGAATACATTAGCATGGAATAATAAGATAGGACCTCGGTTCTATTTTGTTGGTTTCTAGAACTGTGGTAATGATTAATAGGGATAGTTGGGGGCATTCGTATTTAACTGTCAGAGGTGAAATTCTTGGATTTGTTAAAGACGGACTACTGCGAAAGCATTTGCCAAGGATGTTTTCATTG	0	0	0	0	0	0	0	8	0	0	0	0	0	0	0	0	0	0	0	0	0	0	0	0	0	0	0	0	0	0	0	0	0	0	0	0	0	0	0	0	0	0	617	Eukaryota	Chromista	Alveolata	Dinoflagellata	Dinophyceae	Peridiniales
AGCTCCAATAGCGTATATTAAAGTTGTTGCGGTTAAAAAGCTCGTAGTTGGATTTCTGTCGAGAACGCGCGGTCCACGCTTTGCGTGAGCATCTGTGTCGGTCTTGGCATCCTCTGGGGGATCGTTTCTGCGCTTGATTGCGTGGAGCGGAACTTCAGACTTTTACTTTGAGGAAATTAGAGTGTTCACGGCAGGCAAACGTCTTGAATACATTAGCATGGAATAATAACATAGGACCTTGGTTCTATTTTGTTGGTTTCTAGAGCTGAGGTAATGATTAATAGGGACAATTGGGGGCATTCGTATTAACGCGTCAGAGGTGGAATTCTTGGATTGCGTTACGACGAACTACTGCGAAAGCATTTGCCAAGGATGTTTTCATTG	221	2	28	233	0	2	238	0	4	294	0	7	242	0	8	106	3	1	46	0	2	26	0	0	10	0	3	37	0	0	12	0	0	2	0	1	2	0	0	0	0	0	618	Eukaryota	Chromista	Alveolata	Dinoflagellata	Syndiniales	Dino-Group-II
AGCTCCAATAGCGTATATTAAAGTTGTTGCGGTTAAAAAGCTCGTAGTTGGATTTCTGCTGAGGACGACCGGTCCGCCCTCTGGGCGAGTATCTGGCTCGGCCTGGGCATCTTCTTGGAGAGCGCAACTGCACTTGACTGTGTGGTGCGGTATCCAAGACTTTTACTTTGAGGAAATTAGAGTGTTTCAAGCAGGCACACGCCTTGAATACATTAGCATGGAATAATAAGATAGGACCTTGGTTCTATTTTGTTGGTTTCTAGAGCTGAGGTAATGATTAATAGGGATAGTTGGGGGCATTCGTATTTAACTGTCAGAGGTGAAATTCTTGGATTTGTTAAAGACGGACTACTGCGAAAGCATTTGCCAAGGATGTTTTCATTG	0	0	0	0	0	0	0	0	0	0	0	0	0	0	0	0	0	0	0	0	0	0	0	0	0	0	0	0	0	0	0	0	0	0	0	0	0	0	0	0	0	0	619	Eukaryota	Chromista	Alveolata	Dinoflagellata	Dinophyceae	Peridiniales
AGCTCCAATAGCGTATATTAAAGTTGTTGCAGTTAAAACGCTCGTAGTCGGATTTCGGGGCGATCCCGCCGGTCTGCCGTTGGGTATGCACTGGTGGGCGCGTCCTTCCTTCCGGAGACCGTTCCTACTCTTAGCTGAGCGGGGACGGGAGACGGATCGTTTACTTTGAAAAAATCAGAGTGTTTCAAGCAGGCATTTGCTCTTGCATGGATTAGCATGGGATAATGAAATAGGACTTTGGTGCTATTTTGTTGGTTTCGAACACCGAAGTAATGATTAACAGGGACAGTCAGGGGCACTCGTATTCCGCCGAGAGAGGTGAAATTCTCAGACCAGCGGAAGACGAACCACTGCGAAAGCATTTGCCAGGGATGTTTTCACTG	0	0	1	0	0	5	0	0	0	0	0	0	0	0	0	0	0	0	0	0	3	0	0	0	0	0	0	0	0	0	0	0	0	0	0	0	2	0	0	0	0	0	620	Eukaryota	Chromista	Hacrobia	Haptophyta	Prymnesiophyceae	Prymnesiales
AGCTCCAATAGCGTATATTAAAGTTGTTGCGGTTAAAAAGCTCGTAGTTGGATTTCTGCCGAGGACGACCGGTCCGCCCTCTGGGTGAGTATCTGGCTCGGCCTTGGCATCTTCTTGGAGAACGTATCTGCACTTGACTGTGTGGTGCGGTATCCAGGACTTTTACTTTGAGGAAATTAGAGTGTTTCAAGCAGGCATACGCCTTGAATACATTAGCATGGAATAATAAGATAGGACCTCGGTTCTATTTTGTTGGTTTCTAGAGCTGAGGTAATGATTAATAGGGATAGTTGGGGGCATTCGTATTTAACTGTCAGAGGTGAAATTCTTGGATTTGTTAAAGACGGACTACTGCGAAAGCATTTGCCAAGGATGTTTTCATTG	2	0	55	0	0	31	4	0	31	3	0	47	14	0	39	1	16	31	11	0	38	17	0	56	1	0	46	3	0	23	0	0	17	10	0	27	10	1	18	1	0	21	621	Eukaryota	Chromista	Alveolata	Dinoflagellata	Dinophyceae	Gymnodiniales
AGCTCCAATAGCGTATATTTAAGTTGTTGCAGTTAAAAAGCTCGTAGTTGGATTTTGGGTGCGGCAGGCCGGTCCGCCCTTTGGGTGTGCACTGGCAGGCGGCATCTTTCTGTCGAGGACGCGCGCCTGGCCTTCACTGGTCGGGCCGCGGAGTCGGCGCAGTTACTTTGAAAAAATTAGAGTGTTCAAAGCGGGCCTACGCTTGAATATATTAGCATGGAATAACACCATAGGACTCCTGTCCTATTCTGTTGGTCTTCGGGATGGGAGTAATGATTAAGAGGAACAGTTGGGGGCATTCGTATTTCATTGTCAGAGGTGAAATTCTTGGATTTATGAAAGACGAACTTCTGCGAAAGCATTTGCCAAGGATGTTTTCATTA	0	0	14	0	2	10	0	0	2	0	0	15	0	0	4	0	0	5	0	0	7	0	1	9	0	0	3	1	0	5	0	0	0	1	0	2	2	0	0	0	0	0	622	Eukaryota	x	Archaeplastida	Chlorophyta	Mamiellophyceae	Dolichomastigales
AGCTCCAATAGCGTATATTAAAGTTGTTGCGGTTAAAAAGCTCGTAGTTGGATTTCTGTTGAGGACGTCCGGTCCGCACTATGTGCGTGTATCTGGTTCGGCCTTGGCATCCTCCTGGGGAACGGTGCTGCGCTTGATTGCGTGGTCCGGTATTCAGGACTTTTACTTTGAGGAAATTAGAGTGTTTACGGCAGGCAATCGCCTTGAATACATTAGCATGGAATAATAATATAGGACCTTGGTTCTATTTTGTTGGTTTCTAGAACTAAGGTAATGATTAATAGGGATAATTGGGGGCATTCGTATTAACACGTCAGAGGTGAAATTCTTGGATTGTGTTACGACGAACTACTGCGAAAGCATTTGCCAAGGATGTTTTCATTG	76	0	7	109	0	3	122	0	6	186	0	5	142	0	0	87	0	4	140	0	1	74	0	1	40	0	2	103	0	0	58	0	0	38	0	0	39	0	2	3	0	0	623	Eukaryota	Chromista	Alveolata	Dinoflagellata	Syndiniales	Dino-Group-II
AGCTCCAATAGCGTATATTAAAGTTGTTGCGGTTAAAAAGCTCGTAGTTGGATTTCTGCAAGGAAGGAGCGGTCCACCCATTGGGCGCGTACGGCTACCTTTGTTGCATCTTTCTGAGGACGTGTTCTTCACTTAATTGTGAGGGCGCAGGACTCAGGACATTTACTTTGAGGAAATGAGAGTGTTTCAAGCAGGCAAATGCCTTGAATACGTTAGCATGGAATAATAGCATCGGACCATCGTCCAGCTGTTGGTGTCTGGGCGAAGGTAAAGGTGAATAGGGATTGTTGGGGGCATTCGTATTTAACTGTCAGAGGTGAAATTCTTGGATTTGTTGAAGACGGACCACTGCGAAAGCATCTGCCAAAGATGTTCTCATTG	81	0	44	56	0	50	85	0	48	43	0	20	42	0	14	37	0	24	11	0	14	9	0	2	1	0	7	26	0	9	15	0	1	9	0	4	9	0	0	0	0	0	624	Eukaryota	Chromista	Alveolata	Dinoflagellata	Syndiniales	Dino-Group-I
AGCTCCAATAGCGTATCTTAATGTTGTTGCAGTTAAAAAGCTCGTAGTCGAATTTCTGGCCGGGACTTGCCGACTTTACCGTGCGTAGTCCTAGGTCATCCGCCTATGATGATGTAAGGAGATTAATTTCTACTGCATTGGAGTAGGCACTTTACTTTGAAGAAATTAGAGTGTTTCAGGCAGGCAATCGCTTGAATACACCAGCATGGAATAATGGAAAAGGACTGTTTCTTATTTTTGGTGAATTTGAAATAGTAATGATTAATAGGGACAGTTGGGGGCATTCGTACTTGTAAGTCAGAGGTGAAATTCTTCGATTTTACAAAGACGAACTAATGCGAAGGCATCTGCCAAGGATGTTTTCATTG	5	0	0	0	0	0	0	0	0	0	0	0	0	0	0	0	0	0	0	0	0	0	0	0	0	0	2	0	0	2	0	0	0	3	1	5	0	18	0	0	0	0	625	Eukaryota	Chromista	Alveolata	Ciliophora	Phyllopharyngea	Cyrtophoria_1
AGCTCCAATAGCGTATACTAAAGTTGTTGCAGTTAAAAAGCTCGTAGTTGAAGTTCTGGTCTTGGACGGCGGTCTGCTTCAAACGAGGTATGTACCATCTGTCCGAGTCCATCCTCGGGGAAAACATGTCTGTGATTTAGTTCATGGGTATGGGATCCTCGTCATTTACTGTGAGCAAAATAGAGTGTTCAAAGCAGGCTTATGCCGTTGAATATATTAGCATGGAATAATAAGATAAGACCTTGGTTTATCTTGTTGGTTTGTACTCCAAGGTAATGATTAATAGGGACAGTTGGGGGTATTCGTATTCAATTGTCAGAGGTGAAATTCTTGGATTTATGGAAGACGAACTACTGCGAAAGCATTTACCAAGGATGTTTTCATTA	0	0	0	0	0	0	0	0	0	0	0	1	0	0	0	1	0	0	0	0	0	0	0	0	0	0	2	0	0	0	1	0	1	4	0	1	3	0	2	0	0	3	626	Eukaryota	Chromista	Stramenopiles	Ochrophyta	Chrysophyceae	Chrysophyceae_X
AGCTCCAATAGCGTATACTAAAGTTGTTGCAGTTAAAAAGCTCGTAGTCGAATGAAGGTTTCTTGTATAGCGCGGACGTCTAGGTGTAACTTAGATTAGTTTGCGCACAAGAACCTCCCTTGTGTGTCTCAGAGGAGCAAATATTTATTTATTTTGATCCATTTGCGACACACACATTACTGTGAACAAAATAGAGTGTTCATGGCAGGTCAATTTAGGCTTGAATACCTCAGCATGGAATAATAGAATAGGACTTCCGGTTCTATTTTGTTGGTTTTTGGAGCCGAAGTAATGATTAATAGGGATAGTTGGGGGCACTCGTACTCCGTTGTCAGAGGTGAAATTCTAGGATTGACGGAAGACGAACAACTGCGAAAGCATCTGCCAAGGATGTTTTCA…	27	0	33	11	0	24	16	0	12	14	0	20	12	2	9	32	0	22	9	0	10	15	0	12	1	0	18	26	0	10	26	0	13	30	0	9	49	0	0	5	0	2	627	Eukaryota	NA	NA	NA	NA	NA
AGCTCCAATAGCGTATATTAAAGTTGTTGCGGTTAAAAAGCTCGTAGTTGGATTTCTGCCGAGGACGACCGGTCCGCCCTCTGGGTGAGTATCTGGCTTGGCCTGGGCATCTTCTTGGAGAACGTAGCTGCACTTGACTGTGTGGTGCGGTATCCAGGATTTTTACTTTGAGGAAATTAGAGTGTTTCAAGCAGGCATGCGCCTTGAATACATTAGCATGGAATAATAAGATAGGACCTCGGTTCTATTTTGTTGGTTTCTAGAGCTGAGGTAATGATTAATAGGGATAGTTGGGGGCATTCGTATTTAACTGTCAGAGGTGAAATTCTTGGATTTGTTAAAGACGGACTACTGCGAAAGCATTTGCCAAGGATGTTTTCATTG	1	0	28	0	0	56	0	0	25	2	0	35	1	1	34	10	0	68	4	1	48	12	1	82	2	0	41	5	0	84	1	0	15	9	0	63	30	0	28	1	0	29	628	Eukaryota	Chromista	Alveolata	Dinoflagellata	Dinophyceae	Dinophyceae_X
AGCTCCAATAGCGAATCTTAATGTTGTTGCTATTAAAAAGCTCGTAGTCGAATTTCTGGCCGGGAAAAGCCGATCTAACCGCGCTGCTCCTAGGTCATCCGTCTTTGAGGGCGTGTGGGTATTCATTTATCTGCCGTCGGATCTGGCATTTTACTTTGAAAAAATCAGAGTGTTTCAGGCAGGCTTTCGCTTGAATACACCAGCATGGAATAATGGAATAGGGCTCGTCTTACTTCTTGGTTCGTTTGACAAGCAATGATTAATAGGGACAGTTGGGGGCATTCGTACTGGACAGCTAGAGGTGAAATTCTACGATTTGTCTAAGACGAACTAATGCGAAGGCATCTGCCAAGGATGTTTTCATTG	5	0	1	0	0	0	0	0	0	0	0	0	0	0	0	0	0	0	0	0	0	0	0	0	0	0	9	0	0	0	0	0	0	0	0	0	0	0	0	0	0	0	629	Eukaryota	Chromista	Alveolata	Ciliophora	NA	NA
AGCTCCAATAGCGTATATTAAAGCTGCTGCAGTTAAAAAGCTCGTAGTTGGATCTCGAGGCGGGGTGACGTCGACGAGCGCTCGTCTCGGTTGGGAGGGGGAATCGTTCGTCCTCGTGGCGGCGGTTTCTTCTTTTTCTATCCGGGCGTGGCGTTTTCGGCGTTACACCGCCCCCAATCGCGCCGGCTCTCTCCCGCGTGCCGTTCTTCACTGAGCGGCCCGGGTGGCCGGCCATTCACTTTGAAAAAATTAGAGTGTTCAAAGCGGGCAGGAGCGCCCGGATAACGTCGCATGGAATGATGGAACAGGACCGCCGTCCCGTTTTCGGCCGGTCTCAGGGGCGGAGGTAATGATTGAAAGGGACGGCCGGGGGCATTCGTACCGCGGCGGGAGAGGTGA…	0	0	0	0	0	0	0	0	0	0	0	0	0	0	0	0	0	0	0	0	0	0	0	0	0	0	0	0	0	0	0	0	0	0	0	0	0	0	0	0	0	0	630	Eukaryota	Animalia	Opisthokonta	Metazoa	Mollusca	Gastropoda
AGCTCCAATAGCGTATATTAAAGTTGTTGCAGTTAAAAAGCTCGTAGTCGGATTTCAGGGCAGGGCGACCGGTCTGCCGATGGGTATGCACTGGTCGGCGTGTCCTTCCTTCTGGAGACTGTGTTTACTCTTAACTGAGCGAAGACAGGAAACAGATCGTTTACTTTGAAAAAATCAGAGTGCTCAAAGCAGGCCAAGATTGCTCTTGCATGGATTAGCATGGGATAATGAAATAGGACTTTGGTGCTATTTTGTTGGTTTCGAACACCGAAGTAATGATTAATAGGGATAGTCAGGGGCACTCGTATTCCGTCGAGAGAGGTGAAATTCTCAGACCAATGGAAGACGAACTACTGCGAAAGCATTTGCCAGGGATGTTTTCACTG	7	0	13	0	0	5	1	0	13	7	0	19	15	0	8	7	0	12	18	0	31	11	0	22	2	0	46	13	0	49	4	0	11	3	0	5	6	0	0	8	0	1	631	Eukaryota	Chromista	Hacrobia	Haptophyta	Haptophyta_X	Haptophyta_XX
AGCTCCAATAGCGTATATTAAAGTTGTTGCAGTTAAAAAGCTCGTAGTTGGATCTCGGGCGCAGGCGGGCGGTCCGGCTCGCGCTGGATTGCCGCCCGTTAACCTGCCCCACCCCTGCCGGCTCCCTCGCGGCGGTGTTCTTCGTTGAGCGTCCCGCGTGGCCGGCGCGTTTACTTTGAAAAAATTAGAGTGTTCAAGGCGGGCCTGCCGCGCCCGAATAACTGCGCATGGAATAATGGAATAGGACCTCGGTTCTATTTTGCTGGTTTTCGGAATCCGAGGTAATGATTGACGGGGACAAACGGGGGCATTCGTATTGCGGCGTTAGAGGTGAAATTCTTGGATCGCCGCAAGACGGGCTACTGCGAAAGCATTTGTCAAGAATGTTTTCATTA	0	0	0	0	0	0	0	0	0	0	0	0	0	0	0	0	0	0	0	0	0	0	0	0	0	0	0	0	0	0	0	0	0	0	0	0	0	0	0	0	0	0	632	Eukaryota	Animalia	Opisthokonta	Metazoa	Mollusca	Gastropoda
AGCTCCAATAGCGTATATTAAAGTTGTTGCGGTTAAAAAGCTCGTAGTTGGATTTCTGCTGAAGACAACCGGTCTGCCCTCTGGGTGAGCATCTGGTTTGGATTCGGCATCATCTTAGAGAACGTATCTGCACTTGACTGTGTGGTGCGGTATCTTAGACTTTTACTTTGAGGAAATCAGAGTGCTTCAAGCAGGCGAATGCCTTGGATACATTAGCATGGAATAATATTTTAGGACCTTGGTTCTATTTTGTTGGTTTCTAGAATTGAGGTAACGTTTAATAGGGATAATTGGGGGCATTCGTATTTAACTGTCAGAGGTGAAATTCTTGGATTTGTTAAAGACGGACCAATGCGAAAGCATTTGCCAAGGATGTTTTCTTTG	0	0	0	0	0	0	0	18	0	0	1	0	0	47	0	0	0	0	0	0	0	0	17	0	0	0	0	0	0	0	0	0	0	0	0	0	0	0	0	0	7	0	633	Eukaryota	Chromista	Alveolata	Dinoflagellata	Dinophyceae	Gonyaulacales
AGCTCCAATAGCGTATATTTAAGTTGTTGCAGTTAAAAAGCTCGTAGTTGGATTTCGGATGAGTGCGACCGGTCCGCCGTTTCGGTGTGCACTGGTTGCGTTCATCTTGCTGTCGGGGACGCGCTCCTGGCCTTAACTGGCTGGGACGTGGAGTCGGCGAAGTTACTTTGAAAAAATTAGAGTGTTCAAAGCAGGCCTACGCTCTGAATACATTAGCATGGAATAACGCGATAGGACTCTGGTCTTATTGTGTTGGTCTTCGAGACCGGAGTAATGATTAAGAGGGACAGTTGGGGGCATTCGTATTTCATTGTCAGAGGTGAAATTCTTGGATTTATGAAAGACGAACTTCTGCGAAAGCATTTGCCAAGGATGTTTTCATTA	0	0	139	0	7	97	0	0	69	0	6	264	0	7	114	0	4	53	0	17	122	0	6	99	0	5	111	0	6	47	0	3	13	0	0	11	0	0	23	0	0	20	634	Eukaryota	x	Archaeplastida	Chlorophyta	Pyramimonadales	Pyramimonadales_X
AGCTCCAATAGCGTATATTAAAGTTGTTGCAGTTAAAAAGCTCGTAGTTGGATTTCTGGTTCGCTGCGCCTGGCCCGCCTACGTTAGTAGTGTGAGTGCCGGTTGCGCGGTAGCCATCCTTCTGGAGAACGCGCCTGCCTTTTATTAGGTTGGGTGCGCGACCCAGATCCTTTACTTTGAAAAAATTAGAGTGTTTAAAGCAGGCATTTGCTCTGAATACATTAGCATGGAATAATGATATAGGACTTTGGTTCTATTTTGTTGGTTTCTAGGACTGAAGTAATGATTGATAGGGACCGTTGGGGGTGCTAGTATTGAGCGGCCAGAGGTGAAATTCTTGGATTCGCTCAAGACTAACTTATGCGAAAGCATTCACCAAGGAGGTCTTCTTTA	0	0	0	0	0	0	0	0	0	0	0	0	0	0	0	0	0	0	0	0	0	0	0	0	0	0	0	0	0	0	0	0	0	0	0	0	0	0	0	0	0	0	635	Eukaryota	x	Rhizaria	Cercozoa	Filosa-Thecofilosea	Ventricleftida
AGCTCCAATAGCGTATATTAAAGTTGTTGCGGTTAAAAAGCTCGTAGTTGGATTTCTGCTTAGGGTGGCTGGTCCGCCCTCTGGGTGAGTATCTGGCACAGCCTGAGCATTCTTCTTGAAAGCACAACTGCACTTGACTGTGTGGTGTGGTATTGAGAACCTTTACTTTGAGGAAATCAGAGTGTTTCAAGCAGGCGTTCGCCTTGAATACATTAGCATGGAATAATATTATAGGGCCTTGGTTCTATTTTGTTGGTTTCTAGAACTGAGGTAATGATTAATAGGGATAGTTGGGGGCATTCGTATTTAATTGTCAGAGGTGAAATTCTTGGATTTGTTAAAGACGGACTACTGCGAAAGCATTTGCCAAGGATGTGTTCATTG	0	4	0	0	6	0	0	0	0	0	0	0	0	3	0	0	13	0	0	37	0	0	36	0	0	5	0	0	14	0	0	28	0	0	0	0	3	2	0	0	0	0	636	Eukaryota	Chromista	Alveolata	Dinoflagellata	Dinophyceae	Gonyaulacales
AGCTCCAATAGCGTATATTAAAGTTGTTGCAGTTAAAAAGCTCGTAGTTGGATTTGTGGCAGTCGCGTGCAGCCCGACACTTAGTGTTGGTGCTTGCTTGCGTCGCCATCCTTGGGTGGAACCTGTGTGGCATTAGGTTGTCGTGCAGGGGATGCCCATCGTTTACTGTGAAAAAATTAGAGTGTTCAAAGCAGGCTTATGCCGTTGAATATGTTAGCATGGAATAATAAGATAGGACCTTGGTACTATTTTGTTGGTTTGCGCACCAAGGTAATGATTAATAGGGACAGTTGGGGGTATTCGTATTCCATTGTCAGAGGTGAAATTCTTGGATTTTTGGAAGACGAACTACTGCGAAAGCATTTACCAAGGATGTTTTCATTA	0	0	9	0	0	2	0	0	0	0	0	0	0	0	6	0	0	0	0	0	0	0	0	0	0	0	0	0	47	5	0	19	7	1	35	25	0	68	16	0	196	0	637	Eukaryota	Chromista	Stramenopiles	Ochrophyta	Bacillariophyta	Bacillariophyta_X
AGCTCCAATAGCGTATATTAAAGTTGTTGCGGTTAAAAAGCTCGTAGTTGGATTTCTGTTGAAGACGGTCGGTCCGCTCTATGAGCGTGTATCTGATTCGGCTTTGGCATCCTCGTGGGGAACGTAACTGTGCTTGATTGCATGGTGCGGTATTCACGACTTTTACTTTGAGGAAATTAGAGTGTTCACAGCAGGCAAGCGCCTTGAATACATTAGCATGGAATAATAATATAGGGCTTTGGTTCTATTTTGTTGGTTTCTAGGACTAAAGTAATGATTAATAGGGATAATTGGGGGCATTTGTATTAACGCGTCAGAGGTGGAATTCTTGGATTGCGTTACGACAAACTACTGCGAAAGCATTTGCCAAGGATGTTTTCATTG	127	0	66	100	0	5	204	0	19	180	0	51	147	1	20	44	0	25	60	0	8	39	0	19	33	0	6	83	0	20	14	0	5	37	0	3	18	0	0	0	0	0	638	Eukaryota	Chromista	Alveolata	Dinoflagellata	Syndiniales	Dino-Group-II
AGCTCCAATAGCGTATATTAAAGTTGTTGCAGTTAGAACGCTCGTAGTCGGATTTCGGGGCGGGCCGACCGGTCTGCCGATGGGTATGCACTGGTCGGCGCGTCCTTCCTTCCGGAGACCGTGCCTACTCTTAACTGAGCGGGGGCGGGAGACGGATCGTTTACTTTGAAAAAATCAGAGTGTTTCAAGCAGGCAGCTCGCTCTTGCATGGATTAGCATGGGATAATGAAATAGGACTTTGGTGCTATTTTGTTGGTTTCGAACACCGAAGTAATGATTAAAAGGGACAGTCAGGGGCACTCGTATTCCGCCGAGAGAGGTGAAATTCTCAGACCAGCGGAAGACGAACCACTGCGAAAGCATTTGCCAGGGATGTTTTCACTG	24	0	14	40	0	0	40	0	4	56	1	2	28	0	0	13	0	2	24	1	1	29	0	0	17	0	2	18	0	3	18	0	0	17	0	0	8	0	0	2	0	0	639	Eukaryota	Chromista	Hacrobia	Haptophyta	Prymnesiophyceae	Prymnesiales
AGCTCCAATAGCGTATATTAAAGTTGTTGCAGTTAAAAAGCTCGTAGTTGGATCTCGGGTCCAGGCGGACGGTCCGCCCAGTCGGCGGTCACTGTCCGACCTGACCTACCTGCCGGTCTTCCCCCGGTGCTCTTCGCTGAGTGTCGGGGGCGGCCGGGACGTTTACTTTGAAAAAATTAGAGTGTTCAAGGCAGGCGTTCTCGCCTGAATAATGGTGCATGGAATAATGGAAGAGGACCTCGGTTCTATTTTGTTGGTTTTCGGAACTCGAGGTAATGATTAAGAGGAATTGACGGGGGCATTCGTATTACGGTGTTAGAGGTGAAATTCTTGGATCGCCGTAAGACGAACTACTGCGAAAGCATTTGCCAAGAATGTTTTCATTA	0	0	0	0	0	0	0	0	0	0	0	0	0	0	0	0	0	0	0	0	0	0	0	0	0	0	0	0	0	0	0	0	0	0	0	0	0	0	0	0	0	0	640	Eukaryota	Animalia	Opisthokonta	Metazoa	Annelida	Annelida_X
AGCTCCAATAGCGTATATTAAAGTTGTTGCGGTTAAAAAGCTCGTAGTTGGATTTCTGCTTGGGGTGGCCGATGTGCCTTCTGGGTTACAGCCGGTTCAGCCTGAGCATCTTCTTGGGAATCGTGTCTGCACTTGATTGTGTGGCACGGGTTCCAGGACTTTTACTTTGAGGAAATTAGAGTGTTTCAAGCAGGCGTCCGCCTTGAATACGTTAGCATGGAATAATGCGACAGGACCTCGGTCCATTTTGTTGGTTTCTTGGGTTGAGGTAATGATTAACAGGGATGGTTGGGGGCATTCGTATTTAACTGTCAGAGGTGAAATTCTTGGATTTGTTAAAGACGAACTACTGCGAAAGCATTTGCCAAGGATGTTTTCATTG	102	0	53	174	1	4	216	0	1	180	0	0	168	0	3	137	0	0	80	0	0	80	0	0	36	2	0	75	0	1	35	0	2	15	0	1	13	0	0	0	0	0	641	Eukaryota	Chromista	Alveolata	Dinoflagellata	Syndiniales	Dino-Group-V
AGCTCCAATAGCGTATATTAAAGTTGTTGCGGTTAAAAAGCTCGTAGTTGGATTTCTGCCGAGGACGACCGGTCCGCCCTCTGGGCGTGCATCTGGCTTGGCCTGGGCATCCTCTTGGAGAACGTGTCTGCACTTGACTGTGTGGTACGGTATCCAGGACTTTTACTTTGAGGAAATTAGAGTGTTTCAAGCAGGCGTTCGCCTTGAATACATTAGCATGGAATAATAAGATAGGACCTCGGTTCTATTTTGTTGGTTTCTAGAGCTGAGGTAATGATTAATAGGGATAGTTGGGGGCATTCGTATTTAACTGTCAGAGGTGAAATTCTTGGATTTGTTAAAGACGGACTACTGCGAAAGCATTTGCCAAGGATGTTTTCATTG	17	0	133	0	0	202	0	0	83	7	0	203	0	0	176	7	0	61	6	0	95	0	0	91	0	0	143	2	0	68	2	0	18	0	0	4	0	0	2	0	0	0	642	Eukaryota	Chromista	Alveolata	Dinoflagellata	Dinophyceae	Prorocentrales
AGCTCCAATAGTGTATATTAAAGTTGTTGCGGTTAAAAAGCTCGTAGTTGGATTTCTGCCAAGGCCGGCCGGTCCATCCATTGGGTGCGCATCTGGCTTGACTGGAGCATCTTCTTGGAGGGCGTGGCTGCGCTTGACTGTGCGGTGCGACATCCAAGACTTTTACTTTGAGGAAATTAGAGTGTTTCAAGCAGGCGCACGCCTTGGATACATTAGCATGGAATAATAAGATAGGGCCTTGGTTGTATTTTGTTGGTGTCTAGAACTGAGGTAATGATGAACAGGGATACTTGGGGGCATACGAATTTAACTGTCAGAGGTGAAATTCTTGGATTTGTTAAAGACGGACTACTGTGAAAGCATTTGCCAAGAATGTTTTCATTG	0	0	0	0	55	0	0	3	0	0	0	0	0	0	0	0	0	0	0	0	0	0	0	0	0	0	0	0	0	0	0	0	0	0	0	0	0	3	0	0	0	0	643	Eukaryota	Chromista	Alveolata	Dinoflagellata	Dinophyceae	Peridiniales
AGCTCCAATAGCGTATATTAAAGTTGTTGCGGTTAAAAAGCTCGTAGTTGGATTTCTGTTGAGGACGGCCGGTCCGCACTATGTGCGTGTATCTGGTTCGGCCTTGGCATCCTTCTGGGGAACGGTGCTGCGCTTGATTGCGTGGTCCGGTATTCAGAACTTTTACTTTGAGGAAATTAGAGTGTTTACGGCAGGCATACGCCTTGAATACATTAGCATGGAATAATACTATAGGACCTTGGTTCTATTTTGTTGGTTTCTAGAACTAAGGTAATGATTAATAGGGATAATTGGGGGCATTCGTATTAACACGTCAGAGGTGAAATTCTTGGATTGTGTTACGACGAACTACTGCGAAAGCATTTGCCAAGGATGTTTTCATTG	105	0	10	110	0	1	104	0	3	144	0	3	141	0	3	84	0	3	112	1	1	86	0	0	47	0	1	80	0	3	69	0	0	36	0	2	51	0	0	7	0	0	644	Eukaryota	Chromista	Alveolata	Dinoflagellata	Syndiniales	Dino-Group-II
AGCTCCAATAGCGTATATTAAAGTTGTTGCGGTTAAAAAGCTCGTAGTTGGATTTCTGCGAGGGGCAGCCGGTCCGCTCTATGAGCGTGTATCTGGATTGACCTTTGCATCCTCTCGAAAAACGTTTCTGCGCTTGATTGCGTGGTGCGGGGTTCGGGACTTTTACTTTGAGGAAATTAGAGTGTTCACGGCAGGCGATCGCCTTGAATATATTAGCATGGAATAATAATATAGGATCTTGGTTCTATTTTGTTGGTTTCTAGGACTAAGATAATGATTAATAGGGACAATTGGGGGCATTCGTATTAACACGTCAGAGGTGGAATTCTTGGATTGTGTTACGACGAACTACTGCGAAAGCATTTGCCAAGGATGTTTTCATTG	0	1	0	0	0	0	8	0	0	0	0	0	0	0	1	0	0	0	2	0	0	0	0	0	5	0	0	12	0	3	6	0	0	9	0	0	21	0	0	6	0	0	645	Eukaryota	Chromista	Alveolata	Dinoflagellata	Syndiniales	Dino-Group-II
AGCTCCAATAGCGTATATTAAAGTTGTTGCAGTTAAAAAGCTCGTAGTTGGATTTGTGGCGTACGGTGTGTTCCGGGCACTTGTTGTCTGAGTAACCTGCCGTTGCCATCCTTGGGTGGAACCTGTGTGGCATTAGGTTGCCGTGCAGGGGATGCCCATCATTTACTGTGAAAAAATTAGAGTGTTCAAAGCAGGCTTATGCCGTTGAATATATTAGCATGGAATAATAAGATAGGACTTGTTTGCTATTTTGTTGGTTTGCGCAAATAGGTAATGATTAATAGGGACAGTTGGGGGTATTCGTATTCCATTGTCAGAGGTGAAATTCTTGGATTTTTGGAAGACGAACTACTGCGAAAGCATTTACCAAGGATGTTTTCATTA	0	0	1	0	0	11	0	0	0	0	0	3	0	0	0	0	0	5	0	0	9	0	0	12	0	0	41	2	0	41	2	0	44	2	0	84	3	4	125	1	0	303	646	Eukaryota	Chromista	Stramenopiles	Ochrophyta	Bacillariophyta	Bacillariophyta_X
AGCTCTAATAGCGTATATTAATGTTGTTGCAGTTAAAAAGCTCGTAGTTGGATTTTGGTGTTTGACAAACGGTCGGCCTTACGGTTGGTACTGTTTGTTGGCACTTCTTTTCTGGGGAACTCACTGTTCTTAATTGAAGGGTGTTGTAACGCAGATCGTTTACTTTGAAAAAATTAGAGTGTTCAAAGCAGGCCGTCGCATTGAATACATTAGCATGGAATAATGGAATAGGACTTTGGTCTTATTTTGTTGGTTTCTAAGGCCGAGGTAATGATTAATAGGGATAGTTGGGGGCGTTTATATTCCGTTGTCAGAGGTGAAATTCTTGGATTTACGGAAGATAAACTACTGCGAAAGCATTCGCCAAGGATGTTTTCATTA	14	0	49	48	0	6	46	0	13	47	0	23	58	0	18	29	0	9	42	0	17	20	0	16	9	0	10	39	0	17	32	2	7	6	0	4	10	0	0	8	0	0	647	Eukaryota	Chromista	Hacrobia	Katablepharidophyta	Katablepharidaceae	Katablepharidales
AGCTCCAATAGCGTATATTAAAGTTGTTGCGGTTAAAAAGCTCGTAGTTGGATTTCTGCCGAGGACGACCGGTCCGCCCTCTGGGTGAGTATCTGGCTCGGCCTGGGCATCTTCTTGGAGAACGTAGCTGCACTTGACTGTGTGGTGCGGTATCCAGGACTTTTACTTTGAGGAAATCAGAGTGTTTCAAGCAGGCGCACGCCTTGAATACATTAGCATGGAATAATAAGATAGGACCTCGGTTCTATTTTGTTGGTTTCTAGAGCTGAGGTAATGATTAATAGGGATAGTTGGGGGCATTCGTATTTAACTGTCAGAGGTGAAATTCTTGGATTTGTTAAAGACGGACTACTGCGAAAGCATTTGCCAAGGATGTTTTCATTG	0	0	0	0	0	0	0	0	0	0	0	0	0	0	0	0	0	79	0	459	0	0	233	0	0	0	0	0	0	0	0	0	0	0	0	0	0	0	0	0	11	0	648	Eukaryota	Chromista	Alveolata	Dinoflagellata	Dinophyceae	NA
AGCTCCAATAGCGTATATTAAAGTTGTTGCGGTTAAAAAGCTCGTAGTTGGATTTCTGTCGAAGACGGTCGGTCCGCTCTATGAGCGAGTATCTGATTCGGCTTTGGCATCCTCGTGGGGAACGTAACTGTGCTTGATTGCATGGTGCGGAATTCACGACTTTTACTTTGAGGAAATTAGAGTGTTCACGGCAGGCAAGCGCCTTGAATATATTAGCATGGAATAATAATATAGGACTTTGGTTCTATTTTGTTGGTTTCTAGGACTAAAGTAATGATTAATAGGGATAATTGGGGGCATTTGTATTAACGCGTCAGAGGTGGAATTCTTGGATTGCGTTACGACAAACTACTGCGAAAGCATTTGCCAAGGATGTTTTCATTG	120	1	33	96	0	6	107	0	0	219	0	6	131	0	7	61	1	5	92	6	0	62	0	2	39	0	4	129	0	2	40	0	1	4	0	1	3	0	0	2	0	0	649	Eukaryota	Chromista	Alveolata	Dinoflagellata	Syndiniales	Dino-Group-II
AGCTCCAATAGCGTATATTAAAGTTGCTGCAGTTAAAAAGCTCGTAGTTGGATTTGTGGCGCGGCCGTCCGGCGGGGCTCTTTCATTAGGGCCGTTTGTCCGGTTTTTCGGCCGCTCCATTCTCGGGTAGCGTGTCGCTGGCATTAGGTTGTCGGCTTCTTCGCGCCCGTCGTTTACTGTGAAAAAATTAGAGTGTTCAAAGCAGGCTTAGGCCGTTGGATACATTAGCATGGAATAATGAGATAGGGCCACGACGGTCTATTTTGTTGGTTTGCACGTTGTGGTAATGATTAACAGGAACGGTTGGGGGTATTCGTATTCAATTGTCAGAGGTGAAATTCTTGGATTTATGGAAGACGAACTACTGCGAAAGCATTTACCAAGGATGTTTTCATTA	16	24	234	10	28	58	0	10	82	0	2	74	0	10	33	0	3	11	3	5	20	0	11	112	0	0	15	7	20	55	6	11	12	2	0	4	0	0	6	0	0	2	650	Eukaryota	Chromista	Stramenopiles	Ochrophyta	Phaeophyceae	Phaeophyceae_X
AGCTCCAATAGCGTATATTAAAGTTGTTGCAGTTAAAAAGCTCGTAGTCGGATTTCGGGTCGGGTCGAGCGGTCTGCCGATGGGTATGCACTGTTTGGCGCGGCCTTCTTTCCGGAGACCGCGGCTACTCTTAACTGAGCGGGCGTGGGAGACGGATCGTTTACTTTGAAAAAATCAGAGTGTTTCTAGCAGGCAGCTCGCTCTTGCATAGGTTAGCATGGGATAATTTAATAGGACTCTGGTGCTATTTTGTTGGTTTCGAACACCGGAGTAATGATTAAAAGGGGCAGTCAGGGGCACTCGTATTCCGTCGAGAGAGGTGAAATTCTCAGACCAATGGAAGACGAACCACTGCGAAAGCATTTGCCAGGGATGTTTTCACTG	0	0	1	0	0	0	1	0	0	3	0	0	0	0	0	3	0	2	1	0	3	2	0	0	0	0	4	16	0	4	44	2	5	70	3	16	188	8	1	34	0	2	651	Eukaryota	Chromista	Hacrobia	Haptophyta	Prymnesiophyceae	Phaeocystales
AGCTCCAATAGCGTATATTAAACTTGTTGCGGTTAAAAAGCTCGTAGTTGGATTTCTGCTGAGGACGACCGGTCCGCCCTCTGGGTGAGTATCTGGCTCGGCCTTGGCATCTTCTTGGGGAACGTAACTGCACTTGACTGTGTGGTGCGGTATCCAGGACTTTTACTTTGAGGAAATTAGAGTGTTTCAAGCAGGCGCACGCCTTGAATACATTAGCATGGAATAATAAGATAGGACCTTGGTTCTATTTTGTTGGTTTCTAGAGCTGAGGTAATGATTAATAGGGATAGTTGGGGGCATTCGTATTTAACTGTCAGAGGTGAAATTCTTGGATTTGTTAAAGACGGACTACTGCGAAAGCATTTGCCAAGGATGTTTTCATTG	14	0	17	7	0	19	2	0	16	36	0	16	12	0	12	29	0	10	13	0	9	8	0	20	9	0	13	18	0	18	29	0	15	87	0	18	119	0	10	30	0	6	652	Eukaryota	Chromista	Alveolata	Dinoflagellata	Dinophyceae	Gymnodiniales
AGCTCCAATAGCGTATATTAAAGTTGCTGCAGTTAAAAAGCTCGTAGTTGGATTTCTGGTTTGATGTACCTGTCCCGCTGCAGCAATGCATGTGAGTGACGGAGTATGTCTGCCATCCTTCTAGAGAACTCAAGCTATCCTTTACTGGACCGGTTTGGGTCATCTAGATCTTTTACTTTGAAAAAATTAGAGTGTTTCAAGCAGGCGTTTTGCTATGAATACATTAGCATGGAATAATGAGTTAGGACTTCGGTTCTATTTTGTTGGTTTCTAGGACTGAAGTAATGATTGATAGGGATAGTTGGGGGTGCTAGTATTCAGCGGCCAGAGGTGAAATTCTTGGATTCGCTGAAGACTAACTTATGCGAAAGCATTCACCAAGGATGTCTTCTTTA	0	0	11	279	2	1	97	0	0	10	0	0	4	0	0	533	0	0	30	0	13	271	0	2	1	0	1	0	0	0	99	0	0	33	0	1	36	0	0	9	0	0	653	Eukaryota	x	Rhizaria	Cercozoa	Filosa-Sarcomonadea	Glissomonadida
AGCTCCAATAGCGTATATTAAAGTTGTTGCAGTTAAAAAGCTCGTAGTCGGATTTTGGCACCATGCCGAACTGTCTGCCGATTGGTTTGTACGGTTTGGCGGGTGCTTCCTTCCGGAAGCCCGCGTTCTTCTTCATTGAAGGGCGCGGTGAGTCCGGATCATTTACTTTGAAAAAATTAGAGTGTTCAAAGCAGGCCTATGCTCTGAATAGGTTAGCATGGAATAATAGAATAGGACTTCGGTACTATTTTGTTGGTTTCTAGGACCGAAGTAATGATTAATAGGGACAGTTGGGGGCATTCATATTCCATTGTCAGAGGTGAAATTCTTGGATTAACGGAAGATGAACTACTGCGAAAGCATCTGCCAAGGATGTTTTCATTG	15	0	43	20	0	17	20	0	11	24	0	15	12	0	10	5	1	12	12	1	2	11	0	4	1	4	17	0	0	10	1	0	5	5	0	2	0	0	0	2	0	0	654	Eukaryota	Chromista	Hacrobia	Picozoa	Picozoa_X	Picozoa_XX
AGCTCCAATAGCGTATCTTAAAGTTGCTGCAGTTAAAAAGCTCGTAGTTGGATCTCGGGGCCGGGCTGACGGTCCGCTGAAAGGCGTGTACCGACTGACTCGGCCCCTGCCCTCGGCGCCCCCTCGATGCTCTTGGTTGAGTGTCTTGCGGGGTTCGAAGCGTTTACTTTGAAAAAATTAGAGTGTTCAAAGCAGGCCCAGTTGCACGAATACTGCAGCTAGGAATAATGGAATAGGACTCCGGTTCTATTTTGTGGGTTTTAAATCATGGACTGGGGCCATGATCGAGAGGGACGGCCGGGGGCATTCGTATTGCGCCGCTAGAGGTGAAATTCTTGGACCGGCGCAAGACGGACGAAAGCGAAAGCATTTGCCAAGAATGTTTTCATTA	3	1	4	0	0	0	0	0	0	0	0	0	0	0	0	10	0	6	258	7	70	71	0	54	12	328	62	106	3	47	53	23	43	40	0	6	15	2	3	1	0	0	655	Eukaryota	Animalia	Opisthokonta	Metazoa	Craniata	Craniata_X
AGCTCCAATAGCGTATATTAAAGTTGTTGCAGTTAAAAAGCTCGTAGTTGGATTTCTGGCAGGAGCGACCGGTCACACACTCTGTGTGTGAACTTGCGTTGTCTCTGGCCATCCTCGGGGAGATCCTGTTTGGCATTAAGTTGTCGGGCAGGGGATACCCGTCGTTTACTGTGAAAAAATTAGAGTGTTTAAAGCAGGCTTATGCCGTTGAATATATTAGCATGGAATAATAAGATAGGACTTCGGAACTATTTTGTTGGTTTGCGTTACGAAGTAATGATTAATAGGGACAGTTGGGGGTATTCGTATTTCGTTGTCAGAGGTGAAATTCTTGGATTTCCGAAAGACGAACTACTGCGAAAGCATTTACCAAGGATGTTTTCATTA	1	0	46	0	0	67	0	0	57	0	7	102	0	2	90	0	0	26	0	0	34	1	1	16	0	5	16	0	0	18	0	0	10	0	0	30	0	2	3	0	0	10	656	Eukaryota	Chromista	Stramenopiles	Ochrophyta	Bacillariophyta	Bacillariophyta_X
AGCTCCAATAGCGTATATTAAAGTTGCTGCAGTTAAAAAGCTCGTAGTTGGATTTCTGGCGTTTCATTTCAGGCCGGCCACGGTTTCGTGTGTTAGTGCTTGAGATCTTCGCCATCCTTCCAATGGCTATTCATCCTTCTTCATTGAAGGTGTGAGTGGTATTGGATCTTTTACTTTGAAAAAATTAGAGTGTTTCAAGCAGGCTTTATGCTATGAATACATTAGCATGGAATAATAATTTAGGACTTCGGTTCTATTTTGTTGGTTTCTAGGACTGAAGTAATGATTGATAGGGATAGTTGGGGGTGCTAGTATTCAGCGGCCAGAGGTGAAATTCTCGGATTCGCTGAAGACTAACTTATGCGAAAGCATTCACCAAGGATGTCTTCTTTA	20	3	97	6	0	11	0	0	2	1	0	3	0	0	1	0	0	0	0	0	0	0	0	0	0	0	0	0	0	0	0	8	0	0	0	0	0	0	0	0	0	0	657	Eukaryota	x	Rhizaria	Cercozoa	Filosa-Sarcomonadea	Glissomonadida
AGCTCCAATAGCGTATATTAAAGTTGTTGCAGTTAAAAAGCTCGTAGTTGGATTTCTGGTAGAAGTAGCGACCTTGGGTCTTTGACCTATGAAGTTGCTATCTTCAACCATCCTTGAAGAGATTTAGTTTGGCATTAAGTTGTCGAACTAAAGACATTCATCTTTTACTGTGAAAAAATCAGAACGTTCAAAGTAAGCATTTAGCTTTGAATGTATTAGCATGGAATAATGAAATAGGACTTAGGTACTACTTTGTTGGTTTATGCACCTAGGTAATGATTAATAGGGATAGTTGGGGGTATTCGTATTCCAATGTTAGAGGTGAAATTCTTGGATTTTTGGAAGACGAACAACTGCGAAAGCATTTACCAAGGATGTTTTCATTA	0	3	0	0	46	0	0	6	3	0	19	0	0	36	0	0	54	3	0	23	0	0	24	1	0	42	0	0	35	0	0	23	0	0	59	1	0	58	0	0	19	0	658	Eukaryota	Chromista	Stramenopiles	Ochrophyta	Bacillariophyta	Bacillariophyta_X
AGCTCCAATAGCGTATATTAAAGTTGTTGCGGTTAAAAAGCTCGTAGTTGGATTTCTGTTGAGGACGACTGGTCCGCCCTCTGGGTGAGTATCTGGCTCGGCCTCGGCATCTTCTTGGAGAGCGTCGCTGCACTTCACTGTGTGGCACGGTATCCAGGACTTTTACTTTGAGGAAATTAGAGTGTTTCAAGCAGGCGCACGCCTTGAATACATTAGCATGGAATAATATGATAGGACCTTGGTTCTATTTTGTTGGTTTCTAGAGCTGAGGTAATGATTAATAGGGATAGTTGGGGGCATTCGTATTTAACTGTCAGAGGTGAAATTCTTGGATTTGTTAAAGACGGACTACTGCGAAAGCATTTGCCAAGGATGTTTTCATTG	0	0	0	0	0	0	0	0	0	0	0	0	0	0	0	0	0	0	0	0	0	0	0	0	0	0	0	0	0	0	0	0	0	0	0	0	0	0	0	0	0	0	659	Eukaryota	Chromista	Alveolata	Dinoflagellata	Dinophyceae	Dinophysiales
AGCTCCAATAGCGTATATTAAAGTTGTTGCAGTTAAAAAGCTCGTAGTTGGATTTCTGGTGGGATCGTCCGGTCCGCTCCGCAAGGGGTGTGCACTAGCGACGCGTCCGGCCACTTTTGCGCCAAACGTTTCTGTCATTAAGTTGTCGGGGACGGGAGGCGCATCGTTTACTGTGAAAAAATTAGAGTGTTTAAAGCAGGCAATCGCTGTGAATACATTAGCATGGAATAATAAGATAGGACTTTGGTGCTATTTTGTTGGTTTGCACACCAAGGTAATGATTAACAGGGACAGTTGGGGGTATTCGTATTTAGATGTCAGAGGTGAAATTCTTGGATTTTCGAAAGACGAACTTCTGCGAAAGCATTTACCAAGGATGTTTTCATTA	90	0	27	207	0	3	138	0	12	148	0	9	151	0	15	175	0	3	108	1	1	61	0	7	28	0	4	46	0	4	45	0	2	24	0	0	11	0	0	2	0	0	660	Eukaryota	Chromista	Stramenopiles	Sagenista	Labyrinthulomycetes	Labyrinthulales
AGCTCCAATAGCGTATATTAAAGTTGTTGCGGTTAAAAAGCTCGTAGTTGGATTTCTGTCGAAGACTGCCGGTCCGCTCTATGAGCGTGTATCTGGTTAGGCTTTGGCATCCTCTTGAAGAACGTTGCTGTGCTTAATTGCATGGTGCGGAATTCAAGACTTTTACTTTGAGGAAATTAGAGTGTTCACGGCAGGCAAGCGCCTTGAATACATTAGCATGGAATAATAATATAGGATCGCGATTCTATTTTGTTGGTTTCTAGAATCACGATAATGATTAATAGGGATAATTGGGGGCATTTGTATTAACGCGTCAGAGGTGGAATTCTTGGATTGCGTTACGACAAACTACTGCGAAAGCATTTGCCAAGGATGTTTTCATTG	19	0	88	58	1	58	27	0	29	32	0	11	79	0	13	19	0	6	10	0	26	44	0	2	13	0	33	50	0	13	36	0	7	31	0	1	2	0	0	0	0	0	661	Eukaryota	Chromista	Alveolata	Dinoflagellata	Syndiniales	Dino-Group-II
AGCTCCAATAGCGTATATTTAAGTTGTTGCAGTTAAAAAGCTCGTAGTTGGATTTCGGTTGGGGGCGGCCGGTCCGCCGTTCGGTGTGCACTGGCTGGTCCCAGCTTCCTGTCGAGGACGCGCTCCTGGGCTTAACGGCTCGGGACGCGGAGTCGGCGTGGTTACTTTGAAAAAATTAGAGTGTTCAAAGCGGGCTTACGCTTGAATATATTAGCATGGAATAACACTATAGGACTCCTATCCTATTTCGTTGGTCTCGGGACGGGAGTAATGATTAAGAGGAACAGTTGGGGGCATTCGTATTTCATTGTCAGAGGTGAAATTCTTGGATTTATGAAAGACGAACTTCTGCGAAAGCATTTGCCAAGGATGTTTTCATTA	0	0	7	0	2	0	0	0	5	0	0	1	0	0	1	0	0	0	0	0	0	0	0	4	0	0	0	2	1	1	0	0	0	0	0	0	0	0	0	0	0	0	662	Eukaryota	x	Archaeplastida	Chlorophyta	Mamiellophyceae	Mamiellales
AGCTCCAATAGCGTATACTAAAGTTGTTGCAGTTAAAAAGCTCGTAGTTGAATTTCTGGTCGTGGCGATCGGTCCGCCCCTCACGGGGTGTGCACCTGGTCTCTACGTCCATCCTCGGGGAGAGCATGTCTGGCATTTAGTTGTCGGGTGTGGGATCCTCGTCATTTACTGTGAGCAAAATAGAGTGTTCAAAGCAGGCTTAGGCCGTTGAATACATTAGCATGGAATAATAAGATAGGACCTTGGTCTATTTTGTTGGTTTGCATTCCAAGGTAATGATTAATAGGGATAGTTGGGGGTATTCGTATTCAATTGTCAGAGGTGAAATTCTTGGATTTATGGAAGACGAACTACTGCGAAAGCATTTACCAAGGATGTTTTCATTA	69	2	427	66	0	10	28	0	8	48	0	9	51	0	8	26	0	3	13	0	2	15	0	2	5	0	2	18	0	1	15	0	1	5	0	0	5	0	0	0	0	0	663	Eukaryota	Chromista	Stramenopiles	Ochrophyta	Chrysophyceae	Chrysophyceae_X
AGCTCCAATAGCGTATATTAAAGTTGTTGCGGTTAAAAAGCTCGTAGTTGGATTTCTGTGGTAGGCAGCCGGTCCGCACTATGTGCGAGTATCTGGTTCGGCTACTGCATCCTCCTGAAGAACGTTGGCGCGCTTCACTGCGTGGCACGGTATTCAGGACTTTTACTTTGAGGAAATTAGAGTGTTCACGGCAGGCGCTTGCCCTGAATATATTAGCATGGAATAATGATATAGGATCCAGGTCCTATTTTGTTGGTTTCTAGGACCAGGATAATGGTTAATAGGGATAATTGGGGGCACTCGTATCATGACGTCAGAGGTGGAATTCTTGGATTGTCATGCGACGAACTACTGCGAAAGCATTTGCCAAGGATGTTTTCATTG	86	1	19	132	0	13	78	0	1	155	0	1	132	0	2	69	0	2	43	0	4	94	0	11	39	0	5	62	0	1	32	0	1	19	0	0	9	0	0	3	0	0	664	Eukaryota	Chromista	Alveolata	Dinoflagellata	Syndiniales	Dino-Group-II
AGCTCCAATAGCGTATATTAAAGTTGTTGCGGTTAAAAAGCTCGTAGTTGGATTTCTGTTGAGAGCAGCCGGTCCACCTTTTGGGTGAGTATCTGGATTGGTCTCGGCATCCTCACAACGAATGTTTCTGCGCTTGATTGCGTGGTATAGGCGTTGTGACTTTTACTTTGAGGAAATTAGAGTGTTCACGGCAGGCATACGCCTTGAATATATTAGCATGGAATAATATTATAGGATTTCGGTTCTATTTTGTTGGTTTCTAGAGCTGAAATAATGATTAATAGGGACAATTGGGGGCATTCGTATTGACGAGTCAGAGGTGAAATTCTTGGATTTCGTCACGACGAACTACTGCGAAAGCATTTGCCAAGGATGTTTTCATTG	0	0	4	0	0	9	0	0	0	0	0	7	0	0	4	0	0	3	3	0	2	4	0	1	3	0	10	31	0	22	32	0	6	67	0	35	198	0	23	23	0	101	665	Eukaryota	Chromista	Alveolata	Dinoflagellata	Syndiniales	Dino-Group-II
AGCTCCAATAGCGTATATTAAAGTTGTTGCAGTTAAAAAGCTCGTAGTTGGATTTCTGGCGGGAGCGGGTGGTCCGGCACTTAGTGTTGGTACTTTCCTGTCTCTTGCCATCCTTGGGTCTAAGCTGTCTGGCATTTAGTTGTCGAGCAGTGGCTGCCCATCGTTTACTGTGAAAAAATTAGAGTGTTCAAAGCAGGCTTATGCCGTTGAATATATTAGCATGGAATAATAAGATAGGACCTTGGTACTATTTTGTTGGTTTGCGCACCGAGGTAATGATTAAGAGGGACAGTTGGGGGTATTCGTATTCAATTGTCAGAGGTGAAATTCTTGGATTTCTGGAAGACGAACTACTGCGAAAGCATTTACCAAGGATGTTTTCATTA	0	0	0	0	0	0	0	0	0	0	0	0	0	0	0	0	0	0	0	0	0	0	0	0	0	0	0	0	0	0	0	0	1	0	0	0	0	0	0	0	0	0	666	Eukaryota	Chromista	Stramenopiles	Ochrophyta	Bacillariophyta	Bacillariophyta_X
AGCTCCAATAGCGTATATTAATGTTGTTGCAGTTAAAAAGCTCGTAGCCGACTCTCGGGGCGGTGTCAACGGTCCGCAGCAATGTGAGCACTGTTGTCTCCGCCTCTTCCTTCTGGACACCATGTCTTCTCTTAACTGAGCGGATGTGGGGGCCAGATCGTTCACTTTGAACAAATTAGAGTGTTCAAAGCAGGCCTCCGCCTGAATACTTGAGCATGGAATGATATCAATAGGTCCTTCCTCCCCGTTTATTGGTGATGGGGAGGAAGGAAATGAGAAAGGGGAATGGTTGGGGCCATTCGTACTGCAGCGTTAGAGGTGAAATTCTTGGATCGCTGCAAGACGAACAACAGCGAAAGCATTTGGCAAGAACGTTTCCACCGG	49	0	77	41	0	16	55	0	25	163	0	28	127	2	13	57	1	16	51	0	12	60	0	2	9	1	16	51	0	17	39	0	6	31	0	1	8	0	0	0	0	0	667	Eukaryota	Fungi	Opisthokonta	Fungi	Fungi_X	Fungi_XX
AGCTCCAATAGCGTATACTAAAGTTGTTGCAGTTAAAAAGCTCGTAGTTGAATTTCTGGTCGTGAAAAGTGGTCCGTTCCGCAAGGAATGTGTACTGTCTATTCATGTCCATCCTCGGAGTTAGTTTGTATTACTTTAATCGGTCGTGCATACAATACTTCGTCATTTACTGTGAGCAAAATAGAGTGTTCAAAGCAGGCTTATGCCGTTGAATATATTAGCATGGAATAATAAGATATGACTTTGGTCTATTTTGTTGGTTTGCACTCCAAAGTAATGATTAATAGGGATAGTTGGGGGTATTCGTATTCAATTGTCAGAGGTGAAATTCTTGGATTTATGGAAGACGAACTACTGCGAAAGCATTTACCAAGGATGTTTTCATTA	20	0	3	15	0	0	11	0	0	21	0	1	13	0	1	14	0	0	12	0	0	0	0	0	9	0	0	6	0	0	5	0	0	5	0	0	12	0	0	5	0	0	668	Eukaryota	Chromista	Stramenopiles	Ochrophyta	Chrysophyceae	Chrysophyceae_X
AGCTCCAATAGCGTATATTAAAGTTGTTGCAGTTAAAAAGCTCGTAGTTGGATCTTGGGTGACGACTGGGCGGTCCTACGCAAGTGGTGTACTTCCCGGTGGTACCTTGTCTCCATATTGGTGCCCGCGTCCTTCACTGGGCGTTGGCTTCGATGTGGACGTTTACTTTGAAGAAATTAGAGTGTTCAAAGCAGGCTAGTGCTTGAATAATGGTGCATGGAATAATGGAATATGACCGTCGTCTTATTTTGTTGGTTCGAAAGATCGGTGGTAATGATTAAGAGGGACGGACGGGGGCGTTCGTATTGCGCCGTTAGAGGTGAAATTCTTGGATCGGCGCAAGACGAACTACAGCGAAAGCATTCGCCAAGAACGTTTTCATTA	0	0	0	0	0	0	0	0	0	0	0	0	0	0	0	0	0	0	0	0	0	0	0	0	0	0	0	0	0	0	0	966	0	0	0	0	0	144	0	0	0	0	669	Eukaryota	Animalia	Opisthokonta	Metazoa	NA	NA
AGCTCCAATAGCGTATATTAAAGTTGTTGCAGTTAAAAAGCTCGTAGTTGGAGTTCAGGGTGAGCTCCACTGGTCGGTCTTATGGATCAGAACTGGTGGACTCTCTCTTGTTTGTGGGTCCCGCCGGGAGTTAACTCTCTCGATGTGGAGTCCACATCGTTTACCTTGAAAAAATTAGAGTGTTCAAAGCAGGCGTTTGCTTGAATATATTAGCATGGAATAATGGAATAGGACGCTGGTTCTATTTTGTTGGTTTTGAGAACCAGAGTAATGATTAATAGGGACAGTTGGGGGCATTCATATTTCATTGTCAGAGGTGAAATTCTTGGATTTATGAAAGATGAACTTCTGCGAAAGCATTTGCCAAGGATGTTTTCATTA	0	0	16	0	0	14	0	0	6	2	0	16	19	0	5	18	0	13	24	0	34	21	0	61	27	0	119	84	4	99	37	1	22	3	0	3	2	0	0	0	0	0	670	Eukaryota	Chromista	Hacrobia	Telonemia	Telonemia_X	Telonemia_XX
AGCTCCAAGAGCGTATATTAAAGTTGTTGCAGTTAAAAAGCTCGTAGTTGGATTTCTGGTATAATGTGCCTGGCCCGCGGCGGTAACGCCTGTGAGTGCCGGTGCGCGTTTGCCATCCTTCTAGAGAACGTTTCTACCCTTCACTGGGCCGGACTCGCGATCTAGATCTTTTACTTTGAAAAAATTAGAGTGTTTAAAGCAGGCTTTTGCTGTGAATACATTAGCATGGAATAATGATCTAGGACTTCGGTTCTATTTTGTTGGTTTCTAGTACTGAAGTAATGATTGATAGGGACAGTTGGGGGTGCTAGTATTGGCCGGCCAGAGGTGAAATTCTTGGATTCGGTCAAGACTAACTTATGCGAAAGCATTCACCAAGGATGTCTTCTTTA	7	0	5	0	0	18	3	0	3	12	0	3	0	0	0	22	0	10	52	0	16	69	2	44	22	0	39	105	0	39	48	0	14	53	0	9	148	0	1	29	0	5	671	Eukaryota	x	Rhizaria	Cercozoa	Filosa-Thecofilosea	Cryomonadida
AGCTCCAATAGCGTATATTAAAGTTGTTGCAGTTAAAAAGCTCGTAGTTGGATCTCAGGTGCAGGCGGGCGGTCCGACTCGCGTCGGTTCACTGCCCGTATCTCCTGCCCTACCGTTTGCCGGCTCTCTCCCGCGGGTGCTCTTCACTGAGCGTCCCGGGTGGCCGGTGCGTTTACTTTGAAAAAATTAGAGTGTTCAAAGCAGGCCTCGGCAGCCTGAATAATGGTGCATGGAATAATGGAATAGGACCTCGGTTCTATTTTGTTGGTTTTCGGAATTGAGGTAATGATTAATAGGGACAAACGGGGGCATTCGTATTGCGGCGTTAGAGGTGAAATTCTTGGATCGCCGCAAGACGGACTACTGCGAAAGCATTTGTCAAGAATGTTTTCATT	0	0	0	0	0	0	0	0	0	0	0	0	0	0	0	0	0	0	0	0	0	0	0	0	0	0	0	0	0	0	0	0	0	0	0	0	0	0	0	0	0	0	672	Eukaryota	Animalia	Opisthokonta	Metazoa	Mollusca	Gastropoda
AGCTCCAATAGCGTATATTAAAGTTGTTGCGGTTAAAAAGCTCGTAGTTGGATTTCTGTTGAGGACGGCCGGTCCGCACTATGTGCGTGTATCTGGTTCGGCCTCGGCATCCTCTTGAGGAACGTTTCTGCGCTTGATTGCGTGGAGCGGTATTCAAGACTTTTACTTTGAGGAAATTAGAGTGTTCACGGCAGGCAAGCGCCTTGAATATGTTAGCATGGAATAATAATATAGGATCTTGGTTCTATTTGTTGGTTTCTAGGGCTAAGGTAATGATTAATAGGGATAATTGGGGGCATTTGTATTAACGCGTCAGAGGTGGAATTCTTGGATTGCGTTACGACAAACTACTGCGAAAGCATTTGCCAAGGATGTTTTCATTG	2	0	3	5	0	0	0	1	6	8	0	0	4	0	0	19	0	2	14	0	0	7	0	0	8	0	0	15	0	0	13	0	0	8	0	0	17	0	0	0	0	0	673	Eukaryota	Chromista	Alveolata	Dinoflagellata	Syndiniales	Dino-Group-II
AGCTCCAATAGCGTATATTAATGTTGTTGCAGTTAAAAAGCTCGTAGTTGGATTTCTGGTGGGAGTGGCCGGTCCGCCGTAAGGTGTGTACTTGGTTGCCTCCTGTCATCCTTGTGGGAACTGCTCTGGCATTAAGTTGTCGGGGTTAGGGAACACATCGTTTACTGTGAAAAAATTAGAGTGTTTAAAGCAGGCTTATGCCGTTGAATACATTAGCATGGAATAATAAGATAGGACTTTGGCGTCTATTTTGTTGGTTTGCACACCAAGGTAATGATTAATAGGGATAGTTGGGGGTATTCGTATTTAATTGTCAGAGGTGAAATTCTTGGATTTATGAAAGACGAACTTCTGCGAAAGCATTTACCAAAGATGTTTTCATTA	0	0	1	0	0	0	0	0	0	0	0	0	0	0	0	0	0	4	0	0	0	0	0	2	0	0	0	2	0	13	0	0	1	4	1	8	50	3	1206	0	0	1	674	Eukaryota	Chromista	Stramenopiles	Pseudofungi	MAST-1	MAST-1C
AGCTCCAATAGCGTATATTTTAGTTGTTGCAGTTAAAAAGCTCGTAGTTGAATTTCTGGTGGGGGAATGCGGTCTGACCCTTAGGGTTAGCACTTGCACTCTCCGGCCATCCTTGGGTGGAGCCATTCTGGCATTAAGTTGTCGGGGTGGGGATGCCCATCGTTTACTGTGAAAAAATTAGAGTGTTCAAAGCAGACTTATGTCGTTGAATATATTAGCATGGAATAATAAGATAGGACAGCAGTGCTATTTTGTTGGTTTGCGCACCGTTGTAATGATGAATAGGGACAGTTGTGGGTATTCGTATTCACTTGTAAGAGGTGAAATTCTTAGATTAAGGGAAGACGAACTACTGCGAAAGCATTTACCAAGGATGTTTTCATTA	0	4	21	0	31	0	0	0	0	0	8	0	0	0	0	0	0	0	0	0	0	0	0	0	0	0	0	0	0	0	0	0	0	0	0	0	0	0	0	0	0	0	675	Eukaryota	Chromista	Stramenopiles	Ochrophyta	Bacillariophyta	Bacillariophyta_X
AGCTCCAATAGCGTATATTAAAGTTGTTGCGGTTAAAAAGCTCGTAGTTGGAGTTCTGCCAGGTGACGCTCGTCCGCCCAAGTGGTGTGTACAGGGCGTGCATCTGGCCCTTTCAAGGGGAACGTGTTGCACTTCATTGTGTGGCGCGAGATCCTTGACTTTTACTTTGAGGAAATAAGAGTGTTCCAAGCAGGCTCTCGTCGTGCATAGCTCAGCATGGAATAATAGCATTGGACTTCGTTTCTACGCTGTTGGTTGCAAGAAGCGAGGTAATGATGAAGAGGGATAGTTGGGGGCATTCGTATTTAACTGTCAGAGGTGAAATTCTTGGATTTGTTAAAGACGGACTACTGCGAAAGCATCTGCCATGGATGTTTTCATTG	4	0	3	0	0	1	2	0	1	7	0	3	3	0	0	10	0	1	1	0	1	0	0	0	0	0	0	0	2	1	1	0	0	0	0	0	0	0	0	2	0	0	676	Eukaryota	Chromista	Alveolata	Dinoflagellata	Syndiniales	Dino-Group-I
AGCTCCAATAGCGTATATTAAAATTGTTGCGGTTAAAACGCTCGTAGTTGGATATCTGTGAGCGGGTTCCGGTCCTTCCCAGTGAAGATTACACGGAACTCTGCTCGCATTTGTTCAGGGAAGGTGCTTGCACTTTGTTGTGTGTCATCGAATCTGAATTTTTACTTTGAGGAAATGAGAGTGTTCCAAGCAGGCAATTGCCGTGAATATGATAGCATGGAATAATAGCACAGGACTTTGGTTCAATGCTGTTGGTTGTTGAACTAGAGTAATCACAATAAGGATAGTTGGGGGTATTCGTATTTAACTGTCAGAGGTGAAATTCTTGGATTTTTTAAAGACGAACTATTGCGAAGGCATCTACCCAGGATGTTTTTGTTG	0	21	96	46	0	76	6	0	81	19	7	69	0	0	116	0	0	64	23	0	65	5	0	72	0	6	34	0	0	49	0	0	32	0	0	7	18	0	24	0	0	21	677	Eukaryota	Chromista	Alveolata	Dinoflagellata	Syndiniales	Dino-Group-I
AGCTCCAATAGCGTATATTAAAGTTGTTGCAGTTAAAAAGCTCGTAGTTGGATCTCGGATCCGGGCGGGCGGTCCGCCTCGCGGCGGTCTACTGCTCGACGGCGTCAGTGTCTAGGTCGGCCCTTCGCGGGGTGCGGATCGGCTGGCGTCTTTCCCGGTCTCTCACCCTCCGGACGCCTGTCGGTGCCCTTCACTGCGGTGCCGGCAGCGGCCGGGACGTTTACTTTGAAAAAATTAGAGTGTTCCAAGCAGGCGTGTTCCGCCCGAATAATGGTGCATGGAATAATGGAATAGGACCTCGGTTCTATTTTGTTGGTTTTCGGAACTCGAGGTAATGATTAAGAGGGACAGACGGGGGCATTCGTATTGCGGTGTTAGAGGTGAAATTCTTGGATCGCC…	0	0	1	0	0	0	0	0	0	0	0	0	0	0	0	0	0	0	0	0	0	1	0	0	0	0	0	7	1	7	8	0	0	0	0	1	20	0	0	0	0	0	678	Eukaryota	Animalia	Opisthokonta	Metazoa	Annelida	Annelida_X
AGCTCCAATAGCGTATATTAAAGTTGTTGCGGTTAAAAAGCTCGTAGTTGGATTTCTGTTGAGGGCGACCGGTGTACACCTCGTGTATTATTTGGTTCGGTCTCGGCATCCTCTTGGGGAACGTTTCTGGACTTTATTGGACAGGGCGAGATTCAAGACTTTTACTTTGAGGAAATTAGAGTGTTCACGGCAGGCAAGCGCTTTGAATACATTAGCATGGAATAATAATATAGGACCTTCGTTCTATTTTGTTGGTTTCTAGAACTTAGGTAATGATTAATAGGGACAATTGGGGGCATTCGTATTAACGCGTCAGAGGTGGAATTCTTGGATTGCGTTACGACGAACTACTGCGAAAGCATTTGCCAAAGATGTTTTCATTG	235	0	29	110	0	0	314	0	2	86	0	1	231	0	0	146	0	3	63	0	0	28	0	2	13	1	2	64	0	0	6	0	0	8	0	0	0	0	1	0	0	0	679	Eukaryota	Chromista	Alveolata	Dinoflagellata	Syndiniales	Dino-Group-II
AGCTCCAATAGCGTATTCAAATGTTGTTGCAGTTAAAAAGCTCGTAGTTGGATATCAGAACTCGTGGAATTGGCCCGTCGCCTTTGTGTGATTGAGTGCTAGTGAAGCGGTTCTTTCTTTTCCGAGAAGGTGCTCTCCCTTTAATTAGTGGTGGAGTTTTCCAACTTGGATCTGTTACCTTGAATAAATTAGAGTGTTCAAAGCAAGCTTACGCTGTGAATATTTTAGCATGGAATAACGACATAGGACTTTGTTGTCTATTTCGTTGGTTTCTAGACTCGAAGTAATGATTGATAGGGACAGTTGGGGGTGCTGGTATTATATGGCCAGAGGTGAAATTCTCAGATTCATGTAAGACCAACTCATGCGAAAGCATTCACCAAGGATGTCTTCTTTA	175	5	69	204	0	2	131	0	9	214	0	3	168	0	1	122	0	1	67	0	2	47	0	1	12	0	0	31	0	0	15	1	0	13	0	0	16	0	0	0	0	0	680	Eukaryota	x	Rhizaria	Cercozoa	Chlorarachniophyceae	Chlorarachniophyceae_X
AGCTCCAATAGCGTATATTAAAGTTGTTGCGGTTAAAAAGCTCGTAGTTGGATTTCTGTTGAGGTCGGGCGGTGTACACCTCGTGTATTATTTGCTTCGGTCTCGGCATCCTCTTGGGGAACGTGTCAGGACTTTATTGGACTGCGCGAGATTCAAGACTTTTACTTTGAGGAAATTAGAGTGTTCACGGCAGGCAAGTGCTTTGAATACATTAGCATGGAATAATAATATAGGACCTTCGTTCTATTTTGTTGGTTTCTAGAACTTAGGTAATGATTAATAGGGACAATTGGGGGCATTCGTATTAACGCGTCAGAGGTGGAATTCTTGGATTGCGTTACGACGAACTACTGCGAAAGCATTTGCCAAAGATGTTTTCATTG	137	1	18	107	0	0	160	0	1	133	0	0	52	0	0	48	0	2	8	0	0	25	0	0	10	0	0	17	0	0	8	0	0	5	0	0	0	0	0	0	0	0	681	Eukaryota	Chromista	Alveolata	Dinoflagellata	Syndiniales	Dino-Group-II
AGCTCCAACAGCGTATATTAAAGTTGTTGCGGTTAAAAAGCTCGTAGTTGGATTTCTGCTGAGGACGACCGGTCCGCCCTCTGGGTGAGTATCTGGTTCGGCTTGGGCATCTTTTTGGAGAGCGTTGCTGCACTTGACTGTGTGGTGCGATATCCAAGACATTTACTTTGAGGAAATTAGAGTGTTTCAAGCAGGCACACGCCTTGAATACATTAGCATGGAATAATAATCTAGGACCCTAGTTCTATTTTGTTGGTTTCTAGAGCTGAGGTAATGATTAATAGGGATAGTTGGGGGCATTCGTATTTAACTGTCAGAGGTGAAATTCTTGGATTTGTTAAAGACGGACTACTGCGAAAGCATTTGCCAAGGATGTTTTCATTG	0	0	1	0	0	0	0	0	0	0	4	0	0	0	0	0	0	0	0	0	0	0	0	0	0	0	0	0	0	0	0	0	0	0	0	0	0	0	0	0	0	0	682	Eukaryota	Chromista	Alveolata	Dinoflagellata	Dinophyceae	Dinophyceae_X
AGCTCCAATAGCGTATATTAAAGTTGTTGCAGTTAAAACGCTCGTAGTCGGATTTCGGGGCGTGCTGACCGGTCTGCCGATGGGTATGCACTGGTTTGGCGCGTCCTTTCTTTCGGAGCTCTCTGCTGCTCTTAACTGAGCGGTGGAGGGAGACGGATCGTTTACTTTGAAAAAATCAGAGTGTTTCAAGCAGGCAGCTCGCTCTTGCATGGATTAGCATGGGATAATGAAATAGGACTCTGGTGCTATTTTGTTGGTTTCGAACACCGGAGTAATGATTAACAGGGACAGTCAGGGGCACTCGTATTCCGCCGAGAGAGGTGAAATTCTCAGACCAGCGGAAGACGAACCACTGCGAAAGCATTTGCCAGGGATGTTTTCACTG	0	0	25	0	0	25	0	0	32	0	0	53	0	2	75	0	11	23	0	0	79	0	0	18	0	3	61	0	0	17	0	0	26	0	0	71	0	0	41	0	0	86	683	Eukaryota	Chromista	Hacrobia	Haptophyta	Prymnesiophyceae	Coccolithales
AGCTCCAATAGCGTATATTAAAGTTGTTGCGGTTAAAAAGCTCGTAGTTGGATTTCTGCCGAGGACGACCGGTCCGCCCTCTGGGTGAGCATCTGGCTCGGCTTGGGCATCTTCTTGGAGAACGTAGCTGCACTTGACTGTGTGGTGCGGTATCCAGGACTTTTACTTTGAGGAAATTAGAGTGTTTCAAGCAGGCACACGCCTTGAATACGTTAGCATGGAATAATAAGATAGGACCCCAGTTCTATTTTGTTGGTTTCTAGAGCTGAGGTAATGATTAATAGGGATAGTTGGGGGCATTCGTATTTAACTGTCAGAGGTGAAATTCTTGGATTTGTTAAAGACGGACTACTGCGAAAGCATTTGCCAAGGATGTTTTCTTTG	1	0	22	3	0	15	0	0	2	6	0	0	0	1	2	1	0	3	17	1	9	0	0	15	2	0	31	2	0	23	0	0	10	0	0	1	0	0	0	0	0	0	684	Eukaryota	Chromista	Alveolata	Dinoflagellata	Dinophyceae	Gymnodiniales
AGCTCCAATAGCGTATATTAAAGTTGTTGCAGTTAAAAAGCTCGTAGTCGAATTTCAGGGCGGCGGGCACGGTCTGCCGATGGGTATGCACTGTGTCGGCCGCCTTTCCTGCTGGGGTCCGTGTCTGCACTTAACTGTGCGGGTACGGGGAACAGCGCGTTTACTTTGAGAAAATCAGAGTGTTTAAAGCAGGCCAAGATTGCTCTTGCATGGATTAGCATGGGATAATGAAATAGGACTTTGGTGCTATTTTGTTGGTTTCGAGTACCGAAGTAATGATTAATAGGGATAGTCAGGGGCACTTGTATTCCGTTGAGAGAGGTGAAATTCTTAGACCAATGGAAGACAAACTACTGCGAAAGCATTTGCCAGGGATGTTTTCACTG	2	0	4	3	0	1	10	0	3	27	0	16	26	0	25	6	0	5	9	0	21	30	0	13	20	0	103	94	0	88	63	0	29	39	0	8	6	0	0	2	0	2	685	Eukaryota	Chromista	Hacrobia	Haptophyta	Haptophyta_Clade_HAP4	Haptophyta_Clade_HAP4_X
AGCTCCAATAGCGTATATTTAAGTTGTTGCAGTTAAAAAGCTCGTAGTCGGATTTCGGGCGGTGTGGGCCGGTCCGCCGTTGTGGTGTGCACTGGCCGGCGCCGTCTTTTCGTCGAGGACGCGGTTCCGGCCTTCACGGGCTGGGGCGCGGAGTCGGCGGGGTTACTTTGAAAAAATTAGAGTGTTCAAAGCGGGCTTACGCTTGAATATATTAGCATGGAATAACACCATAGGACTCCGGTCCTATTTTGTTGGTCTTCGGGACTGGAGTAATGATTAAGAGGAACAGTTGGGGGCATTCGTATTTCATTGTCAGAGGTGAAATTCTTGGATTTATGAAAGACGAACTTCTGCGAAAGCATTTGCCAAGGATGTTTTCATTG	0	0	0	0	0	0	0	0	0	0	0	0	0	0	0	0	0	0	0	0	0	0	0	0	0	0	0	0	0	1	1	0	0	0	0	0	0	0	0	0	0	0	686	Eukaryota	x	Archaeplastida	Chlorophyta	Mamiellophyceae	Dolichomastigales
AGCTCCAATAGCGTATACTAAAGTTGTTGCAGTTAAAAAGCTCGTAGTTGGATTTCTGGTCGCCTCCGCCGGTCGTGCCCAAACGGGTTCTGTACCAGGTGTGGGCGTCCATCCTCGGGGAGAGCGTGTCTGGCATTAATTTGTCGGGCTCGGGACCCTCGTCATTTACTGTGAGCAAAATAGAGTGTTCAAAGCAGGCTTAGGCCATGAATACATTAGCATGGAATAATAAGATAGGACCTTGGTCTATTTTGTTGGTTTGCATTCCAAGGTAATGATTAATAGGGATAGTTGGGGGTATTCGTATTCAATTGTCAGAGGTGAAATTCTTGGATTTATGGAAGACGAACTACTGCGAAAGCATTTACCAAGGATGTTTTCATTA	190	0	28	259	1	2	142	0	1	217	0	4	178	0	0	155	0	0	58	0	0	41	0	0	8	0	0	14	0	0	5	0	0	5	0	0	0	0	0	0	0	0	687	Eukaryota	Chromista	Stramenopiles	Ochrophyta	Chrysophyceae	Chrysophyceae_X
AGCTCCAATAGCGTATATTAAAGTTGTTGCAGTTAAAAAGCTCGTAGTTGGATCTCGGGTCCAGGCTCGCGGTCCGCCTCGCGGCGGCTACTGCCCGTCCTGACCTACCTCCCGGTTTTCCCCCGGTGCTCTTGACTGAGTGCCTGGGGTGGCCGGAACGTTTACTTTGAAAAAATTAGAGTGTTCAAAGCAGGCAATTCGCCTGAATAATGGTGCATGGAATAATGGAATAGGACCTCGGTTCTATTTTGTTGGTTTTCGGAACTCGAGGTAATGATTAAGAGGGACAGACGGGGGCATTCGTATTACGGTGTTAGAGGTGAAATTCTTGGATCGCCGTAAGACGAACTACTGCGAAAGCATTTGCCAAGAATGTTTTCATTA	0	0	0	13	0	0	0	1342	0	0	0	0	0	0	0	0	0	0	0	0	0	0	0	0	0	0	0	0	0	1	0	0	0	0	0	0	0	0	0	0	0	0	688	Eukaryota	Animalia	Opisthokonta	Metazoa	Annelida	Annelida_X
GAAGGGACCTAGCGTAGTTCGGAATTACTGGGCTTAAAGAGTTCGTAGGTGGTTGAAAAAGTTGGTGGTGAAATCCCAGAGCTTAACTCTGGAACTGCCATCAAAACTTTTCAGCTAGAGTATGATAGAGGAAAGCAGAATTTCTAGTGTAGAGGTGAAATTCGTAGATATTAGAAAGAATACCAATTGCGAAGGCAGCTTTCTGGATCATTACTGACACTGAGTAACGAAAGTCTGTCTCTTATACATATTTCCGAGCC	0	0	0	0	0	0	0	0	0	0	0	0	0	0	0	0	0	0	0	0	0	0	0	0	0	0	0	0	0	0	0	0	0	0	0	0	0	0	0	0	0	0	689	Eukaryota	NA	NA	NA	NA	NA
AGCTCCAATAGCGTATATTAAAGTTGTTGCAGTTAAAAAGCTCGTAGTTGAACCTTGGACAAGGTGCGCGTGGTCTACCGCAAGGTATGACTGCGGCACTGCGTCTCTTTAGGGGGACTCGATGCCTCGGTGTCGAGGTAACCCGTGTTACTGTGAAGAAATTAGAGTGTTTAAAGCAGGCTATCGCTTGAATACATCAGCATGGAATAACAAGTTGGACTTTGCTCCTACTTGTTGGTTTGAGGGGAAAAGTAATGATTAATAGGGCCAGTTGGGGGCATTAGTATTCAGTAGTCAGAGGTGAAATTCTTGGATTTACTGAAGACTAACTAGTGCGAAAGCATTTGCCAAGGATGTTTTCATTA	0	0	0	0	0	0	0	0	0	0	0	0	0	0	0	0	0	0	0	0	0	0	0	0	0	0	0	0	0	0	0	0	0	0	0	0	0	0	0	0	0	0	690	Eukaryota	Fungi	Opisthokonta	Fungi	Cryptomycota	Cryptomycotina
AGCTCCAATAGCGTATATTAAAGTTGTTGCAGTTAAAAAGCTCGTAGTTGGATCTCGGTTGAGGGCTTGCGGTCCACCTCGGCGTGGTCACTGCATGTCCCGAACCACGGACCGGCTCTCCCTTGATGCTCTTAGGTGAGTGTCTCGGGTGGCCGGTGAGTTTACTTTGAAAAAATTAGAGTGTTCAAGGCAGGCGGCACGCCTGAATAATGGTGCATGGAATAATGGAATAGGACCTCGGTTCTATTGCGTTGGTTTTCGGAACCCCGAGGTAATGATTAAGAGGGACAGACGGGGGCATTCGTATTGCGGCGTTAGAGGTGAAATTCATGGATCGCCGCAAGACGAACTACTGCGAAAGCATTTGCCAAGAATGTTTTCATTA	0	0	0	0	0	0	0	0	0	0	0	0	0	0	0	0	0	0	0	0	2	10	1	54	0	0	0	284	19	271	62	4	98	23	0	20	4	2	4	2	0	2	691	Eukaryota	Animalia	Opisthokonta	Metazoa	Nemertea	Nemertea_X
AGCTCCAATAGCGTATATTAAAGTTGTTGCAGTTAAAAAGCTCGTAGTTGGATTTCTGTTGGAAGCGATCTGCCCGCTCTTAGAGTCGGTGCTTGCATCGTCTTCCGACATCCTTGGGTGGAGCCAGTCTGGCATTAAGTTGTCGGGCTGGGGATGCCCATCGTTTACTGTGAATTAATTAGAGTGTTCAAAGCAGGCTTATGCCGTTGAATATATTAGCATGGAATAATAAGATAGGACCTTGGTACTATTTTGTTGGTTTGCGCACCAAGGTAATGATCAATAGGGACAGTTGGGGGTATTCGTATTCAGTTGTCAGAGGTGAAATTCTTAGATTTATTGAAGACGAACTACTGCGAAAGCATTTACCAAGGATGTTTTCATTA	1	1	38	0	23	34	0	0	24	0	0	40	0	2	27	0	4	17	7	6	26	0	0	16	0	9	22	0	0	13	1	0	15	0	2	11	3	0	0	0	0	3	692	Eukaryota	Chromista	Stramenopiles	Ochrophyta	Bacillariophyta	Bacillariophyta_X
AGCTCCAATAGCGTATATTAAAGTTGTTGCAGTTAAAAAGCTCGTAGTTGGATTTCAGTCTTAACTCGTCTGGCCCGCTCCCTTGAGGAGCCGAGTGCCGGTTGCGAGTTGGACTTCCTTCTAGCATGGAACCTCTACCGTTATGCGGCCGGGGGGGACATCTGGATCATTTACTTTGAAGAAATTAGAGTGTTCAAAGCAAGCTTACGCTGTGAATATATTAGCATGGAATAATAACATAGGACTTTGTTTCTATTTTGTTGGTTTCTAGAAACGAGTAATGATTGATAGGGACAGTTGGGGGTGCTGCTATTATATGGCCAGAGGTGAAATTCACGGATTCATATAAGAGCAACTTATGCGAAAGCATTCACCAAGGATGTCTTCTTTA	0	0	3	0	0	0	0	0	1	0	0	0	0	0	3	0	0	1	0	0	1	3	0	0	0	0	0	0	0	2	0	0	0	0	0	0	0	0	0	0	0	0	693	Eukaryota	x	Rhizaria	Cercozoa	Chlorarachniophyceae	Chlorarachniophyceae_X
AGCTCCAATAGCGTATATTAAAGTTGTTGCAGTTAAAAAGCTCGTAGTTGGACTTCTGATGTGGAGGGACGGTCCGCCTCACGGTGAGCACTGATTCTCTGCGTCTTCCTCTCGTAGTCTTTTGGCGCACTTAGTTGGGTGCCTTGAGAATATGGGACCTTTACTTTGAAAAAATTAGAGTGTTCAAAGCAGGCAATCGCTTGAATACATTAGCATGGAATAATAGAATAGGACTTTGGTTCTATTTTGTTGGTTTCTAGGACCGAAGTAATGATTAATAGGGACAGTTGGGGGCATTAGTATTTAATTGTCAGAGGTGAAATTCTTGGATTTATGAAAGACTAACTACTGCGAAAGCATTTGCCAAGGATGTTTTCATTA	2	0	13	0	0	0	0	0	1	0	0	0	0	0	0	0	0	0	0	0	0	0	0	0	0	0	0	0	0	2	0	0	0	3	0	0	1	4	0	200	0	0	694	Eukaryota	x	Opisthokonta	Choanoflagellida	Choanoflagellatea	Acanthoecida
AGCTCCAATAGCGTATATTAAAGTTGTTGCAGTTAAAAAGCTCGTAGTTGGATTTCTGGCAGGAGTGACCGGTCACACACTCTGTGCGTGAACTTGTGTTGTCTCTGGCCATCCTTGGGGAGATCCTGTTTGGCATTAAGTTGTCGGGCAGGGGATACCCATCGTTTACTGTGAAAAAATTAGAGTGTTTAAAGCAGGCTTATGCCGTTGAATATATTAGCATGGAATAATAAGATAGGACTTCGGAACTATTTTGTTGGTTTGCGTTACGAAGTAATGATTAATAGGGACAGTTGGGGGTATTCGTATTTCGTTGTCAGAGGTGAAATTCTTGGATTTCCGAAAGACGAACTACTGCGAAAGCATTTACCAAGGATGTTTTCATTA	0	0	0	0	4	1	0	0	0	0	1	0	0	1	0	0	1	0	0	5	1	0	1	1	0	4	0	0	8	0	0	2	0	0	4	2	0	1	0	0	11	2	695	Eukaryota	Chromista	Stramenopiles	Ochrophyta	Bacillariophyta	Bacillariophyta_X
AGCTCCAATAGCGTATATTAAAGTTGTTGCAGTTAAAAAGCTCGTAGTTGAAATACTGACATAGTCGACCGGTCTCACGCATTGTCGTGAGCACTTGTGTTGTATTAGGTCATTCTTGGATTTTAGCCAGTCTGGCATTAAGTTGTCGGGTTGGTGAAAACCATCGTTTACTGTGAAAAAATTAGAGTGTTCAAAGCAGACTTATGTCGTTGAATAGATTAGCATGGAATAATAATATAGGACTTTTGTACTATTTTGTTGGTTAGGTGTAAAAGTAATGATCAATAGGGACAGTTGGGCGTATTCATATTTCGTTGCTAGAGGTGAAATTCTTGGATTTCCGAAAGACGAACTACTGCGAAAGCATTTACGAAGGATGTTTTCATTA	0	0	0	0	9	0	0	1	0	0	3	0	0	0	0	0	8	0	0	24	0	0	42	0	0	28	0	0	66	0	0	60	0	0	45	0	0	30	0	0	35	1	696	Eukaryota	Chromista	Stramenopiles	Ochrophyta	Bacillariophyta	Bacillariophyta_X
AGCTCCAATAGCGTATATTAAAGTTGTTGTGGTTAAAAAGCTCGTAGTTGGATCTCGGCGGACTGAGGGCGGTTTGCTTGCTAGTATTACTGCCCTATAGTCCGTAGTTTTGCCAGAGGTTTCGAGGTGCTCTTAATCGAGTGTCCCGGGATGCTGGCAGGTTTACTTTGAAAAAATTAGAGTGCTCAAAGCAGGCTATTACGCCTGAATATTCGTGCATGGAATAATAGAATAGGAAGTCGTTTCTATTTTGTTGGTTTTCGGAAATCGACTTAATGATTAATAGGGACAGTCGGGGGCATGTGTATTCAAACGACAGAGGTGAAATTCTTGGACCGTTTGAAGACAAACTACTGCGAAAGCATTTGCCAAGAATGTTTTCATTA	0	0	0	0	0	0	0	0	0	0	0	0	0	0	0	0	0	0	0	0	0	0	0	0	0	0	0	0	0	0	0	0	0	0	0	0	0	0	0	0	0	0	697	Eukaryota	Animalia	Opisthokonta	Metazoa	Arthropoda	Crustacea
AGCTCCAATAGCGTATACTAAAGTTGTTGCAGTTAAAAAGCTCGTAGTTGAATTTCTGGTCGTGAAAAGTGGTCCGTTCCGCAAGGAATGTGTACTGTCTATTCATGTCCATCCTCGGAGTTAGTGTGTATTACTTTAATCGGTCGTGCATACAATACTTCGTCATTTACTGTGAGCAAAATAGAGTGTTCAAAGCAGGCTTATGCCGTTGAATATATTAGCATGGAATAATAAGATATGACTTTGGTCTATTTTGTTGGTTTGCACTCCAAAGTAATGATTAATAGGGATAGTTGGGGGTATTCGTATTCAATTGTCAGAGGTGAAATTCTTGGATTTATGGAAGACGAACTACTGCGAAAGCATTTACCAAGGATGTTTTCATTA	49	0	11	60	0	2	36	0	1	55	0	0	36	0	0	33	0	0	32	0	0	24	0	0	12	0	0	36	1	0	16	0	0	12	0	0	2	0	0	0	0	0	698	Eukaryota	Chromista	Stramenopiles	Ochrophyta	Chrysophyceae	Chrysophyceae_X
AGCTCCAATAGCGTATATTAAAGTTGTTGCAGTTAAAAAGCTCGTAGTTGGATTTGTGGTGTGTCCAGTCGGCCTTCGCTCTTTGAGTGATTGTGCTGTACTGGTCTGCCATGTTTGGGTGGAATCTGTGTGGCATTAAGTTGTCGTGCAGGGGATGCCCATCGTTTACTGTGAAAAAATTAGAGTGTTCAAAGCAGGCTTATGCCTCTGAATATATTAGCATGGAATAATGATATAGGACCTTGGTACTATTTTGTTGGTTTGCGCACTGAGGTAATGATTAAGAGGGACAGTTGGGGGTATTTGTATTCCATTGTCAGAGGTGAAATTCTTGGATTTTTGGAAGACAAACTACTGCGAAAGCATTTACCAAGGATGTTTTCATTA	0	0	9	0	0	9	0	0	1	0	0	8	0	2	3	0	1	0	0	5	0	0	0	3	0	30	0	0	71	0	0	67	3	0	43	22	0	31	31	0	132	2	699	Eukaryota	Chromista	Stramenopiles	Ochrophyta	Bacillariophyta	Bacillariophyta_X
AGCTCCAATAGCGTATATTTAAGTTGTTGCAGTTAAAAAGCTCGTAGTTGGATTTCGGGTGAATGCGACCGGTCCGCCGTATCGGTGTGCACTGGTTGCGTTTATCTTGCTGTCGGGGACGCGCTCCTGGCCTTAACTGGCTGGGACGTGGAGTCGGCGAAGTTACTTTGAAAAAATTAGAGTGTTCAAAGCAGGCCTACGCTCTGAATACATTAGCATGGAATAACGCGATAGGACTCTGGTCTTATTGTGTTGGTCTTCGAGACCGGAGTAATGATTAAGAGGGACAGTTGGGGGCATTCGTATTTCATTGTCAGAGGTGAAATTCTTGGATTTATGAAAGACGAACTTCTGCGAAAGCATTTGCCAAGGATGTTTTCATTA	0	0	18	12	0	12	3	0	14	1	0	7	0	0	3	0	0	30	4	0	13	5	5	4	0	0	10	4	0	8	12	0	9	16	0	10	15	0	4	11	0	7	700	Eukaryota	x	Archaeplastida	Chlorophyta	Pyramimonadales	Pyramimonadales_X
AGCTCCAATAGCGTATATTAAAGTTGTTGCAGTTAAAAAGCTCGTAGTTGAAATACTGACATAGTCGACCGGTCTCACACATTGTCGTGAGCACTTGTGTTGTATTAGGTCATTCTTGGATTTTAGCCAGTCTGGCATTAAGTTGTCGGGTTGGTGAAAACCATCGTTTACTGTGAAAAAATTAGAGTGTTCAAAGCAGACTTATGTCGTTGAATAGATTAGCATGGAATAATAATATAGGACTTTTGTACTATTTTGTTGGTTAGGTGTAAAAGTAATGATCAATAGGGACAGTTGGGCGTATTCGTATTTCGTTGCTAGAGGTGAAATTCTTGGATTTCCGAAAGACGAACTACTGCGAAAGCATTTACGAAGGATGTTTTCATTA	0	0	0	0	9	0	0	2	0	0	1	0	0	9	0	0	7	0	0	19	0	0	46	0	0	35	0	0	52	0	0	57	0	0	42	0	0	47	0	0	33	0	701	Eukaryota	Chromista	Stramenopiles	Ochrophyta	Bacillariophyta	Bacillariophyta_X
AGCTCCAATAGCGTATATTAAAGTTGTTGCAGTTAAAAAGCTCGTAGTTGGATTTCTGGTGGGAGCGACGGGTCCGCCCTTATGGGGTGTGAACTTTGTTTGCTCTCGCCATCCTTGTGGAAGACTTGTCTGGCATTAAGTTGTCGGGTTTGAATTCTGCATCGTTTACTGTGAAAAAATTAGAGTGTTCAAAGCAGGCCGTAGGCCGTTGAATACATTAGCATGGAATAATAAGATAGGACTTCAGTACTATTTTGTTGGTTTGCGTACCGAAGTAATGATTAATAGGGACAGTTGGGGGTATTCGTATTCAGTTGTCAGAGGTGAAATTCTTGGATTTATTGAAGACGAACTACTGCGAAAGCATTTACCAAGGATGTTTTCATTA	14	0	14	24	0	2	17	0	2	18	0	3	27	0	3	22	0	6	36	0	0	23	0	2	18	0	2	21	0	1	43	0	1	80	0	1	69	0	0	37	0	0	702	Eukaryota	Chromista	Stramenopiles	Ochrophyta	Bolidophyceae	Parmales
AGCTCCAATAGCGTATATTAAAGTTGTTGCAGTTAAAAAGCTCGTAGTTGGATTTCTGATGGGAGTGGCTGGTCCGCCCTTATGGGGTGTGAACTGTGCTTACTCTCGTCATCCTTGGGGAAAGCCTTCCTGGCATTAAGTTGTCGGGTTGGGGATCCTCATCGTTTACTGTGAAAAAATTAGAGTGTTCAAAGCAGGCTTACGCCATTGAATACATTAGCATGGAATAATAAGATAGGACTTTAGTACTATTTTGTTGGTTTGCGTACCAAAGTAATGATTAATAGGGACAGTTGGGGGTATTCGTATTCAGTTGTCAGAGGTGAAATTCTTGGATTTATTGAAGACGAACTACTGCGAAAGCATTTACCAAGGATGTTTTCATTA	8	0	7	10	0	4	10	0	0	8	0	0	4	0	0	9	0	1	15	0	1	12	0	0	9	0	1	11	0	1	23	0	0	88	0	0	106	0	0	74	0	1	703	Eukaryota	Chromista	Stramenopiles	Ochrophyta	Bolidophyceae	Parmales
[truncated: 6,041 more rows]
[truncated: 5 more columns]

## Sheet: ASV_ENV
sample	date	Samp_Loc	size_fraction	Chlorophyll a [ug/l]	NO3[umol/l]	NO2[umol/l]	Si[umol/l]	PO4[umol/l]	NH4[umol/l]	Temperature [°C]	Salinity [PSU]	Integrated Fluorescence	IntegratedPAR	sea_ice	daylength[h]
II_10_NB_02_DNA	2018-02-10	II	A 0.2um	0.01	11.41	0.095	3.46	0.825	0.316186					no	6.82833
II_10_NB_20_DNA	2018-02-10	II	C 20um	0.01	11.41	0.095	3.46	0.825	0.316186					no	6.82833
[truncated: 41 more rows]
