# Supplementary material for: Transition from a mixotrophic/heterotrophic protist community during the dark winter to a photoautotrophic spring community in surface waters of Disko Bay, Greenland
Source: Front Microbiol. 2024 Jun 3;15:1407888. doi: 10.3389/fmicb.2024.1407888 (PMC11180815; doi:10.3389/fmicb.2024.1407888)
Supplement: Supplementary file 3 [file Table_3.XLSX]

## Sheet: ForR
Date	Day	Depth	Temperature	Conductivity	Salinity	Density	Fluorescence	Turbidity	PAR/Irradiance
2018-02-15	0	-0.923	-1.5491	2.65353	33.3633	1026.85	0.0412	0.145	9.58
2018-02-15	0	-0.929	-1.5514	2.65437	33.3775	1026.86	0.0298	0.282	9.54
2018-02-15	0	-0.917	-1.5536	2.65367	33.3703	1026.85	0.0343	0.153	9.36
2018-02-15	0	-0.917	-1.5543	2.65445	33.382	1026.86	0.0481	0.168	9.5
2018-02-15	0	-1.008	-1.5547	2.65477	33.3867	1026.87	0.0595	0.229	9.93
2018-02-15	0	-1.068	-1.5533	2.654	33.3744	1026.86	0.0549	0.16	10.3
2018-02-15	0	-1.093	-1.5528	2.65419	33.3765	1026.86	0.0687	0.237	9.65
2018-02-15	0	-1.159	-1.5535	2.6549	33.387	1026.87	0.0343	0.168	8.54
2018-02-15	0	-1.323	-1.553	2.6557	33.3975	1026.88	0.0343	0.221	8.36
2018-02-15	0	-1.408	-1.5506	2.65443	33.3772	1026.86	0.0572	0.191	7.51
2018-02-15	0	-1.456	-1.5499	2.65356	33.3644	1026.85	0.0435	0.137	7.85
2018-02-15	0	-1.632	-1.5506	2.65674	33.4089	1026.89	0.0595	0.092	9.37
2018-02-15	0	-1.862	-1.5456	2.6572	33.4095	1026.89	0.0595	0.206	10.7
2018-02-15	0	-2.183	-1.5414	2.65705	33.4025	1026.89	0.0389	0.198	12.2
2018-02-15	0	-2.437	-1.5394	2.65623	33.3889	1026.88	0.0435	0.221	13.6
2018-02-15	0	-2.51	-1.537	2.65639	33.3883	1026.88	0.087	0.237	14.9
2018-02-15	0	-2.51	-1.5374	2.65402	33.3559	1026.85	0.0664	0.16	15.6
2018-02-15	0	-2.492	-1.5383	2.65341	33.3485	1026.84	0.0641	0.191	16.7
2018-02-15	0	-2.455	-1.538	2.6547	33.3662	1026.86	0.0412	0.206	19.4
2018-02-15	0	-2.462	-1.5351	2.65526	33.3706	1026.86	0.0618	0.175	21
2018-02-15	0	-2.51	-1.5322	2.65624	33.3808	1026.87	0.0595	0.267	21.3
2018-02-15	0	-2.583	-1.5297	2.65607	33.3757	1026.87	0.121	0.206	22
2018-02-15	0	-2.686	-1.528	2.65614	33.3746	1026.87	0.0641	0.122	20.4
2018-02-15	0	-2.777	-1.527	2.65681	33.3827	1026.87	0.0435	0.175	19.6
2018-02-15	0	-2.831	-1.5262	2.65618	33.3731	1026.87	0.0664	0.198	20.5
2018-02-15	0	-2.843	-1.5259	2.65611	33.3717	1026.86	0.0641	0.267	22.2
2018-02-15	0	-2.795	-1.5269	2.65642	33.3772	1026.87	0.0595	0.229	22.8
2018-02-15	0	-2.686	-1.5277	2.65651	33.3795	1026.87	0.0595	0.198	23
2018-02-15	0	-2.601	-1.5281	2.65701	33.3868	1026.88	0.0435	0.16	24.2
2018-02-15	0	-2.571	-1.5275	2.65792	33.3987	1026.88	0.0778	0.168	22.8
2018-02-15	0	-2.674	-1.5241	2.65862	33.4045	1026.89	0.0641	0.153	24.4
2018-02-15	0	-2.898	-1.5214	2.65822	33.3958	1026.88	0.0778	0.122	24
2018-02-15	0	-3.068	-1.5203	2.65683	33.3753	1026.87	0.0595	0.122	24.1
2018-02-15	0	-3.165	-1.5226	2.65697	33.3798	1026.87	0.545	0.122	26.5
2018-02-15	0	-3.183	-1.5279	2.65727	33.3898	1026.88	0.108	0.145	28.5
2018-02-15	0	-3.153	-1.5305	2.65748	33.3957	1026.88	0.0732	0.168	25.4
2018-02-15	0	-3.11	-1.5312	2.65744	33.3959	1026.88	0.0732	0.13	24.1
2018-02-15	0	-3.11	-1.5294	2.65764	33.3967	1026.89	0.0938	0.122	27
2018-02-15	0	-3.171	-1.528	2.65788	33.3985	1026.89	0.0435	0.175	27.3
2018-02-15	0	-3.298	-1.5273	2.6578	33.3963	1026.89	0.0549	0.145	29.7
2018-02-15	0	-3.48	-1.5266	2.65799	33.3981	1026.89	0.0412	0.122	31.8
2018-02-15	0	-3.661	-1.5256	2.65788	33.3954	1026.89	0.101	0.137	33.3
2018-02-15	0	-3.807	-1.5243	2.65734	33.3864	1026.88	0.0687	0.122	33.2
2018-02-15	0	-3.91	-1.5235	2.65718	33.3832	1026.88	0.0618	0.191	31.9
2018-02-15	0	-3.904	-1.5251	2.65744	33.3886	1026.88	0.0778	0.16	28.5
2018-02-15	0	-3.867	-1.5269	2.65764	33.3934	1026.89	0.0687	0.137	26.2
2018-02-15	0	-3.837	-1.5271	2.65817	33.4009	1026.89	0.0755	0.221	26.4
2018-02-15	0	-3.873	-1.5254	2.65829	33.4006	1026.89	0.0664	0.214	26.5
2018-02-15	0	-3.97	-1.5231	2.65848	33.4007	1026.89	0.0504	0.153	28.3
2018-02-15	0	-4.158	-1.5213	2.6586	33.4003	1026.89	0.0458	0.114	29.8
2018-02-15	0	-4.321	-1.52	2.65774	33.3867	1026.88	0.0572	0.168	30.1
2018-02-15	0	-4.455	-1.5198	2.65766	33.3853	1026.88	0.0526	0.206	32.8
2018-02-15	0	-4.521	-1.5218	2.65769	33.3879	1026.89	0.0641	0.137	32.1
2018-02-15	0	-4.515	-1.5231	2.65772	33.3899	1026.89	0.0481	0.191	28.6
2018-02-15	0	-4.461	-1.5235	2.65808	33.3953	1026.89	0.0526	0.237	27.4
2018-02-15	0	-4.424	-1.5235	2.65829	33.3982	1026.89	0.0687	0.16	26.7
2018-02-15	0	-4.431	-1.5225	2.65847	33.3995	1026.89	0.0526	0.168	27.1
2018-02-15	0	-4.497	-1.5206	2.65832	33.3954	1026.89	0.0664	0.122	27.9
2018-02-15	0	-4.636	-1.5192	2.65818	33.3917	1026.89	0.0618	0.076	29.2
2018-02-15	0	-4.764	-1.518	2.65769	33.3835	1026.88	0.0732	0.168	30.4
2018-02-15	0	-4.836	-1.5189	2.65767	33.3842	1026.88	0.0618	0.137	30.8
2018-02-15	0	-4.879	-1.5221	2.6579	33.3911	1026.89	0.0664	0.237	30.3
2018-02-15	0	-4.855	-1.524	2.65817	33.3968	1026.89	0.0984	0.122	29.5
2018-02-15	0	-4.867	-1.5238	2.65859	33.4023	1026.9	0.0641	0.198	27.7
2018-02-15	0	-4.927	-1.52	2.65817	33.3923	1026.89	0.0504	0.237	26.4
2018-02-15	0	-5.006	-1.5159	2.65826	33.389	1026.89	0.0618	0.122	26.4
2018-02-15	0	-5.097	-1.5128	2.65815	33.3839	1026.88	0.071	0.168	27.1
2018-02-15	0	-5.176	-1.5118	2.65797	33.3802	1026.88	0.0435	0.221	28
2018-02-15	0	-5.273	-1.5117	2.65827	33.3841	1026.89	0.0732	0.13	28.7
2018-02-15	0	-5.346	-1.5117	2.65858	33.3884	1026.89	0.0618	0.084	29
2018-02-15	0	-5.418	-1.5118	2.65875	33.3908	1026.89	0.0481	0.214	29.5
2018-02-15	0	-5.509	-1.511	2.65896	33.3927	1026.89	0.0389	0.259	28.4
2018-02-15	0	-5.594	-1.5094	2.65855	33.3852	1026.89	0.0755	0.214	27.8
2018-02-15	0	-5.66	-1.5078	2.65828	33.3797	1026.88	0.0435	0.107	26.9
2018-02-15	0	-5.697	-1.5074	2.65838	33.3806	1026.88	0.0504	0.168	26.7
2018-02-15	0	-5.739	-1.5077	2.65915	33.3915	1026.89	0.0549	0.16	27
2018-02-15	0	-5.818	-1.507	2.65978	33.3994	1026.9	0.0481	0.107	27
2018-02-15	0	-5.951	-1.5058	2.6597	33.3969	1026.9	0.0481	0.114	27.1
2018-02-15	0	-6.091	-1.505	2.65889	33.3847	1026.89	0.0664	0.145	27.1
2018-02-15	0	-6.206	-1.5048	2.65822	33.3752	1026.88	0.0343	0.229	27
2018-02-15	0	-6.26	-1.5076	2.65832	33.3797	1026.89	0.0916	0.183	26.7
2018-02-15	0	-6.29	-1.5122	2.65899	33.394	1026.9	0.0755	0.282	26.9
2018-02-15	0	-6.279	-1.5142	2.6591	33.3977	1026.9	0.0687	0.16	26.7
2018-02-15	0	-6.303	-1.5134	2.65933	33.4	1026.9	0.0504	0.153	26.1
2018-02-15	0	-6.357	-1.5113	2.6597	33.4028	1026.91	0.0778	0.153	26
2018-02-15	0	-6.478	-1.509	2.65968	33.3998	1026.9	0.0641	0.183	25.9
2018-02-15	0	-6.618	-1.5074	2.65905	33.3892	1026.9	0.0893	0.114	25.6
2018-02-15	0	-6.745	-1.5065	2.65853	33.3811	1026.89	0.0664	0.252	25.6
2018-02-15	0	-6.806	-1.5084	2.65856	33.3835	1026.89	0.0549	0.137	25.9
2018-02-15	0	-6.812	-1.512	2.65887	33.3918	1026.9	0.0595	0.191	26
2018-02-15	0	-6.8	-1.5143	2.65926	33.3997	1026.91	0.0641	0.122	26.1
2018-02-15	0	-6.824	-1.5146	2.65939	33.402	1026.91	0.0641	0.259	25.8
2018-02-15	0	-6.909	-1.5153	2.65918	33.3997	1026.91	0.0526	0.191	25.5
2018-02-15	0	-7.054	-1.5163	2.65892	33.3972	1026.9	0.0801	0.191	25.1
2018-02-15	0	-7.175	-1.517	2.65877	33.3958	1026.9	0.0641	0.137	24.8
2018-02-15	0	-7.266	-1.5177	2.65873	33.396	1026.9	0.0755	0.168	25
2018-02-15	0	-7.308	-1.5186	2.65886	33.3988	1026.91	0.0595	0.206	25.1
2018-02-15	0	-7.314	-1.5192	2.65899	33.4013	1026.91	0.0778	0.206	25.3
2018-02-15	0	-7.333	-1.5192	2.65903	33.4018	1026.91	0.0801	0.32	25.7
2018-02-15	0	-7.411	-1.517	2.6598	33.41	1026.92	0.0618	0.221	25.3
2018-02-15	0	-7.545	-1.5112	2.65935	33.3971	1026.91	0.0595	0.237	24.6
2018-02-15	0	-7.696	-1.5063	2.65885	33.3846	1026.9	0.0595	0.206	24.2
2018-02-15	0	-7.799	-1.5063	2.65889	33.385	1026.9	0.0732	0.221	23.8
2018-02-15	0	-7.914	-1.5079	2.6591	33.3898	1026.9	0.0641	0.099	23.7
2018-02-15	0	-7.981	-1.5087	2.65889	33.3876	1026.9	0.0641	0.221	23.7
2018-02-15	0	-8.011	-1.509	2.65911	33.391	1026.9	0.0778	0.191	23.9
2018-02-15	0	-8.035	-1.5091	2.65919	33.3921	1026.91	0.0755	0.206	24
2018-02-15	0	-8.041	-1.5089	2.65948	33.396	1026.91	0.0847	0.206	24.1
2018-02-15	0	-8.108	-1.5082	2.6605	33.4093	1026.92	0.087	0.122	23.7
2018-02-15	0	-8.271	-1.5027	2.66107	33.4109	1026.92	0.0641	0.145	23.2
2018-02-15	0	-8.447	-1.4955	2.65943	33.38	1026.9	0.0893	0.168	22.9
2018-02-15	0	-8.58	-1.4927	2.65927	33.3746	1026.89	0.0481	0.122	22.6
2018-02-15	0	-8.629	-1.4987	2.65933	33.3821	1026.9	0.0641	0.168	22.6
2018-02-15	0	-8.616	-1.5043	2.65949	33.3905	1026.91	0.101	0.229	22.6
2018-02-15	0	-8.574	-1.5071	2.65999	33.4008	1026.91	0.0778	0.153	22.9
2018-02-15	0	-8.586	-1.508	2.66105	33.4163	1026.93	0.0687	0.16	22.7
2018-02-15	0	-8.695	-1.5012	2.66185	33.4196	1026.93	0.0961	0.175	22.5
2018-02-15	0	-8.883	-1.4917	2.66031	33.3876	1026.91	0.0549	0.282	22.3
2018-02-15	0	-9.041	-1.4865	2.65935	33.3683	1026.89	0.0641	0.13	22.2
2018-02-15	0	-9.125	-1.4908	2.65937	33.3734	1026.89	0.0641	0.244	21.9
2018-02-15	0	-9.138	-1.4984	2.65933	33.3814	1026.9	0.0916	0.214	21.8
2018-02-15	0	-9.113	-1.5025	2.65994	33.3945	1026.91	0.0824	0.168	21.7
2018-02-15	0	-9.12	-1.504	2.66038	33.4023	1026.92	0.0664	0.206	21.6
2018-02-15	0	-9.186	-1.5017	2.66197	33.4216	1026.93	0.0526	0.13	21.7
2018-02-15	0	-9.338	-1.4923	2.66177	33.4082	1026.92	0.0641	0.16	21.6
2018-02-15	0	-9.483	-1.4839	2.65989	33.3727	1026.9	0.0801	0.191	21.5
2018-02-15	0	-9.622	-1.4816	2.65945	33.3641	1026.89	0.0526	0.145	21.3
2018-02-15	0	-9.665	-1.488	2.65943	33.3708	1026.9	0.0435	0.145	21.3
2018-02-15	0	-9.689	-1.4953	2.66058	33.3948	1026.92	0.0687	0.137	21.3
2018-02-15	0	-9.695	-1.4995	2.66054	33.3991	1026.92	0.0732	0.168	21.3
2018-02-15	0	-9.719	-1.5005	2.66165	33.4154	1026.93	0.0595	0.168	21
2018-02-15	0	-9.84	-1.4923	2.66258	33.419	1026.94	0.0572	0.099	20.8
2018-02-15	0	-9.943	-1.4797	2.66005	33.3699	1026.9	0.0687	0.153	20.7
2018-02-15	0	-10.064	-1.4747	2.66052	33.3707	1026.9	0.0984	0.214	20.6
2018-02-15	0	-10.173	-1.4796	2.66116	33.385	1026.91	0.0687	0.191	20.4
2018-02-15	0	-10.228	-1.483	2.65992	33.3716	1026.9	0.0595	0.206	20.3
2018-02-15	0	-10.252	-1.4854	2.66097	33.3887	1026.91	0.0778	0.168	20.2
2018-02-15	0	-10.325	-1.4876	2.66146	33.398	1026.92	0.0549	0.191	20.1
2018-02-15	0	-10.41	-1.4855	2.6608	33.3865	1026.91	0.0549	0.191	20
2018-02-15	0	-10.488	-1.4774	2.6605	33.3732	1026.9	0.0618	0.191	19.9
2018-02-15	0	-10.561	-1.4731	2.66022	33.3645	1026.89	0.0572	0.183	19.9
2018-02-15	0	-10.603	-1.4729	2.66022	33.3642	1026.89	0.0504	0.145	19.8
2018-02-15	0	-10.706	-1.4771	2.66189	33.3919	1026.92	0.0572	0.183	19.7
2018-02-15	0	-10.821	-1.4771	2.66082	33.3771	1026.91	0.0778	0.137	19.3
2018-02-15	0	-10.882	-1.4694	2.66035	33.3619	1026.89	0.0595	0.221	19.1
2018-02-15	0	-10.93	-1.471	2.66082	33.3702	1026.9	0.0641	0.122	19
2018-02-15	0	-10.973	-1.477	2.66133	33.3839	1026.91	0.0618	0.168	19
2018-02-15	0	-11.064	-1.4786	2.66198	33.3946	1026.92	0.0778	0.16	18.9
2018-02-15	0	-11.179	-1.472	2.66373	33.4113	1026.94	0.0732	0.145	18.8
2018-02-15	0	-11.3	-1.4621	2.66198	33.3761	1026.91	0.0526	0.137	18.9
2018-02-15	0	-11.397	-1.454	2.66124	33.3565	1026.89	0.0526	0.206	18.7
2018-02-15	0	-11.469	-1.4527	2.66202	33.3659	1026.9	0.0526	0.168	18.5
2018-02-15	0	-11.536	-1.4561	2.66232	33.3738	1026.91	0.0938	0.206	18.3
2018-02-15	0	-11.621	-1.4581	2.6622	33.3743	1026.91	0.0435	0.13	18.1
2018-02-15	0	-11.675	-1.457	2.66342	33.3899	1026.92	0.0687	0.145	18.1
2018-02-15	0	-11.748	-1.4531	2.66414	33.3954	1026.92	0.0938	0.175	18.1
2018-02-15	0	-11.857	-1.4479	2.66494	33.4006	1026.93	0.0824	0.137	18
2018-02-15	0	-12.002	-1.4431	2.66537	33.401	1026.93	0.0618	0.252	17.9
2018-02-15	0	-12.105	-1.4389	2.66414	33.3792	1026.91	0.0641	0.229	17.8
2018-02-15	0	-12.19	-1.4358	2.66401	33.3739	1026.91	0.0824	0.175	17.7
2018-02-15	0	-12.269	-1.435	2.66488	33.385	1026.92	0.0481	0.191	17.5
2018-02-15	0	-12.39	-1.435	2.66578	33.3973	1026.93	0.0778	0.221	17.3
2018-02-15	0	-12.511	-1.4339	2.66628	33.4028	1026.93	0.0687	0.221	17.1
2018-02-15	0	-12.614	-1.4336	2.66456	33.3788	1026.91	0.0778	0.122	17
2018-02-15	0	-12.699	-1.4343	2.66453	33.379	1026.92	0.0618	0.229	17
2018-02-15	0	-12.771	-1.4347	2.66548	33.3926	1026.93	0.0641	0.298	16.9
2018-02-15	0	-12.838	-1.435	2.66583	33.3977	1026.93	0.0618	0.29	16.8
2018-02-15	0	-12.917	-1.4357	2.66585	33.3987	1026.93	0.0389	0.168	16.7
2018-02-15	0	-13.002	-1.4376	2.66571	33.3988	1026.93	0.0824	0.153	16.5
2018-02-15	0	-13.11	-1.4399	2.66563	33.4004	1026.93	0.0664	0.298	16.3
2018-02-15	0	-13.226	-1.4414	2.6656	33.4015	1026.94	0.0687	0.153	16.1
2018-02-15	0	-13.353	-1.4425	2.66554	33.4019	1026.94	0.0938	0.206	16.1
2018-02-15	0	-13.437	-1.4432	2.66521	33.398	1026.93	0.0687	0.198	16
2018-02-15	0	-13.516	-1.4439	2.66548	33.4025	1026.94	0.0801	0.168	16
2018-02-15	0	-13.571	-1.4441	2.66549	33.4027	1026.94	0.0481	0.137	15.9
2018-02-15	0	-13.65	-1.4449	2.66544	33.403	1026.94	0.158	0.206	15.8
2018-02-15	0	-13.752	-1.4461	2.66534	33.4028	1026.94	0.0641	0.206	15.7
2018-02-15	0	-13.849	-1.4477	2.6652	33.4026	1026.94	0.0778	0.206	15.5
2018-02-15	0	-13.946	-1.4492	2.66513	33.4033	1026.94	0.087	0.206	15.3
2018-02-15	0	-14.025	-1.4498	2.66507	33.4031	1026.94	0.0435	0.168	15.2
2018-02-15	0	-14.086	-1.4496	2.66518	33.4044	1026.94	0.071	0.137	15.1
2018-02-15	0	-14.146	-1.4483	2.66532	33.4048	1026.94	0.108	0.175	15.1
2018-02-15	0	-14.207	-1.4466	2.66577	33.409	1026.95	0.0687	0.29	15.1
2018-02-15	0	-14.304	-1.444	2.66631	33.4134	1026.95	0.0526	0.13	15
2018-02-15	0	-14.449	-1.4405	2.6665	33.412	1026.95	0.0641	0.229	14.8
2018-02-15	0	-14.57	-1.4375	2.66642	33.4075	1026.95	0.0755	0.206	14.6
2018-02-15	0	-14.649	-1.4359	2.66637	33.4049	1026.95	0.0595	0.191	14.5
2018-02-15	0	-14.692	-1.435	2.66625	33.4024	1026.94	0.0778	0.122	14.5
2018-02-15	0	-14.698	-1.4349	2.66616	33.401	1026.94	0.0618	0.122	14.4
2018-02-15	0	-14.722	-1.4348	2.66654	33.4061	1026.95	0.0778	0.259	14.4
2018-02-15	0	-14.837	-1.4344	2.66673	33.4081	1026.95	0.0526	0.214	14.2
2018-02-15	0	-15.006	-1.4335	2.66683	33.4085	1026.95	0.0732	0.259	14
2018-02-15	0	-15.17	-1.4322	2.66678	33.4062	1026.95	0.0961	0.252	13.9
2018-02-15	0	-15.285	-1.4313	2.66661	33.4027	1026.95	0.0504	0.168	13.8
2018-02-15	0	-15.327	-1.4312	2.6661	33.3956	1026.94	0.0618	0.183	13.7
2018-02-15	0	-15.334	-1.4314	2.66643	33.4004	1026.95	0.071	0.175	13.7
2018-02-15	0	-15.334	-1.4321	2.66666	33.4044	1026.95	0.101	0.252	13.7
2018-02-15	0	-15.382	-1.4335	2.66622	33.3998	1026.95	0.0687	0.221	13.6
2018-02-15	0	-15.497	-1.4359	2.66623	33.4026	1026.95	0.0595	0.168	13.5
2018-02-15	0	-15.673	-1.438	2.6662	33.4044	1026.95	0.0504	0.153	13.4
2018-02-15	0	-15.836	-1.4397	2.66608	33.4046	1026.95	0.0641	0.175	13.2
2018-02-15	0	-15.945	-1.4417	2.66595	33.4049	1026.95	0.0435	0.175	13.1
2018-02-15	0	-16.006	-1.4429	2.66588	33.4053	1026.95	0.0755	0.107	13.1
2018-02-15	0	-16.018	-1.4438	2.66585	33.4058	1026.95	0.0549	0.237	13.1
2018-02-15	0	-16.024	-1.4443	2.66588	33.4068	1026.95	0.0526	0.267	13
2018-02-15	0	-16.072	-1.4449	2.66585	33.4069	1026.95	0.0778	0.198	13
2018-02-15	0	-16.169	-1.4452	2.66615	33.4114	1026.96	0.0755	0.214	12.9
2018-02-15	0	-16.296	-1.4437	2.66639	33.413	1026.96	0.087	0.099	12.8
2018-02-15	0	-16.387	-1.4425	2.66615	33.4082	1026.96	0.071	0.282	12.8
2018-02-15	0	-16.454	-1.4426	2.66606	33.4071	1026.96	0.071	0.183	12.7
2018-02-15	0	-16.497	-1.4434	2.66586	33.4053	1026.96	0.0961	0.191	12.7
2018-02-15	0	-16.557	-1.4452	2.66562	33.4038	1026.95	0.0916	0.198	12.6
2018-02-15	0	-16.648	-1.4472	2.66556	33.4053	1026.96	0.0755	0.221	12.5
2018-02-15	0	-16.714	-1.4493	2.66541	33.4055	1026.96	0.0824	0.191	12.5
2018-02-15	0	-16.763	-1.4514	2.66528	33.4061	1026.96	0.0824	0.229	12.5
2018-02-15	0	-16.769	-1.4532	2.6652	33.407	1026.96	0.0824	0.137	12.5
2018-02-15	0	-16.793	-1.4547	2.66511	33.4073	1026.96	0.0961	0.191	12.5
2018-02-15	0	-16.836	-1.4557	2.66511	33.4085	1026.96	0.0824	0.252	12.4
2018-02-15	0	-16.933	-1.4561	2.66514	33.4094	1026.96	0.0481	0.206	12.3
2018-02-15	0	-17.084	-1.4565	2.66502	33.408	1026.96	0.0824	0.168	12.2
2018-02-15	0	-17.247	-1.4573	2.66495	33.4078	1026.96	0.0549	0.221	12
2018-02-15	0	-17.308	-1.459	2.66514	33.4123	1026.97	0.0732	0.175	11.9
2018-02-15	0	-17.272	-1.4604	2.66504	33.4124	1026.97	0.0778	0.183	12
2018-02-15	0	-17.23	-1.4607	2.66475	33.409	1026.96	0.0938	0.259	12
2018-02-15	0	-17.236	-1.4614	2.66468	33.4087	1026.96	0.071	0.221	12
2018-02-15	0	-17.296	-1.4618	2.66475	33.4101	1026.96	0.0641	0.16	12
2018-02-15	0	-17.417	-1.4619	2.66465	33.4087	1026.96	0.0938	0.221	11.9
2018-02-15	0	-17.587	-1.4623	2.66466	33.4093	1026.96	0.0641	0.244	11.7
2018-02-15	0	-17.738	-1.4626	2.66468	33.4097	1026.97	0.0916	0.206	11.5
2018-02-15	0	-17.805	-1.4627	2.66474	33.4106	1026.97	0.0984	0.282	11.5
2018-02-15	0	-17.787	-1.463	2.66474	33.4109	1026.97	0.0824	0.259	11.5
2018-02-15	0	-17.739	-1.4633	2.6647	33.4107	1026.97	0.0778	0.244	11.6
2018-02-15	0	-17.684	-1.4636	2.66453	33.4087	1026.96	0.071	0.175	11.6
2018-02-15	0	-17.648	-1.4642	2.66453	33.4094	1026.96	0.0984	0.175	11.7
2018-02-15	0	-17.678	-1.4644	2.66461	33.4108	1026.97	0.0732	0.252	11.7
2018-02-15	0	-17.733	-1.464	2.66468	33.4113	1026.97	0.0893	0.092	11.7
2018-02-15	0	-17.763	-1.4635	2.66466	33.4105	1026.97	0.0687	0.153	11.6
2018-02-15	0	-17.781	-1.4635	2.66459	33.4095	1026.97	0.0641	0.168	11.6
2018-02-15	0	-17.769	-1.4647	2.66429	33.4068	1026.96	0.0778	0.336	11.5
2018-02-15	0	-17.757	-1.4673	2.66395	33.4049	1026.96	0.0641	0.168	11.6
2018-02-15	0	-17.757	-1.4699	2.66382	33.4061	1026.96	0.0732	0.244	11.6
2018-02-15	0	-17.751	-1.4718	2.66389	33.4091	1026.97	0.101	0.122	11.5
2018-02-15	0	-17.739	-1.4724	2.66396	33.4108	1026.97	0.0618	0.153	11.5
2018-02-15	0	-17.715	-1.4725	2.66395	33.4107	1026.97	0.0938	0.221	11.6
2018-02-15	0	-17.679	-1.4729	2.66382	33.4094	1026.97	0.0641	0.168	11.6
2018-02-15	0	-17.691	-1.4736	2.66382	33.4102	1026.97	0.0641	0.137	11.6
2018-02-15	0	-17.733	-1.4735	2.66412	33.4142	1026.97	0.103	0.145	11.6
2018-02-15	0	-17.812	-1.4722	2.6641	33.4124	1026.97	0.0572	0.252	11.5
2018-02-15	0	-17.854	-1.4711	2.66414	33.4117	1026.97	0.0549	0.229	11.4
2018-02-15	0	-17.848	-1.4698	2.66421	33.4112	1026.97	0.0755	0.282	11.4
2018-02-15	0	-17.782	-1.4685	2.66428	33.4108	1026.97	0.0732	0.229	11.4
2018-02-15	0	-17.697	-1.4671	2.66455	33.413	1026.97	0.0641	0.237	11.5
2018-02-15	0	-17.661	-1.465	2.66475	33.4134	1026.97	0.0572	0.175	11.5
2018-02-15	0	-17.661	-1.4634	2.66456	33.409	1026.96	0.0938	0.252	11.6
2018-02-15	0	-17.721	-1.4635	2.66429	33.4054	1026.96	0.0984	0.191	11.5
2018-02-15	0	-17.794	-1.465	2.66417	33.4054	1026.96	0.0916	0.175	11.5
2018-02-15	0	-17.842	-1.4656	2.6644	33.4091	1026.97	0.0801	0.168	11.4
2018-02-15	0	-17.842	-1.4625	2.66475	33.4106	1026.97	0.0732	0.237	11.4
2018-02-15	0	-17.818	-1.4583	2.6652	33.4119	1026.97	0.0778	0.221	11.4
2018-02-15	0	-17.776	-1.4556	2.66534	33.4109	1026.97	0.0687	0.221	11.4
2018-02-15	0	-17.746	-1.4544	2.66528	33.4088	1026.96	0.0732	0.191	11.4
2018-02-15	0	-17.752	-1.4537	2.66545	33.4102	1026.97	0.0595	0.137	11.5
2018-02-15	0	-17.788	-1.4518	2.66585	33.4136	1026.97	0.0549	0.29	11.5
2018-02-15	0	-17.825	-1.4491	2.66598	33.4124	1026.97	0.0778	0.221	11.4
2018-02-15	0	-17.861	-1.4473	2.66586	33.4088	1026.96	0.103	0.206	11.4
2018-02-15	0	-17.861	-1.4467	2.6658	33.4073	1026.96	0.0801	0.221	11.4
2018-02-15	0	-17.867	-1.4469	2.66569	33.406	1026.96	0.0847	0.221	11.4
2018-02-15	0	-17.855	-1.4477	2.66562	33.4058	1026.96	0.114	0.153	11.4
2018-02-15	0	-17.855	-1.4481	2.6658	33.4088	1026.96	0.0778	0.153	11.4
2018-02-15	0	-17.867	-1.4478	2.6658	33.4085	1026.96	0.142	0.252	11.3
2018-02-15	0	-17.855	-1.4479	2.66567	33.4069	1026.96	0.0732	0.198	11.4
2018-02-15	0	-17.855	-1.4484	2.66562	33.4067	1026.96	0.0687	0.221	11.4
2018-02-15	0	-17.873	-1.4491	2.66564	33.4077	1026.96	0.0984	0.237	11.4
2018-02-15	0	-17.94	-1.4489	2.66612	33.414	1026.97	0.0801	0.175	11.3
2018-02-15	0	-18.073	-1.4468	2.66608	33.4111	1026.97	0.0664	0.16	11.1
2018-02-15	0	-18.224	-1.4455	2.66577	33.4052	1026.96	0.0595	0.206	11.1
2018-02-15	0	-18.315	-1.4472	2.66546	33.4029	1026.96	0.0916	0.237	11
2018-02-15	0	-18.327	-1.4503	2.66539	33.4054	1026.96	0.0641	0.122	11
2018-02-15	0	-18.309	-1.4534	2.66502	33.4037	1026.96	0.0732	0.29	11
2018-02-15	0	-18.303	-1.4569	2.66477	33.4043	1026.96	0.087	0.259	11.1
2018-02-15	0	-18.352	-1.4593	2.66486	33.4081	1026.97	0.0778	0.16	11
2018-02-15	0	-18.467	-1.4602	2.66481	33.4084	1026.97	0.0801	0.214	10.9
2018-02-15	0	-18.63	-1.4612	2.66447	33.4048	1026.97	0.0824	0.206	10.8
2018-02-15	0	-18.8	-1.463	2.66459	33.4083	1026.97	0.133	0.191	10.7
2018-02-15	0	-18.879	-1.4639	2.66461	33.4095	1026.97	0.0824	0.168	10.7
2018-02-15	0	-18.903	-1.4643	2.66455	33.409	1026.97	0.0595	0.145	10.7
2018-02-15	0	-18.958	-1.4651	2.66435	33.4071	1026.97	0.0664	0.244	10.6
2018-02-15	0	-19.055	-1.4665	2.66414	33.4057	1026.97	0.0778	0.214	10.6
2018-02-15	0	-19.176	-1.4688	2.66365	33.4015	1026.97	0.0778	0.237	10.5
2018-02-15	0	-19.303	-1.4736	2.66292	33.3968	1026.96	0.0824	0.298	10.4
2018-02-15	0	-19.382	-1.4801	2.66262	33.3999	1026.97	0.0778	0.13	10.3
2018-02-15	0	-19.454	-1.4862	2.66227	33.4019	1026.97	0.0778	0.237	10.2
2018-02-15	0	-19.479	-1.4909	2.66217	33.4057	1026.97	0.0961	0.137	10.2
2018-02-15	0	-19.521	-1.494	2.66211	33.4083	1026.97	0.0801	0.214	10.2
2018-02-15	0	-19.594	-1.4959	2.66195	33.4082	1026.97	0.087	0.214	10.2
2018-02-15	0	-19.727	-1.4976	2.66195	33.4101	1026.98	0.0641	0.252	10.1
2018-02-15	0	-19.866	-1.4986	2.66201	33.4118	1026.98	0.0732	0.153	9.98
2018-02-15	0	-19.993	-1.4989	2.66202	33.4123	1026.98	0.0732	0.137	9.86
2018-02-15	0	-20.054	-1.4991	2.66213	33.414	1026.98	0.103	0.137	9.83
2018-02-15	0	-20.06	-1.4997	2.66191	33.4116	1026.98	0.0732	0.168	9.83
2018-02-15	0	-20.036	-1.5002	2.66187	33.4116	1026.98	0.0847	0.237	9.82
2018-02-15	0	-20.036	-1.5005	2.66188	33.4122	1026.98	0.0824	0.214	9.83
2018-02-15	0	-20.108	-1.5002	2.66193	33.4125	1026.98	0.0824	0.16	9.81
2018-02-15	0	-20.242	-1.4995	2.66212	33.4142	1026.98	0.0595	0.145	9.65
2018-02-15	0	-20.411	-1.4985	2.66185	33.4092	1026.98	0.087	0.198	9.53
2018-02-15	0	-20.587	-1.4991	2.66153	33.4054	1026.98	0.071	0.229	9.41
2018-02-15	0	-20.726	-1.5015	2.66141	33.4062	1026.98	0.0572	0.168	9.31
2018-02-15	0	-20.793	-1.5037	2.66139	33.4084	1026.98	0.0984	0.267	9.25
2018-02-15	0	-20.799	-1.5053	2.66139	33.4102	1026.98	0.0732	0.16	9.23
2018-02-15	0	-20.744	-1.5065	2.66132	33.4106	1026.98	0.0435	0.191	9.28
2018-02-15	0	-20.714	-1.5073	2.66132	33.4116	1026.98	0.108	0.237	9.29
2018-02-15	0	-20.732	-1.5071	2.66146	33.4133	1026.98	0.071	0.221	9.29
2018-02-15	0	-20.865	-1.5062	2.6613	33.4101	1026.98	0.0801	0.206	9.26
2018-02-15	0	-21.077	-1.5062	2.66134	33.4104	1026.98	0.0824	0.145	9.13
2018-02-15	0	-21.265	-1.5062	2.66146	33.4119	1026.99	0.071	0.168	8.99
2018-02-15	0	-21.398	-1.5054	2.66171	33.4143	1026.99	0.0938	0.175	8.89
2018-02-15	0	-21.465	-1.5048	2.66153	33.4113	1026.99	0.0595	0.198	8.8
2018-02-15	0	-21.459	-1.5056	2.66141	33.4104	1026.99	0.0687	0.183	8.85
2018-02-15	0	-21.399	-1.5061	2.66139	33.4107	1026.99	0.0755	0.198	8.86
2018-02-15	0	-21.381	-1.5061	2.66137	33.4105	1026.99	0.0801	0.198	8.87
2018-02-15	0	-21.441	-1.506	2.66141	33.4109	1026.99	0.087	0.198	8.79
2018-02-15	0	-21.592	-1.5059	2.66095	33.4043	1026.98	0.163	0.191	8.71
2018-02-15	0	-21.774	-1.5083	2.66011	33.3953	1026.97	0.0755	0.191	8.64
2018-02-15	0	-21.962	-1.5142	2.65999	33.4001	1026.98	0.0641	0.168	8.52
2018-02-15	0	-22.089	-1.519	2.66011	33.4071	1026.99	0.0824	0.237	8.43
2018-02-15	0	-22.137	-1.5215	2.66011	33.4099	1026.99	0.0687	0.183	8.41
2018-02-15	0	-22.107	-1.5228	2.66012	33.4115	1026.99	0.0916	0.145	8.39
2018-02-15	0	-22.059	-1.5235	2.66009	33.4119	1026.99	0.0664	0.153	8.4
2018-02-15	0	-22.053	-1.5238	2.66009	33.4123	1026.99	0.0618	0.168	8.4
2018-02-15	0	-22.113	-1.5237	2.66007	33.4118	1026.99	0.0916	0.267	8.36
2018-02-15	0	-22.259	-1.5234	2.65997	33.41	1026.99	0.0732	0.13	8.27
2018-02-15	0	-22.428	-1.5237	2.66003	33.4112	1026.99	0.0893	0.206	8.15
2018-02-15	0	-22.567	-1.5239	2.65996	33.4103	1026.99	0.0687	0.191	8.05
2018-02-15	0	-22.646	-1.5243	2.65993	33.4102	1026.99	0.087	0.107	8
2018-02-15	0	-22.682	-1.5248	2.65999	33.4115	1026.99	0.0847	0.16	7.97
2018-02-15	0	-22.701	-1.5249	2.65996	33.4113	1026.99	0.0595	0.221	7.95
2018-02-15	0	-22.731	-1.5249	2.65994	33.411	1026.99	0.071	0.183	7.92
2018-02-15	0	-22.767	-1.5249	2.65994	33.4111	1026.99	0.0847	0.191	7.9
2018-02-15	0	-22.828	-1.5249	2.65995	33.4111	1026.99	0.0778	0.267	7.85
2018-02-15	0	-22.913	-1.5249	2.65994	33.411	1026.99	0.0801	0.191	7.8
2018-02-15	0	-23.028	-1.525	2.65994	33.411	1026.99	0.087	0.237	7.76
2018-02-15	0	-23.155	-1.5249	2.65998	33.4114	1026.99	0.0824	0.168	7.69
2018-02-15	0	-23.246	-1.5248	2.65997	33.411	1027	0.0687	0.221	7.65
2018-02-15	0	-23.3	-1.5249	2.65998	33.4112	1027	0.0778	0.252	7.63
2018-02-15	0	-23.324	-1.5251	2.65998	33.4114	1027	0.087	0.183	7.62
2018-02-15	0	-23.3	-1.5251	2.65996	33.4112	1027	0.0778	0.183	7.61
2018-02-15	0	-23.312	-1.5251	2.65995	33.411	1027	0.0595	0.298	7.62
2018-02-15	0	-23.361	-1.5249	2.65998	33.4111	1027	0.0916	0.168	7.63
2018-02-15	0	-23.482	-1.5247	2.65996	33.4107	1027	0.0687	0.198	7.54
2018-02-15	0	-23.603	-1.5248	2.65993	33.4102	1027	0.0732	0.145	7.49
2018-02-15	0	-23.7	-1.525	2.65996	33.4108	1027	0.0732	0.237	7.42
2018-02-15	0	-23.742	-1.5251	2.65995	33.4106	1027	0.0778	0.206	7.4
2018-02-15	0	-23.754	-1.5254	2.65991	33.4105	1027	0.0801	0.153	7.4
2018-02-15	0	-23.773	-1.5254	2.65995	33.4111	1027	0.0641	0.153	7.37
2018-02-15	0	-23.839	-1.5254	2.65995	33.4109	1027	0.0824	0.252	7.34
2018-02-15	0	-23.954	-1.5251	2.66002	33.4115	1027	0.0687	0.259	7.29
2018-02-15	0	-24.051	-1.5248	2.66005	33.4116	1027	0.0801	0.107	7.23
2018-02-15	0	-24.13	-1.5246	2.66008	33.4116	1027	0.0778	0.191	7.2
2018-02-15	0	-24.172	-1.5241	2.66021	33.4129	1027	0.0687	0.191	7.18
2018-02-15	0	-24.184	-1.5235	2.66016	33.4116	1027	0.0595	0.237	7.19
2018-02-15	0	-24.233	-1.5232	2.66016	33.4112	1027	0.0847	0.16	7.15
2018-02-15	0	-24.324	-1.523	2.6601	33.4101	1027	0.0641	0.183	7.11
2018-02-15	0	-24.439	-1.5233	2.65998	33.4087	1027	0.0755	0.191	7.06
2018-02-15	0	-24.554	-1.5241	2.65996	33.4093	1027	0.0595	0.183	6.99
2018-02-15	0	-24.639	-1.5246	2.65998	33.41	1027	0.0526	0.168	6.95
2018-02-15	0	-24.657	-1.5249	2.65997	33.4102	1027	0.0641	0.191	6.97
2018-02-15	0	-24.663	-1.5251	2.65996	33.4103	1027	0.0824	0.107	6.93
2018-02-15	0	-24.712	-1.5252	2.66	33.4109	1027	0.0778	0.214	6.91
2018-02-15	0	-24.803	-1.525	2.66009	33.4119	1027	0.0801	0.267	6.88
2018-02-15	0	-24.912	-1.5247	2.6601	33.4116	1027	0.0893	0.145	6.82
2018-02-15	0	-25.021	-1.5244	2.66014	33.4117	1027	0.0732	0.183	6.77
2018-02-15	0	-25.087	-1.5238	2.66023	33.4123	1027.01	0.0778	0.191	6.74
2018-02-15	0	-25.154	-1.5234	2.66023	33.4117	1027.01	0.0595	0.221	6.71
2018-02-15	0	-25.221	-1.523	2.66027	33.4118	1027.01	0.0893	0.244	6.65
2018-02-15	0	-25.311	-1.5227	2.66026	33.4114	1027.01	0.0824	0.229	6.64
2018-02-15	0	-25.402	-1.5225	2.66026	33.4111	1027.01	0.0664	0.198	6.58
2018-02-15	0	-25.463	-1.5223	2.66023	33.4104	1027.01	0.0572	0.107	6.56
2018-02-15	0	-25.505	-1.5226	2.66025	33.4108	1027.01	0.0618	0.214	6.55
2018-02-15	0	-25.535	-1.5225	2.66026	33.411	1027.01	0.0641	0.229	6.53
2018-02-15	0	-25.56	-1.5225	2.6603	33.4115	1027.01	0.0549	0.237	6.54
2018-02-15	0	-25.62	-1.5223	2.66042	33.4129	1027.01	0.0755	0.175	6.51
2018-02-15	0	-25.729	-1.5218	2.66049	33.4132	1027.01	0.0687	0.237	6.47
2018-02-15	0	-25.856	-1.521	2.66053	33.4127	1027.01	0.0481	0.191	6.41
2018-02-15	0	-25.965	-1.5203	2.66054	33.4122	1027.01	0.0801	0.221	6.37
2018-02-15	0	-26.038	-1.5201	2.66054	33.4119	1027.01	0.0916	0.168	6.34
2018-02-15	0	-26.026	-1.5199	2.66051	33.4111	1027.01	0.0687	0.214	6.31
2018-02-15	0	-25.978	-1.5201	2.66058	33.4124	1027.01	0.0572	0.206	6.34
2018-02-15	0	-25.972	-1.5198	2.66058	33.4121	1027.01	0.087	0.267	6.35
2018-02-15	0	-26.044	-1.5195	2.66062	33.4123	1027.01	0.0778	0.175	6.34
2018-02-15	0	-26.208	-1.5193	2.66056	33.4111	1027.01	0.0572	0.282	6.27
2018-02-15	0	-26.383	-1.5194	2.66076	33.4139	1027.01	0.0778	0.267	6.21
2018-02-15	0	-26.492	-1.5189	2.66077	33.4134	1027.01	0.0687	0.168	6.17
2018-02-15	0	-26.541	-1.5183	2.66083	33.4134	1027.01	0.0824	0.175	6.17
2018-02-15	0	-26.529	-1.5178	2.66084	33.4132	1027.01	0.0938	0.153	6.16
2018-02-15	0	-26.535	-1.5174	2.66086	33.4129	1027.01	0.0732	0.198	6.16
2018-02-15	0	-26.547	-1.517	2.66084	33.4122	1027.01	0.0732	0.175	6.15
2018-02-15	0	-26.62	-1.5169	2.66087	33.4123	1027.01	0.0687	0.229	6.13
2018-02-15	0	-26.735	-1.5169	2.66076	33.4108	1027.01	0.0893	0.237	6.1
2018-02-15	0	-26.868	-1.5173	2.66071	33.4105	1027.01	0.108	0.244	6.02
2018-02-15	0	-27.001	-1.5178	2.66093	33.4141	1027.02	0.0801	0.168	5.94
2018-02-15	0	-27.08	-1.5173	2.66094	33.4136	1027.02	0.16	0.153	5.91
2018-02-15	0	-27.147	-1.5169	2.66093	33.413	1027.02	0.0984	0.244	5.91
2018-02-15	0	-27.171	-1.5167	2.66093	33.4127	1027.02	0.0755	0.153	5.89
2018-02-15	0	-27.231	-1.5164	2.66098	33.413	1027.02	0.0732	0.221	5.88
2018-02-15	0	-27.322	-1.5164	2.66099	33.413	1027.02	0.0755	0.175	5.84
2018-02-15	0	-27.407	-1.5161	2.66097	33.4124	1027.02	0.0732	0.145	5.8
2018-02-15	0	-27.461	-1.5162	2.66095	33.4122	1027.02	0.0824	0.221	5.77
2018-02-15	0	-27.504	-1.5163	2.66096	33.4124	1027.02	0.0549	0.221	5.76
2018-02-15	0	-27.558	-1.5163	2.66093	33.4121	1027.02	0.0618	0.175	5.72
2018-02-15	0	-27.631	-1.5165	2.66093	33.4122	1027.02	0.0938	0.198	5.72
2018-02-15	0	-27.752	-1.5166	2.66093	33.4123	1027.02	0.0778	0.122	5.65
2018-02-15	0	-27.874	-1.5168	2.66102	33.4135	1027.02	0.0687	0.191	5.59
2018-02-15	0	-27.964	-1.5166	2.66099	33.4129	1027.02	0.0916	0.168	5.54
2018-02-15	0	-28.019	-1.5166	2.66097	33.4125	1027.02	0.0755	0.221	5.52
2018-02-15	0	-28.025	-1.5166	2.66099	33.4129	1027.02	0.087	0.237	5.52
2018-02-15	0	-28.025	-1.5166	2.66096	33.4124	1027.02	0.087	0.153	5.53
2018-02-15	0	-28.055	-1.5167	2.66095	33.4125	1027.02	0.0687	0.206	5.52
2018-02-15	0	-28.122	-1.5169	2.66095	33.4126	1027.02	0.0801	0.206	5.5
2018-02-15	0	-28.243	-1.5171	2.66086	33.4115	1027.02	0.0687	0.114	5.46
2018-02-15	0	-28.388	-1.5177	2.66087	33.4121	1027.02	0.0687	0.168	5.41
2018-02-15	0	-28.509	-1.5182	2.6609	33.4131	1027.02	0.0389	0.191	5.34
2018-02-15	0	-28.588	-1.5185	2.66081	33.4121	1027.02	0.0641	0.137	5.34
2018-02-15	0	-28.619	-1.519	2.66081	33.4126	1027.02	0.0984	0.191	5.29
2018-02-15	0	-28.613	-1.5192	2.66085	33.4134	1027.02	0.0938	0.221	5.3
2018-02-15	0	-28.631	-1.5192	2.66085	33.4134	1027.02	0.0732	0.175	5.3
2018-02-15	0	-28.697	-1.5193	2.66085	33.4134	1027.02	0.0595	0.175	5.28
2018-02-15	0	-28.764	-1.5192	2.66083	33.4131	1027.02	0.0778	0.206	5.26
2018-02-15	0	-28.812	-1.5195	2.66077	33.4126	1027.02	0.0801	0.206	5.25
2018-02-15	0	-28.897	-1.5197	2.66077	33.4128	1027.02	0.0801	0.198	5.24
2018-02-15	0	-29.03	-1.52	2.66081	33.4135	1027.03	0.0687	0.191	5.17
2018-02-15	0	-29.115	-1.5201	2.66081	33.4136	1027.03	0.0732	0.237	5.12
2018-02-15	0	-29.176	-1.5201	2.66083	33.4138	1027.03	0.0755	0.191	5.11
2018-02-15	0	-29.182	-1.5198	2.66086	33.4139	1027.03	0.0641	0.206	5.11
2018-02-15	0	-29.176	-1.5197	2.66083	33.4134	1027.03	0.0847	0.191	5.12
2018-02-15	0	-29.218	-1.5195	2.66085	33.4133	1027.03	0.0824	0.183	5.11
2018-02-15	0	-29.291	-1.5195	2.66086	33.4136	1027.03	0.0847	0.175	5.08
2018-02-15	0	-29.406	-1.5195	2.66088	33.4137	1027.03	0.087	0.237	5.02
2018-02-15	0	-29.533	-1.5194	2.6609	33.4137	1027.03	0.0687	0.191	4.99
2018-02-15	0	-29.636	-1.5192	2.66092	33.4139	1027.03	0.0801	0.229	4.98
2018-02-15	0	-29.697	-1.5192	2.66092	33.4137	1027.03	0.0732	0.252	4.95
2018-02-15	0	-29.739	-1.5191	2.66093	33.4138	1027.03	0.0755	0.198	4.93
2018-02-15	0	-29.782	-1.5189	2.66093	33.4136	1027.03	0.0824	0.183	4.92
2018-02-15	0	-29.806	-1.519	2.66092	33.4135	1027.03	0.087	0.153	4.9
2018-02-15	0	-29.824	-1.5189	2.66095	33.4138	1027.03	0.0755	0.206	4.89
2018-02-15	0	-29.873	-1.5189	2.66092	33.4133	1027.03	0.0916	0.191	4.88
2018-02-15	0	-29.975	-1.519	2.66097	33.414	1027.03	0.0778	0.206	4.85
2018-02-15	0	-30.109	-1.5189	2.66094	33.4134	1027.03	0.0847	0.191	4.81
2018-02-15	0	-30.236	-1.5188	2.66095	33.4134	1027.03	0.087	0.191	4.76
2018-02-15	0	-30.315	-1.5189	2.66095	33.4134	1027.03	0.0732	0.191	4.73
2018-02-15	0	-30.345	-1.5191	2.66093	33.4134	1027.03	0.0893	0.229	4.73
2018-02-15	0	-30.333	-1.5192	2.66092	33.4133	1027.03	0.0778	0.16	4.73
2018-02-15	0	-30.315	-1.5193	2.66093	33.4137	1027.03	0.0893	0.198	4.73
2018-02-15	0	-30.381	-1.5193	2.66093	33.4136	1027.03	0.0778	0.153	4.71
2018-02-15	0	-30.49	-1.5193	2.66093	33.4135	1027.03	0.087	0.183	4.67
2018-02-15	0	-30.642	-1.5193	2.66094	33.4136	1027.03	0.0641	0.244	4.63
2018-02-15	0	-30.739	-1.5193	2.66095	33.4137	1027.03	0.0755	0.175	4.59
2018-02-15	0	-30.787	-1.5193	2.66092	33.4132	1027.03	0.087	0.16	4.57
2018-02-15	0	-30.757	-1.5194	2.66095	33.4138	1027.03	0.0481	0.168	4.59
2018-02-15	0	-30.702	-1.5196	2.66094	33.4139	1027.03	0.0893	0.137	4.59
2018-02-15	0	-30.69	-1.5197	2.66095	33.4141	1027.03	0.0664	0.191	4.6
2018-02-15	0	-30.757	-1.5195	2.66093	33.4137	1027.03	0.0847	0.175	4.57
2018-02-15	0	-30.902	-1.5195	2.66088	33.4128	1027.03	0.0824	0.206	4.55
2018-02-15	0	-31.053	-1.5199	2.66089	33.4132	1027.03	0.0755	0.206	4.5
2018-02-15	0	-31.132	-1.5204	2.66079	33.4124	1027.03	0.0595	0.153	4.45
2018-02-15	0	-31.174	-1.5211	2.66079	33.4132	1027.04	0.0778	0.153	4.45
2018-02-15	0	-31.126	-1.5215	2.66079	33.4136	1027.04	0.0732	0.298	4.45
2018-02-15	0	-31.102	-1.5217	2.66081	33.4141	1027.04	0.0664	0.214	4.46
2018-02-15	0	-31.096	-1.5216	2.66088	33.4151	1027.04	0.0824	0.267	4.46
2018-02-15	0	-31.156	-1.5213	2.66092	33.4151	1027.04	0.0801	0.191	4.45
2018-02-15	0	-31.284	-1.5207	2.66096	33.415	1027.04	0.0641	0.168	4.41
2018-02-15	0	-31.405	-1.5204	2.66092	33.414	1027.04	0.0984	0.153	4.37
2018-02-15	0	-31.489	-1.5204	2.66085	33.4129	1027.04	0.0824	0.168	4.35
2018-02-15	0	-31.538	-1.5208	2.66081	33.4129	1027.04	0.0641	0.198	4.34
2018-02-15	0	-31.544	-1.5212	2.66083	33.4135	1027.04	0.0732	0.282	4.33
2018-02-15	0	-31.538	-1.5215	2.66081	33.4136	1027.04	0.0732	0.145	4.34
2018-02-15	0	-31.544	-1.5216	2.66086	33.4145	1027.04	0.0916	0.221	4.33
2018-02-15	0	-31.593	-1.5215	2.66086	33.4143	1027.04	0.087	0.259	4.32
2018-02-15	0	-31.671	-1.5215	2.66083	33.4138	1027.04	0.087	0.168	4.3
2018-02-15	0	-31.744	-1.5215	2.66081	33.4136	1027.04	0.0732	0.168	4.27
2018-02-15	0	-31.847	-1.5218	2.66083	33.414	1027.04	0.0641	0.252	4.23
2018-02-15	0	-31.92	-1.5218	2.66083	33.4139	1027.04	0.0687	0.206	4.22
2018-02-15	0	-31.926	-1.5218	2.66085	33.4142	1027.04	0.087	0.206	4.22
2018-02-15	0	-31.889	-1.5218	2.66085	33.4142	1027.04	0.0755	0.237	4.22
2018-02-15	0	-31.883	-1.5218	2.66085	33.4142	1027.04	0.0687	0.221	4.21
2018-02-15	0	-31.926	-1.5216	2.66085	33.414	1027.04	0.0687	0.137	4.22
2018-02-15	0	-32.01	-1.5215	2.66085	33.4139	1027.04	0.0778	0.282	4.19
2018-02-15	0	-32.107	-1.5215	2.66085	33.4138	1027.04	0.0778	0.191	4.17
2018-02-15	0	-32.204	-1.5216	2.66086	33.4141	1027.04	0.0984	0.168	4.14
2018-02-15	0	-32.265	-1.5215	2.66086	33.4139	1027.04	0.0938	0.145	4.11
2018-02-15	0	-32.301	-1.5215	2.66087	33.4139	1027.04	0.0755	0.145	4.1
2018-02-15	0	-32.337	-1.5216	2.66085	33.4138	1027.04	0.0687	0.229	4.1
2018-02-15	0	-32.356	-1.5216	2.66085	33.4138	1027.04	0.0732	0.153	4.07
2018-02-15	0	-32.404	-1.5218	2.66085	33.4139	1027.04	0.0824	0.16	4.07
2018-02-15	0	-32.465	-1.5218	2.66085	33.4138	1027.04	0.0916	0.145	4.04
2018-02-15	0	-32.556	-1.5219	2.66086	33.4142	1027.04	0.0755	0.168	4.02
2018-02-15	0	-32.634	-1.5218	2.66085	33.4137	1027.04	0.071	0.206	4
2018-02-15	0	-32.719	-1.5218	2.66083	33.4135	1027.04	0.0732	0.145	3.99
2018-02-15	0	-32.774	-1.522	2.66086	33.4142	1027.04	0.0778	0.214	3.96
2018-02-15	0	-32.828	-1.5219	2.66088	33.4143	1027.04	0.071	0.198	3.95
2018-02-15	0	-32.883	-1.5218	2.66088	33.4141	1027.04	0.087	0.206	3.94
2018-02-15	0	-32.962	-1.5217	2.66091	33.4143	1027.05	0.0595	0.229	3.91
2018-02-15	0	-32.992	-1.5215	2.66088	33.4138	1027.04	0.103	0.069	3.9
2018-02-15	0	-33.028	-1.5216	2.6609	33.414	1027.05	0.0755	0.198	3.89
2018-02-15	0	-33.083	-1.5215	2.66088	33.4136	1027.05	0.0778	0.16	3.87
2018-02-15	0	-33.174	-1.5215	2.66089	33.4137	1027.05	0.0732	0.206	3.85
2018-02-15	0	-33.301	-1.5217	2.66083	33.413	1027.05	0.0893	0.267	3.83
2018-02-15	0	-33.398	-1.5219	2.66085	33.4134	1027.05	0.0801	0.206	3.79
2018-02-15	0	-33.446	-1.5221	2.66086	33.4139	1027.05	0.0687	0.267	3.78
2018-02-15	0	-33.434	-1.5221	2.66085	33.4137	1027.05	0.0755	0.252	3.77
2018-02-15	0	-33.416	-1.5222	2.66085	33.4137	1027.05	0.087	0.153	3.78
2018-02-15	0	-33.471	-1.5221	2.66086	33.4139	1027.05	0.0732	0.244	3.77
2018-02-15	0	-33.555	-1.5221	2.66086	33.4138	1027.05	0.0687	0.237	3.75
2018-02-15	0	-33.658	-1.5222	2.66085	33.4136	1027.05	0.071	0.237	3.72
2018-02-15	0	-33.743	-1.5223	2.66081	33.4132	1027.05	0.0641	0.137	3.71
2018-02-15	0	-33.786	-1.5226	2.66079	33.4133	1027.05	0.0755	0.237	3.7
2018-02-15	0	-33.828	-1.5229	2.66079	33.4135	1027.05	0.0961	0.206	3.69
2018-02-15	0	-33.858	-1.5232	2.66077	33.4135	1027.05	0.0687	0.206	3.67
2018-02-15	0	-33.87	-1.5234	2.66079	33.414	1027.05	0.0961	0.237	3.67
2018-02-15	0	-33.883	-1.5235	2.66079	33.4141	1027.05	0.117	0.191	3.67
2018-02-15	0	-33.889	-1.5235	2.66081	33.4144	1027.05	0.0801	0.229	3.67
2018-02-15	0	-33.913	-1.5234	2.66081	33.4142	1027.05	0.0664	0.153	3.67
2018-02-15	0	-33.955	-1.5233	2.66081	33.4142	1027.05	0.0847	0.168	3.65
2018-02-15	0	-34.022	-1.5233	2.66081	33.4141	1027.05	0.087	0.206	3.64
2018-02-15	0	-34.113	-1.5233	2.66081	33.4141	1027.05	0.0755	0.198	3.62
2018-02-15	0	-34.21	-1.5233	2.66081	33.414	1027.05	0.0824	0.137	3.59
2018-02-15	0	-34.222	-1.5233	2.66081	33.414	1027.05	0.0984	0.191	3.58
2018-02-15	0	-34.222	-1.5233	2.66083	33.4142	1027.05	0.0916	0.175	3.59
2018-02-15	0	-34.204	-1.5232	2.66083	33.4142	1027.05	0.071	0.175	3.58
2018-02-15	0	-34.21	-1.5232	2.66083	33.4141	1027.05	0.0824	0.252	3.58
2018-02-15	0	-34.301	-1.5232	2.66085	33.4143	1027.05	0.0778	0.221	3.56
2018-02-15	0	-34.367	-1.5232	2.66083	33.414	1027.05	0.071	0.214	3.53
2018-02-15	0	-34.464	-1.5232	2.66083	33.4139	1027.05	0.0687	0.168	3.53
2018-02-15	0	-34.537	-1.5232	2.66083	33.414	1027.05	0.0961	0.153	3.51
2018-02-15	0	-34.555	-1.5232	2.66085	33.4142	1027.05	0.0755	0.252	3.5
2018-02-15	0	-34.573	-1.5232	2.66085	33.4141	1027.05	0.0595	0.221	3.49
2018-02-15	0	-34.585	-1.5232	2.66087	33.4145	1027.05	0.0732	0.175	3.5
2018-02-15	0	-34.603	-1.5232	2.66085	33.4141	1027.05	0.0778	0.137	3.49
2018-02-15	0	-34.682	-1.5231	2.66085	33.414	1027.05	0.103	0.175	3.47
2018-02-15	0	-34.773	-1.5231	2.66085	33.4139	1027.05	0.0916	0.153	3.45
2018-02-15	0	-34.846	-1.5232	2.66085	33.4139	1027.05	0.0778	0.221	3.44
2018-02-15	0	-34.924	-1.5231	2.66086	33.4141	1027.05	0.071	0.221	3.41
2018-02-15	0	-34.991	-1.5231	2.66088	33.4143	1027.06	0.0778	0.16	3.39
2018-02-15	0	-35.021	-1.5231	2.66086	33.414	1027.06	0.0618	0.168	3.39
2018-02-15	0	-35.058	-1.523	2.66089	33.4142	1027.06	0.0938	0.175	3.38
2018-02-15	0	-35.094	-1.5231	2.66086	33.4139	1027.06	0.071	0.206	3.37
2018-02-15	0	-35.124	-1.523	2.66088	33.4141	1027.06	0.0916	0.237	3.37
2018-02-15	0	-35.179	-1.5229	2.66088	33.4139	1027.06	0.0916	0.206	3.36
2018-02-15	0	-35.269	-1.5228	2.66091	33.4141	1027.06	0.0778	0.191	3.33
2018-02-15	0	-35.36	-1.5229	2.66101	33.4155	1027.06	0.0687	0.298	3.31
2018-02-15	0	-35.427	-1.5223	2.66104	33.4153	1027.06	0.0664	0.183	3.29
2018-02-15	0	-35.481	-1.5218	2.66103	33.4144	1027.06	0.0687	0.229	3.29
2018-02-15	0	-35.47	-1.5217	2.66096	33.4135	1027.06	0.0664	0.168	3.29
2018-02-15	0	-35.451	-1.5217	2.66101	33.4141	1027.06	0.0778	0.122	3.29
2018-02-15	0	-35.488	-1.5217	2.66099	33.4139	1027.06	0.0824	0.244	3.28
2018-02-15	0	-35.603	-1.5218	2.66095	33.4134	1027.06	0.0641	0.206	3.26
2018-02-15	0	-35.7	-1.522	2.66096	33.4136	1027.06	0.0687	0.153	3.24
2018-02-15	0	-35.784	-1.5222	2.66097	33.414	1027.06	0.103	0.198	3.22
2018-02-15	0	-35.809	-1.5223	2.66097	33.414	1027.06	0.087	0.198	3.2
2018-02-15	0	-35.827	-1.5224	2.66095	33.4139	1027.06	0.0824	0.198	3.21
2018-02-15	0	-35.815	-1.5224	2.66098	33.4143	1027.06	0.0732	0.153	3.21
2018-02-15	0	-35.851	-1.5224	2.66097	33.4142	1027.06	0.0641	0.206	3.2
2018-02-15	0	-35.918	-1.5225	2.66097	33.4143	1027.06	0.0755	0.13	3.18
2018-02-15	0	-35.978	-1.5226	2.66098	33.4144	1027.06	0.0595	0.237	3.17
2018-02-15	0	-36.015	-1.5225	2.66097	33.4142	1027.06	0.0732	0.168	3.16
2018-02-15	0	-36.069	-1.5225	2.66097	33.4141	1027.06	0.0893	0.168	3.15
2018-02-15	0	-36.124	-1.5226	2.66095	33.414	1027.06	0.0641	0.206	3.14
2018-02-15	0	-36.178	-1.5227	2.66094	33.4139	1027.06	0.0801	0.214	3.13
2018-02-15	0	-36.221	-1.5227	2.66099	33.4146	1027.06	0.0778	0.122	3.13
2018-02-15	0	-36.257	-1.5226	2.66099	33.4144	1027.06	0.0778	0.191	3.12
2018-02-15	0	-36.263	-1.5225	2.66101	33.4145	1027.06	0.0778	0.214	3.12
2018-02-15	0	-36.263	-1.5224	2.661	33.4142	1027.06	0.0778	0.206	3.11
2018-02-15	0	-36.293	-1.5223	2.66101	33.4142	1027.06	0.0801	0.206	3.11
2018-02-15	0	-36.366	-1.5222	2.66099	33.4139	1027.06	0.0526	0.153	3.1
2018-02-15	0	-36.469	-1.5223	2.66099	33.4139	1027.06	0.0641	0.153	3.07
2018-02-15	0	-36.535	-1.5224	2.66107	33.4151	1027.06	0.0801	0.191	3.04
2018-02-15	0	-36.566	-1.522	2.66104	33.4143	1027.06	0.0687	0.137	3.04
2018-02-15	0	-36.572	-1.522	2.66101	33.4137	1027.06	0.0755	0.175	3.04
2018-02-15	0	-36.566	-1.522	2.66103	33.414	1027.06	0.0916	0.206	3.05
2018-02-15	0	-36.56	-1.5221	2.66104	33.4143	1027.06	0.0847	0.153	3.06
2018-02-15	0	-36.584	-1.5221	2.66104	33.4144	1027.06	0.0687	0.229	3.05
2018-02-15	0	-36.669	-1.5221	2.66103	33.414	1027.06	0.0961	0.16	3.02
2018-02-15	0	-36.772	-1.5221	2.66101	33.4137	1027.06	0.0664	0.221	3
2018-02-15	0	-36.862	-1.5223	2.66102	33.4141	1027.06	0.0732	0.198	2.98
2018-02-15	0	-36.929	-1.5222	2.6612	33.4164	1027.07	0.0732	0.168	2.97
2018-02-15	0	-36.959	-1.5213	2.66129	33.4166	1027.07	0.087	0.221	2.96
2018-02-15	0	-36.959	-1.5203	2.66118	33.4141	1027.06	0.0847	0.237	2.96
2018-02-15	0	-36.959	-1.5201	2.66117	33.4136	1027.06	0.0732	0.237	2.97
2018-02-15	0	-36.99	-1.5202	2.66113	33.4131	1027.06	0.0687	0.237	2.95
2018-02-15	0	-37.075	-1.5204	2.66131	33.4158	1027.07	0.0824	0.168	2.93
2018-02-15	0	-37.153	-1.5198	2.66136	33.4158	1027.07	0.0778	0.237	2.92
2018-02-15	0	-37.232	-1.5191	2.66122	33.413	1027.06	0.0893	0.175	2.91
2018-02-15	0	-37.293	-1.5194	2.66109	33.4116	1027.06	0.087	0.168	2.89
2018-02-15	0	-37.323	-1.5203	2.66106	33.4122	1027.06	0.0732	0.237	2.88
2018-02-15	0	-37.372	-1.5211	2.66122	33.4152	1027.07	0.0664	0.175	2.89
2018-02-15	0	-37.42	-1.5207	2.66131	33.4159	1027.07	0.0687	0.153	2.88
2018-02-15	0	-37.475	-1.5199	2.66145	33.4169	1027.07	0.0778	0.191	2.86
2018-02-15	0	-37.505	-1.5188	2.66148	33.4161	1027.07	0.0824	0.183	2.86
2018-02-15	0	-37.566	-1.5179	2.66146	33.4149	1027.07	0.087	0.237	2.84
2018-02-15	0	-37.614	-1.5174	2.66146	33.4143	1027.07	0.0778	0.16	2.83
2018-02-15	0	-37.663	-1.5173	2.66148	33.4144	1027.07	0.0801	0.175	2.82
2018-02-15	0	-37.735	-1.5172	2.66146	33.4139	1027.07	0.0687	0.259	2.81
2018-02-15	0	-37.814	-1.5173	2.66137	33.4127	1027.07	0.0778	0.221	2.79
2018-02-15	0	-37.899	-1.518	2.66131	33.4126	1027.07	0.0938	0.221	2.77
2018-02-15	0	-37.978	-1.5185	2.66146	33.4152	1027.07	0.0778	0.183	2.77
2018-02-15	0	-38.026	-1.5182	2.66148	33.4151	1027.07	0.087	0.206	2.76
2018-02-15	0	-38.062	-1.5178	2.66151	33.415	1027.07	0.071	0.191	2.75
2018-02-15	0	-38.074	-1.5175	2.66152	33.4148	1027.07	0.087	0.175	2.75
2018-02-15	0	-38.105	-1.5172	2.66152	33.4145	1027.07	0.0824	0.237	2.74
2018-02-15	0	-38.147	-1.5171	2.66152	33.4143	1027.07	0.0778	0.183	2.73
2018-02-15	0	-38.226	-1.5169	2.66152	33.4142	1027.07	0.101	0.237	2.72
2018-02-15	0	-38.317	-1.517	2.66148	33.4136	1027.07	0.0778	0.137	2.7
2018-02-15	0	-38.395	-1.5172	2.66141	33.4128	1027.07	0.0824	0.153	2.68
2018-02-15	0	-38.474	-1.5176	2.66145	33.4137	1027.07	0.0801	0.221	2.68
2018-02-15	0	-38.541	-1.5179	2.66146	33.4142	1027.07	0.0755	0.191	2.66
2018-02-15	0	-38.553	-1.518	2.66145	33.414	1027.07	0.0801	0.191	2.66
2018-02-15	0	-38.559	-1.5179	2.66146	33.4142	1027.07	0.0755	0.206	2.65
2018-02-15	0	-38.589	-1.518	2.66145	33.414	1027.07	0.0778	0.122	2.66
2018-02-15	0	-38.65	-1.518	2.66143	33.4138	1027.07	0.0755	0.244	2.64
2018-02-15	0	-38.753	-1.5182	2.66146	33.4144	1027.07	0.0526	0.191	2.62
2018-02-15	0	-38.856	-1.5182	2.66145	33.4141	1027.07	0.0778	0.153	2.6
2018-02-15	0	-38.941	-1.5182	2.66143	33.4138	1027.07	0.0778	0.206	2.59
2018-02-15	0	-38.983	-1.5184	2.66139	33.4135	1027.07	0.0732	0.221	2.58
2018-02-15	0	-39.001	-1.5186	2.66141	33.414	1027.07	0.0732	0.175	2.58
2018-02-15	0	-39.031	-1.5188	2.66139	33.4139	1027.07	0.0801	0.237	2.58
2018-02-15	0	-39.086	-1.5187	2.66145	33.4146	1027.08	0.0755	0.229	2.56
2018-02-15	0	-39.147	-1.5186	2.66156	33.4159	1027.08	0.0595	0.153	2.55
2018-02-15	0	-39.213	-1.518	2.66148	33.4142	1027.08	0.0938	0.191	2.54
2018-02-15	0	-39.298	-1.5179	2.6615	33.4143	1027.08	0.0732	0.16	2.53
2018-02-15	0	-39.365	-1.518	2.66145	33.4136	1027.08	0.0732	0.191	2.51
2018-02-15	0	-39.437	-1.5182	2.66145	33.4137	1027.08	0.0664	0.16	2.49
2018-02-15	0	-39.504	-1.5184	2.66148	33.4144	1027.08	0.0778	0.229	2.49
2018-02-15	0	-39.54	-1.5183	2.6615	33.4145	1027.08	0.0801	0.221	2.48
2018-02-15	0	-39.564	-1.5181	2.66151	33.4144	1027.08	0.071	0.145	2.47
2018-02-15	0	-39.583	-1.5181	2.66148	33.414	1027.08	0.0687	0.153	2.47
2018-02-15	0	-39.667	-1.5181	2.66145	33.4135	1027.08	0.0778	0.221	2.46
2018-02-15	0	-39.74	-1.5183	2.66148	33.4142	1027.08	0.0732	0.175	2.45
2018-02-15	0	-39.825	-1.5185	2.66145	33.4138	1027.08	0.0687	0.175	2.44
2018-02-15	0	-39.891	-1.5186	2.6615	33.4146	1027.08	0.0687	0.237	2.42
2018-02-15	0	-39.934	-1.5185	2.66152	33.4147	1027.08	0.0687	0.153	2.41
2018-02-15	0	-39.97	-1.5182	2.66152	33.4144	1027.08	0.0687	0.206	2.41
2018-02-15	0	-40.037	-1.518	2.66154	33.4145	1027.08	0.0664	0.168	2.4
2018-02-15	0	-40.109	-1.518	2.66155	33.4145	1027.08	0.0664	0.122	2.39
2018-02-15	0	-40.194	-1.5178	2.66154	33.414	1027.08	0.0732	0.183	2.38
2018-02-15	0	-40.291	-1.518	2.66139	33.4122	1027.08	0.0641	0.137	2.36
2018-02-15	0	-40.334	-1.5188	2.66149	33.4144	1027.08	0.0778	0.237	2.35
2018-02-15	0	-40.352	-1.5188	2.66161	33.416	1027.08	0.0732	0.237	2.34
2018-02-15	0	-40.394	-1.5183	2.66157	33.4149	1027.08	0.0893	0.259	2.34
2018-02-15	0	-40.449	-1.518	2.66164	33.4155	1027.08	0.071	0.183	2.33
2018-02-15	0	-40.521	-1.5176	2.66166	33.4153	1027.08	0.0847	0.168	2.33
2018-02-15	0	-40.582	-1.5172	2.66169	33.4153	1027.08	0.0687	0.168	2.31
2018-02-15	0	-40.63	-1.5168	2.66169	33.4148	1027.08	0.0664	0.237	2.3
2018-02-15	0	-40.679	-1.5166	2.66167	33.4144	1027.08	0.0664	0.137	2.3
2018-02-15	0	-40.715	-1.5165	2.66167	33.4142	1027.08	0.0732	0.16	2.3
2018-02-15	0	-40.758	-1.5166	2.66169	33.4145	1027.08	0.0687	0.221	2.29
2018-02-15	0	-40.843	-1.5164	2.66171	33.4145	1027.08	0.0687	0.206	2.27
2018-02-15	0	-40.945	-1.5164	2.66169	33.4142	1027.08	0.0893	0.206	2.26
2018-02-15	0	-40.994	-1.5165	2.66164	33.4135	1027.08	0.0938	0.145	2.25
2018-02-15	0	-41.012	-1.5167	2.66167	33.4142	1027.08	0.0755	0.221	2.25
2018-02-15	0	-41.012	-1.5168	2.66169	33.4146	1027.08	0.0824	0.214	2.24
2018-02-15	0	-41.049	-1.5166	2.66169	33.4144	1027.08	0.0618	0.221	2.25
2018-02-15	0	-41.145	-1.5166	2.66173	33.4148	1027.09	0.0732	0.229	2.23
2018-02-15	0	-41.297	-1.5163	2.6618	33.4154	1027.09	0.0641	0.175	2.21
2018-02-15	0	-41.406	-1.516	2.6618	33.4149	1027.09	0.087	0.237	2.19
2018-02-15	0	-41.515	-1.5158	2.66182	33.4149	1027.09	0.0641	0.16	2.19
2018-02-15	0	-41.587	-1.5156	2.66181	33.4145	1027.09	0.0641	0.153	2.17
2018-02-15	0	-41.605	-1.5155	2.66178	33.414	1027.09	0.0847	0.252	2.18
2018-02-15	0	-41.612	-1.5156	2.66178	33.4141	1027.09	0.0732	0.206	2.17
2018-02-15	0	-41.642	-1.5156	2.6618	33.4143	1027.09	0.0641	0.214	2.16
2018-02-15	0	-41.739	-1.5157	2.66182	33.4147	1027.09	0.0618	0.191	2.15
2018-02-15	0	-41.902	-1.5157	2.66182	33.4145	1027.09	0.0595	0.153	2.12
2018-02-15	0	-42.078	-1.5156	2.6618	33.4141	1027.09	0.0778	0.221	2.11
2018-02-15	0	-42.229	-1.5158	2.66176	33.4137	1027.09	0.0687	0.206	2.09
2018-02-15	0	-42.338	-1.516	2.66184	33.4149	1027.09	0.0595	0.206	2.07
2018-02-15	0	-42.405	-1.5159	2.66187	33.4151	1027.09	0.0641	0.214	2.06
2018-02-15	0	-42.423	-1.5157	2.66187	33.4149	1027.09	0.071	0.206	2.05
2018-02-15	0	-42.435	-1.5156	2.66186	33.4146	1027.09	0.0732	0.168	2.05
2018-02-15	0	-42.508	-1.5154	2.66189	33.4148	1027.09	0.0732	0.237	2.04
2018-02-15	0	-42.623	-1.5153	2.66193	33.4151	1027.09	0.0847	0.198	2.02
2018-02-15	0	-42.762	-1.5152	2.66194	33.4151	1027.09	0.0687	0.221	2
2018-02-15	0	-42.907	-1.515	2.66199	33.4155	1027.09	0.087	0.183	1.99
2018-02-15	0	-42.998	-1.5148	2.66194	33.4144	1027.09	0.0755	0.198	1.97
2018-02-15	0	-43.047	-1.5147	2.66194	33.4144	1027.09	0.0778	0.183	1.97
2018-02-15	0	-43.059	-1.5147	2.66194	33.4144	1027.09	0.0526	0.259	1.97
2018-02-15	0	-43.101	-1.5148	2.66196	33.4146	1027.09	0.0824	0.198	1.96
2018-02-15	0	-43.15	-1.5148	2.66196	33.4146	1027.09	0.0824	0.183	1.96
2018-02-15	0	-43.216	-1.5149	2.66194	33.4145	1027.1	0.0801	0.198	1.94
2018-02-15	0	-43.313	-1.515	2.66196	33.4147	1027.1	0.087	0.221	1.93
2018-02-15	0	-43.416	-1.5149	2.66196	33.4146	1027.1	0.087	0.153	1.92
2018-02-15	0	-43.507	-1.5148	2.66196	33.4144	1027.1	0.071	0.282	1.92
2018-02-15	0	-43.58	-1.5149	2.66197	33.4147	1027.1	0.0641	0.214	1.89
2018-02-15	0	-43.628	-1.5149	2.66197	33.4147	1027.1	0.0641	0.183	1.89
2018-02-15	0	-43.689	-1.515	2.66199	33.415	1027.1	0.0572	0.153	1.88
2018-02-15	0	-43.767	-1.5148	2.66199	33.4148	1027.1	0.0824	0.214	1.87
2018-02-15	0	-43.84	-1.5147	2.66203	33.4151	1027.1	0.0801	0.16	1.87
2018-02-15	0	-43.876	-1.5147	2.66199	33.4145	1027.1	0.0824	0.175	1.86
2018-02-15	0	-43.87	-1.5146	2.66201	33.4147	1027.1	0.0938	0.175	1.86
2018-02-15	0	-43.889	-1.5146	2.66201	33.4147	1027.1	0.071	0.168	1.86
2018-02-15	0	-43.943	-1.5147	2.66196	33.414	1027.1	0.087	0.183	1.86
2018-02-15	0	-44.07	-1.5149	2.66199	33.4147	1027.1	0.0916	0.229	1.83
2018-02-15	0	-44.197	-1.5148	2.66197	33.4143	1027.1	0.0595	0.206	1.83
2018-02-15	0	-44.325	-1.5151	2.66194	33.4139	1027.1	0.071	0.206	1.81
2018-02-15	0	-44.415	-1.5154	2.66187	33.4134	1027.1	0.0687	0.221	1.8
2018-02-15	0	-44.488	-1.5158	2.66197	33.4152	1027.1	0.071	0.16	1.79
2018-02-15	0	-44.506	-1.5157	2.66199	33.4153	1027.1	0.0801	0.191	1.78
2018-02-15	0	-44.512	-1.5154	2.66203	33.4154	1027.1	0.071	0.183	1.79
2018-02-15	0	-44.543	-1.5151	2.66203	33.4151	1027.1	0.0732	0.244	1.79
2018-02-15	0	-44.603	-1.515	2.66201	33.4147	1027.1	0.0732	0.214	1.77
2018-02-15	0	-44.712	-1.5148	2.66203	33.4147	1027.1	0.087	0.168	1.76
2018-02-15	0	-44.851	-1.5149	2.66197	33.414	1027.1	0.0755	0.252	1.75
2018-02-15	0	-45.021	-1.5152	2.66197	33.4142	1027.1	0.108	0.153	1.74
2018-02-15	0	-45.118	-1.5155	2.66193	33.4138	1027.1	0.0893	0.175	1.72
2018-02-15	0	-45.19	-1.5159	2.66196	33.4146	1027.1	0.0778	0.237	1.72
2018-02-15	0	-45.221	-1.5158	2.66205	33.4157	1027.11	0.0778	0.183	1.71
2018-02-15	0	-45.233	-1.5156	2.66205	33.4154	1027.11	0.0778	0.137	1.71
2018-02-15	0	-45.257	-1.5153	2.66199	33.4144	1027.1	0.071	0.168	1.71
2018-02-15	0	-45.336	-1.5154	2.66197	33.4142	1027.11	0.0732	0.221	1.7
2018-02-15	0	-45.457	-1.5156	2.66196	33.4141	1027.11	0.0778	0.259	1.68
2018-02-15	0	-45.638	-1.5159	2.66194	33.414	1027.11	0.071	0.252	1.66
2018-02-15	0	-45.826	-1.5161	2.66196	33.4144	1027.11	0.0641	0.229	1.65
2018-02-15	0	-45.935	-1.5164	2.66181	33.4126	1027.11	0.0778	0.198	1.62
2018-02-15	0	-46.002	-1.5171	2.66178	33.413	1027.11	0.087	0.206	1.62
2018-02-15	0	-46.002	-1.5179	2.66177	33.4137	1027.11	0.0641	0.214	1.62
2018-02-15	0	-46.002	-1.5184	2.66179	33.4145	1027.11	0.087	0.153	1.62
2018-02-15	0	-46.068	-1.5186	2.6618	33.415	1027.11	0.0755	0.221	1.61
2018-02-15	0	-46.177	-1.5185	2.66169	33.4132	1027.11	0.0687	0.175	1.6
2018-02-15	0	-46.311	-1.519	2.66177	33.4147	1027.11	0.0778	0.244	1.59
2018-02-15	0	-46.414	-1.5191	2.6619	33.4166	1027.11	0.0641	0.175	1.57
2018-02-15	0	-46.523	-1.5184	2.66189	33.4157	1027.11	0.0893	0.221	1.56
2018-02-15	0	-46.607	-1.518	2.66182	33.4142	1027.11	0.0824	0.153	1.55
2018-02-15	0	-46.668	-1.5182	2.66184	33.4146	1027.11	0.103	0.237	1.55
2018-02-15	0	-46.704	-1.5182	2.66186	33.4149	1027.11	0.0801	0.229	1.55
2018-02-15	0	-46.771	-1.5183	2.66187	33.4151	1027.11	0.0732	0.183	1.55
2018-02-15	0	-46.862	-1.518	2.66187	33.4148	1027.11	0.071	0.137	1.54
2018-02-15	0	-46.959	-1.518	2.66184	33.4141	1027.11	0.0778	0.175	1.53
2018-02-15	0	-47.049	-1.5181	2.66175	33.413	1027.11	0.087	0.206	1.52
2018-02-15	0	-47.128	-1.5186	2.66182	33.4145	1027.11	0.0732	0.237	1.51
2018-02-15	0	-47.207	-1.5187	2.66186	33.4151	1027.12	0.0847	0.206	1.5
2018-02-15	0	-47.292	-1.5185	2.66186	33.4147	1027.12	0.0824	0.198	1.49
2018-02-15	0	-47.382	-1.5184	2.66183	33.4142	1027.12	0.0755	0.16	1.48
2018-02-15	0	-47.431	-1.5186	2.66191	33.4155	1027.12	0.0641	0.206	1.47
2018-02-15	0	-47.485	-1.5183	2.66191	33.4151	1027.12	0.0916	0.244	1.47
2018-02-15	0	-47.528	-1.518	2.66186	33.414	1027.12	0.0916	0.168	1.47
2018-02-15	0	-47.564	-1.5181	2.66183	33.4137	1027.12	0.0778	0.183	1.47
2018-02-15	0	-47.613	-1.5185	2.66182	33.4141	1027.12	0.0641	0.145	1.46
2018-02-15	0	-47.722	-1.5186	2.66194	33.4158	1027.12	0.0641	0.137	1.45
2018-02-15	0	-47.843	-1.5183	2.66196	33.4156	1027.12	0.0732	0.206	1.43
2018-02-15	0	-47.97	-1.5177	2.66198	33.4151	1027.12	0.0778	0.252	1.43
2018-02-15	0	-48.037	-1.5175	2.66199	33.4151	1027.12	0.0549	0.191	1.42
2018-02-15	0	-48.055	-1.5173	2.66201	33.4151	1027.12	0.0755	0.221	1.42
2018-02-15	0	-48.085	-1.5171	2.66203	33.4151	1027.12	0.0732	0.237	1.4
2018-02-15	0	-48.146	-1.517	2.66201	33.4147	1027.12	0.0801	0.16	1.4
2018-02-15	0	-48.267	-1.5169	2.66207	33.4153	1027.12	0.0595	0.221	1.39
2018-02-15	0	-48.4	-1.5167	2.66205	33.4147	1027.12	0.0664	0.237	1.39
2018-02-15	0	-48.509	-1.5166	2.66205	33.4146	1027.12	0.0618	0.175	1.37
2018-02-15	0	-48.582	-1.5166	2.66207	33.4147	1027.12	0.0664	0.198	1.37
2018-02-15	0	-48.6	-1.5165	2.66208	33.4149	1027.12	0.0847	0.153	1.36
2018-02-15	0	-48.606	-1.5166	2.66205	33.4145	1027.12	0.0755	0.168	1.36
2018-02-15	0	-48.655	-1.5165	2.66207	33.4146	1027.12	0.0938	0.206	1.36
2018-02-15	0	-48.709	-1.5166	2.66205	33.4144	1027.12	0.0572	0.175	1.34
2018-02-15	0	-48.794	-1.5166	2.66205	33.4144	1027.12	0.0732	0.183	1.34
2018-02-15	0	-48.903	-1.5167	2.66201	33.4139	1027.12	0.0778	0.244	1.34
2018-02-15	0	-49	-1.5171	2.66207	33.415	1027.12	0.0687	0.168	1.33
2018-02-15	0	-49.072	-1.5169	2.66207	33.4148	1027.12	0.0526	0.175	1.33
2018-02-15	0	-49.103	-1.5168	2.66201	33.4139	1027.12	0.0778	0.191	1.32
2018-02-15	0	-49.072	-1.517	2.66203	33.4144	1027.12	0.0755	0.237	1.32
2018-02-15	0	-49.024	-1.5172	2.66207	33.4151	1027.12	0.0664	0.214	1.32
2018-02-15	0	-49.03	-1.517	2.66205	33.4147	1027.12	0.0687	0.153	1.32
2018-02-15	0	-49.072	-1.5169	2.66207	33.4148	1027.12	0.0916	0.237	1.32
2018-02-15	0	-49.139	-1.5169	2.66208	33.4149	1027.12	0.0664	0.244	1.31
2018-02-15	0	-49.169	-1.5167	2.66213	33.4153	1027.12	0.071	0.221	1.31
2018-02-15	0	-49.175	-1.5166	2.66212	33.4151	1027.12	0.0595	0.191	1.31
2018-02-15	0	-49.157	-1.5165	2.6621	33.4148	1027.12	0.0641	0.153	1.31
2018-02-15	0	-49.127	-1.5165	2.66208	33.4145	1027.12	0.0641	0.206	1.3
2018-02-15	0	-49.109	-1.5163	2.66211	33.4146	1027.12	0.0687	0.175	1.31
2018-02-15	0	-49.115	-1.5163	2.6621	33.4146	1027.12	0.071	0.183	1.31
2018-02-15	0	-49.145	-1.5164	2.6621	33.4147	1027.12	0.0824	0.183	1.31
2018-02-15	0	-49.187	-1.5165	2.66217	33.4157	1027.13	0.0801	0.153	1.3
2018-02-15	0	-49.248	-1.5161	2.66222	33.4159	1027.13	0.0732	0.237	1.29
2018-02-15	0	-49.321	-1.5158	2.66219	33.4151	1027.13	0.0572	0.137	1.3
2018-02-15	0	-49.442	-1.5155	2.66221	33.415	1027.13	0.0687	0.206	1.29
2018-02-15	0	-49.551	-1.5156	2.66219	33.4147	1027.13	0.0778	0.183	1.29
2018-02-15	0	-49.648	-1.5156	2.66218	33.4145	1027.13	0.0778	0.16	1.27
2018-02-15	0	-49.714	-1.5158	2.66217	33.4146	1027.13	0.0778	0.153	1.27
2018-02-15	0	-49.72	-1.516	2.66212	33.414	1027.13	0.0893	0.168	1.26
2018-02-15	0	-49.733	-1.5161	2.66212	33.4142	1027.13	0.0824	0.229	1.27
2018-02-15	0	-49.775	-1.5164	2.66213	33.4146	1027.13	0.0641	0.168	1.26
2018-02-15	0	-49.878	-1.5165	2.66214	33.4148	1027.13	0.0687	0.229	1.25
2018-02-15	0	-50.029	-1.5165	2.66219	33.4155	1027.13	0.0664	0.145	1.25
2018-02-15	0	-50.144	-1.5163	2.66222	33.4155	1027.13	0.0732	0.168	1.23
2018-02-15	0	-50.241	-1.516	2.66222	33.415	1027.13	0.0687	0.153	1.22
2018-02-15	0	-50.278	-1.5158	2.66221	33.4148	1027.13	0.0687	0.252	1.23
2018-02-15	0	-50.253	-1.5158	2.66221	33.4148	1027.13	0.0687	0.214	1.23
2018-02-15	0	-50.223	-1.5158	2.66224	33.4152	1027.13	0.0595	0.221	1.22
2018-02-15	0	-50.253	-1.5157	2.66222	33.4147	1027.13	0.0732	0.183	1.22
2018-02-15	0	-50.332	-1.5157	2.66222	33.4148	1027.13	0.0641	0.168	1.21
2018-02-15	0	-50.435	-1.5157	2.66217	33.4141	1027.13	0.0732	0.221	1.21
2018-02-15	0	-50.49	-1.5158	2.66221	33.4146	1027.13	0.0778	0.206	1.21
2018-02-15	0	-50.508	-1.5161	2.66205	33.4127	1027.13	0.0732	0.206	1.21
2018-02-15	0	-50.447	-1.5166	2.66208	33.4139	1027.13	0.0641	0.183	1.2
2018-02-15	0	-50.381	-1.517	2.66217	33.4156	1027.13	0.0938	0.198	1.21
2018-02-15	0	-50.405	-1.5169	2.66221	33.4159	1027.13	0.0687	0.16	1.22
2018-02-15	0	-50.514	-1.5165	2.66205	33.4132	1027.13	0.071	0.145	1.21
2018-02-15	0	-50.696	-1.5169	2.66207	33.4138	1027.13	0.0687	0.137	1.2
2018-02-15	0	-50.877	-1.5174	2.66221	33.4162	1027.13	0.0732	0.183	1.18
2018-02-15	0	-51.059	-1.517	2.66222	33.4158	1027.13	0.071	0.191	1.17
2018-02-15	0	-51.24	-1.5166	2.66222	33.4151	1027.13	0.0824	0.153	1.15
2018-02-15	0	-51.386	-1.5163	2.66228	33.4155	1027.14	0.0778	0.206	1.14
2018-02-15	0	-51.501	-1.516	2.66231	33.4156	1027.14	0.0641	0.168	1.13
2018-02-15	0	-51.543	-1.5157	2.66229	33.4151	1027.14	0.0801	0.282	1.12
2018-02-15	0	-51.604	-1.5157	2.66229	33.415	1027.14	0.0824	0.229	1.13
2018-02-15	0	-51.695	-1.5157	2.66231	33.4151	1027.14	0.0732	0.214	1.12
2018-02-15	0	-51.87	-1.5156	2.66229	33.4147	1027.14	0.0641	0.206	1.12
2018-02-15	0	-52.088	-1.5157	2.66231	33.4149	1027.14	0.0824	0.198	1.11
2018-02-15	0	-52.233	-1.5156	2.66239	33.4158	1027.14	0.0778	0.237	1.09
2018-02-15	0	-52.288	-1.5154	2.6624	33.4157	1027.14	0.0778	0.168	1.08
2018-02-15	0	-52.33	-1.5151	2.66239	33.4151	1027.14	0.0687	0.191	1.07
2018-02-15	0	-52.367	-1.5149	2.66239	33.4148	1027.14	0.0687	0.153	1.08
2018-02-15	0	-52.397	-1.5148	2.66239	33.4148	1027.14	0.0778	0.175	1.08
2018-02-15	0	-52.391	-1.5148	2.66239	33.4147	1027.14	0.0778	0.221	1.08
2018-02-15	0	-52.348	-1.5148	2.6624	33.415	1027.14	0.0595	0.214	1.07
2018-02-15	0	-52.355	-1.5149	2.66237	33.4146	1027.14	0.0778	0.175	1.07
2018-02-15	0	-52.397	-1.515	2.66235	33.4145	1027.14	0.0778	0.198	1.07
2018-02-15	0	-52.482	-1.515	2.66239	33.4149	1027.14	0.0641	0.214	1.07
2018-02-15	0	-52.579	-1.5151	2.6624	33.4151	1027.14	0.0687	0.198	1.06
2018-02-15	0	-52.645	-1.5149	2.66239	33.4148	1027.14	0.101	0.259	1.04
2018-02-15	0	-52.663	-1.515	2.66242	33.4152	1027.14	0.0618	0.206	1.04
2018-02-15	0	-52.603	-1.5149	2.66242	33.4152	1027.14	0.0664	0.237	1.05
2018-02-15	0	-52.561	-1.5148	2.6624	33.4149	1027.14	0.0549	0.175	1.06
2018-02-15	0	-52.567	-1.5148	2.66241	33.4149	1027.14	0.0549	0.168	1.05
2018-02-15	0	-52.657	-1.5148	2.6624	33.4148	1027.14	0.0687	0.206	1.04
2018-02-15	0	-52.821	-1.5149	2.6624	33.4148	1027.14	0.0664	0.221	1.04
2018-02-15	0	-53.009	-1.5149	2.66239	33.4144	1027.14	0.087	0.191	1.04
2018-02-15	0	-53.136	-1.5152	2.66222	33.4124	1027.14	0.0595	0.221	1.02
2018-02-15	0	-53.214	-1.516	2.66216	33.4124	1027.14	0.0755	0.259	1.02
2018-02-15	0	-53.281	-1.5172	2.6621	33.413	1027.14	0.071	0.221	1.02
2018-02-15	0	-53.329	-1.518	2.6621	33.4138	1027.14	0.0595	0.214	1.02
2018-02-15	0	-53.329	-1.5186	2.66209	33.4143	1027.14	0.0732	0.237	1.01
2018-02-15	0	-53.329	-1.5189	2.66212	33.415	1027.14	0.0641	0.221	1
2018-02-15	0	-53.408	-1.5187	2.66219	33.4158	1027.15	0.0778	0.206	1.01
2018-02-15	0	-53.529	-1.5184	2.66214	33.4146	1027.15	0.0824	0.191	1
2018-02-15	0	-53.705	-1.5184	2.66213	33.4143	1027.15	0.0755	0.198	0.983
2018-02-15	0	-53.905	-1.5184	2.66226	33.4161	1027.15	0.087	0.16	0.976
2018-02-15	0	-54.026	-1.518	2.66222	33.415	1027.15	0.0641	0.145	0.97
2018-02-15	0	-54.104	-1.5176	2.66228	33.4153	1027.15	0.0732	0.191	0.967
2018-02-15	0	-54.129	-1.5174	2.66228	33.4151	1027.15	0.0618	0.221	0.969
2018-02-15	0	-54.201	-1.5173	2.66229	33.4151	1027.15	0.0732	0.191	0.973
2018-02-15	0	-54.316	-1.5171	2.66231	33.415	1027.15	0.0824	0.107	0.958
2018-02-15	0	-54.474	-1.5169	2.66244	33.4164	1027.15	0.0847	0.221	0.954
2018-02-15	0	-54.577	-1.5163	2.66248	33.4163	1027.15	0.0824	0.168	0.937
2018-02-15	0	-54.662	-1.5157	2.66251	33.416	1027.15	0.0824	0.191	0.933
2018-02-15	0	-54.728	-1.5152	2.66251	33.4154	1027.15	0.0755	0.252	0.931
2018-02-15	0	-54.843	-1.5149	2.66252	33.4152	1027.15	0.0732	0.237	0.919
2018-02-15	0	-54.982	-1.5148	2.66254	33.4152	1027.15	0.0755	0.153	0.917
2018-02-15	0	-55.128	-1.5147	2.66254	33.415	1027.15	0.0664	0.198	0.916
2018-02-15	0	-55.194	-1.5145	2.66267	33.4165	1027.15	0.0664	0.175	0.897
2018-02-15	0	-55.219	-1.514	2.66267	33.4159	1027.15	0.0641	0.237	0.904
2018-02-15	0	-55.219	-1.5136	2.66267	33.4154	1027.15	0.0824	0.191	0.904
2018-02-15	0	-55.261	-1.5132	2.66269	33.4153	1027.15	0.0687	0.206	0.892
2018-02-15	0	-55.376	-1.513	2.66274	33.4157	1027.16	0.0732	0.168	0.889
2018-02-15	0	-55.533	-1.5128	2.66272	33.4151	1027.16	0.071	0.198	0.885
2018-02-15	0	-55.691	-1.5126	2.66276	33.4154	1027.16	0.0732	0.221	0.88
2018-02-15	0	-55.818	-1.5125	2.66276	33.4151	1027.16	0.0664	0.305	0.872
2018-02-15	0	-55.903	-1.5125	2.66272	33.4146	1027.16	0.0755	0.191	0.859
2018-02-15	0	-55.909	-1.5125	2.66284	33.4163	1027.16	0.0572	0.214	0.864
2018-02-15	0	-55.915	-1.5122	2.66278	33.415	1027.16	0.0984	0.206	0.858
2018-02-15	0	-55.963	-1.5121	2.66276	33.4146	1027.16	0.087	0.198	0.849
2018-02-15	0	-56.097	-1.5123	2.66277	33.415	1027.16	0.0755	0.267	0.842
2018-02-15	0	-56.212	-1.5123	2.66289	33.4165	1027.16	0.0664	0.221	0.842
2018-02-15	0	-56.339	-1.5119	2.66301	33.4175	1027.16	0.0641	0.16	0.826
2018-02-15	0	-56.478	-1.5109	2.663	33.4163	1027.16	0.0687	0.259	0.824
2018-02-15	0	-56.581	-1.5103	2.66298	33.4153	1027.16	0.0641	0.16	0.82
2018-02-15	0	-56.648	-1.5102	2.663	33.4154	1027.16	0.0641	0.244	0.813
2018-02-15	0	-56.678	-1.5099	2.66308	33.4161	1027.16	0.0687	0.183	0.814
2018-02-15	0	-56.69	-1.5094	2.66308	33.4155	1027.16	0.0641	0.153	0.813
2018-02-15	0	-56.793	-1.5092	2.66312	33.4159	1027.16	0.0526	0.137	0.822
2018-02-15	0	-56.908	-1.5089	2.66306	33.4145	1027.16	0.0984	0.214	0.805
2018-02-15	0	-57.023	-1.5087	2.66338	33.4187	1027.17	0.0778	0.168	0.796
2018-02-15	0	-57.132	-1.5079	2.66316	33.4147	1027.16	0.0755	0.168	0.799
2018-02-15	0	-57.211	-1.5081	2.66304	33.4132	1027.16	0.0641	0.206	0.787
2018-02-15	0	-57.326	-1.509	2.66312	33.4152	1027.16	0.0595	0.244	0.785
2018-02-15	0	-57.429	-1.5091	2.66303	33.414	1027.16	0.0687	0.153	0.78
2018-02-15	0	-57.501	-1.5096	2.66293	33.4133	1027.16	0.0755	0.191	0.771
2018-02-15	0	-57.538	-1.5105	2.663	33.4152	1027.17	0.071	0.175	0.764
2018-02-15	0	-57.562	-1.5108	2.66302	33.4157	1027.17	0.112	0.168	0.768
2018-02-15	0	-57.598	-1.5107	2.66301	33.4155	1027.17	0.261	0.16	0.76
2018-02-15	0	-57.689	-1.5107	2.66308	33.4163	1027.17	0.0778	0.198	0.767
2018-02-15	0	-57.78	-1.5102	2.66319	33.4173	1027.17	0.0824	0.198	0.755
2018-02-15	0	-57.901	-1.5094	2.66323	33.4168	1027.17	0.0824	0.237	0.766
2018-02-15	0	-58.077	-1.5089	2.66308	33.4141	1027.17	0.0824	0.237	0.755
2018-02-15	0	-58.18	-1.5091	2.66344	33.4192	1027.17	0.0641	0.137	0.748
2018-02-15	0	-58.222	-1.5075	2.66396	33.4246	1027.18	0.0893	0.153	0.748
2018-02-15	0	-58.18	-1.5042	2.66389	33.4198	1027.17	0.0755	0.198	0.745
2018-02-15	0	-58.155	-1.5021	2.66372	33.4153	1027.17	0.0732	0.191	0.753
2018-02-15	0	-58.216	-1.5016	2.66372	33.4147	1027.17	0.0732	0.16	0.746
2018-02-15	0	-58.337	-1.5012	2.66443	33.4239	1027.18	0.0526	0.221	0.738
2018-02-15	0	-58.476	-1.4981	2.66447	33.4209	1027.17	0.071	0.168	0.731
2018-02-15	0	-58.604	-1.4956	2.66463	33.4203	1027.17	0.0641	0.16	0.733
2018-02-15	0	-58.652	-1.494	2.66439	33.4152	1027.17	0.0778	0.183	0.729
2018-02-15	0	-58.64	-1.494	2.66438	33.4149	1027.17	0.0687	0.175	0.725
2018-02-15	0	-58.67	-1.4943	2.66478	33.4209	1027.17	0.0824	0.175	0.721
2018-02-15	0	-58.676	-1.4925	2.66483	33.4194	1027.17	0.0916	0.229	0.722
2018-02-15	0	-58.694	-1.491	2.66489	33.4186	1027.17	0.0824	0.168	0.725
2018-02-15	0	-58.713	-1.4898	2.6649	33.4175	1027.17	0.279	0.198	0.717
2018-02-15	0	-58.707	-1.4892	2.66489	33.4166	1027.17	0.0664	0.175	0.719
2018-02-15	0	-58.737	-1.489	2.66496	33.4172	1027.17	0.0481	0.175	0.732
2018-02-15	0	-58.822	-1.4887	2.6648	33.4148	1027.17	0.087	0.153	0.716
2018-02-15	0	-58.973	-1.4892	2.66439	33.4096	1027.17	0.0687	0.183	0.713
2018-02-15	0	-59.076	-1.4921	2.66357	33.4013	1027.16	0.0687	0.237	0.707
2018-02-15	0	-59.131	-1.4981	2.66351	33.4072	1027.17	0.0595	0.168	0.711
2018-02-15	0	-59.131	-1.5022	2.66348	33.4114	1027.17	0.0824	0.137	0.705
2018-02-15	0	-59.131	-1.5045	2.66366	33.4165	1027.17	0.0893	0.221	0.708
2018-02-15	0	-59.197	-1.5046	2.66387	33.4195	1027.18	0.071	0.183	0.702
2018-02-15	0	-59.306	-1.5034	2.66402	33.4201	1027.18	0.0778	0.244	0.698
2018-02-15	0	-59.427	-1.5018	2.66332	33.4087	1027.17	0.0778	0.198	0.69
2018-02-15	0	-59.536	-1.5039	2.66336	33.4113	1027.17	0.0893	0.175	0.689
2018-02-15	0	-59.615	-1.5061	2.66417	33.425	1027.18	0.0641	0.191	0.695
2018-02-15	0	-59.682	-1.5036	2.66432	33.4243	1027.18	0.0824	0.206	0.682
2018-02-15	0	-59.76	-1.4997	2.66503	33.4296	1027.19	0.0732	0.206	0.676
2018-02-15	0	-59.809	-1.4945	2.6654	33.4289	1027.19	0.0641	0.221	0.682
2018-02-15	0	-59.839	-1.4888	2.66546	33.4232	1027.18	0.0916	0.237	0.67
2018-02-15	0	-59.875	-1.4853	2.66544	33.4191	1027.18	0.0618	0.206	0.683
2018-02-15	0	-59.966	-1.4836	2.66551	33.4181	1027.18	0.0687	0.191	0.668
2018-02-15	0	-60.111	-1.483	2.66519	33.4129	1027.17	0.0687	0.168	0.663
2018-02-15	0	-60.245	-1.4839	2.66542	33.417	1027.18	0.0893	0.153	0.662
2018-02-15	0	-60.354	-1.4842	2.66535	33.4163	1027.18	0.0732	0.168	0.658
2018-02-15	0	-60.414	-1.4841	2.66558	33.4192	1027.18	0.128	0.183	0.658
2018-02-15	0	-60.475	-1.483	2.66559	33.4182	1027.18	0.0732	0.191	0.645
2018-02-15	0	-60.511	-1.4821	2.66556	33.4167	1027.18	0.165	0.16	0.644
2018-02-15	0	-60.572	-1.4818	2.66559	33.4168	1027.18	0.0732	0.183	0.649
2018-02-15	0	-60.644	-1.4818	2.66556	33.4162	1027.18	0.0687	0.206	0.641
2018-02-15	0	-60.735	-1.4817	2.66576	33.4188	1027.18	0.0641	0.221	0.636
2018-02-15	0	-60.814	-1.481	2.6654	33.4131	1027.18	0.0778	0.168	0.639
2018-02-15	0	-60.905	-1.4821	2.66546	33.4151	1027.18	0.0801	0.175	0.632
2018-02-15	0	-60.977	-1.4823	2.66632	33.4271	1027.19	0.071	0.206	0.626
2018-02-15	0	-61.032	-1.4787	2.66637	33.4238	1027.19	0.0664	0.168	0.622
2018-02-15	0	-61.092	-1.4754	2.66639	33.4203	1027.19	0.0778	0.191	0.62
2018-02-15	0	-61.159	-1.4736	2.66646	33.4192	1027.18	0.071	0.191	0.615
2018-02-15	0	-61.256	-1.4727	2.66636	33.4167	1027.18	0.0755	0.191	0.619
2018-02-15	0	-61.347	-1.4731	2.66574	33.4086	1027.18	0.0595	0.206	0.61
2018-02-15	0	-61.431	-1.476	2.66607	33.4165	1027.18	0.0687	0.198	0.609
2018-02-15	0	-61.534	-1.4771	2.66593	33.4155	1027.18	0.103	0.175	0.618
2018-02-15	0	-61.655	-1.4773	2.66606	33.4175	1027.19	0.0778	0.198	0.6
2018-02-15	0	-61.776	-1.4777	2.66582	33.4146	1027.18	0.0755	0.221	0.6
2018-02-15	0	-61.861	-1.4786	2.66595	33.4173	1027.19	0.0778	0.175	0.595
2018-02-15	0	-61.928	-1.4788	2.66619	33.4209	1027.19	0.0755	0.198	0.589
2018-02-15	0	-61.988	-1.4775	2.66637	33.4218	1027.19	0.0732	0.153	0.587
2018-02-15	0	-62.067	-1.4755	2.66627	33.4181	1027.19	0.0778	0.198	0.59
2018-02-15	0	-62.14	-1.4748	2.66623	33.4168	1027.19	0.0595	0.198	0.58
2018-02-15	0	-62.225	-1.4748	2.66633	33.418	1027.19	0.0641	0.191	0.591
2018-02-15	0	-62.315	-1.4747	2.66625	33.4168	1027.19	0.0778	0.191	0.577
2018-02-15	0	-62.436	-1.4746	2.66618	33.4156	1027.19	0.0618	0.175	0.578
2018-02-15	0	-62.558	-1.4758	2.66549	33.4074	1027.18	0.0595	0.168	0.572
2018-02-15	0	-62.661	-1.479	2.66597	33.4175	1027.19	0.0824	0.153	0.562
2018-02-15	0	-62.788	-1.4794	2.66606	33.4191	1027.19	0.11	0.206	0.566
2018-02-15	0	-62.854	-1.479	2.66584	33.4157	1027.19	0.0687	0.191	0.557
2018-02-15	0	-62.915	-1.4792	2.66595	33.4174	1027.19	0.0778	0.229	0.556
2018-02-15	0	-62.915	-1.4793	2.66593	33.4172	1027.19	0.0801	0.206	0.558
2018-02-15	0	-62.951	-1.4794	2.66589	33.4168	1027.19	0.0687	0.206	0.555
2018-02-15	0	-63.066	-1.4794	2.66593	33.4172	1027.19	0.0801	0.214	0.557
2018-02-15	0	-63.218	-1.4795	2.66565	33.4133	1027.19	0.0755	0.229	0.543
2018-02-15	0	-63.339	-1.4806	2.6656	33.4138	1027.19	0.0595	0.206	0.542
2018-02-15	0	-63.423	-1.4826	2.66528	33.4115	1027.19	0.0595	0.191	0.538
2018-02-15	0	-63.484	-1.4851	2.66508	33.4117	1027.19	0.0778	0.175	0.542
2018-02-15	0	-63.532	-1.4876	2.66512	33.415	1027.19	0.0664	0.183	0.532
2018-02-15	0	-63.569	-1.4888	2.66516	33.4168	1027.2	0.0938	0.137	0.546
2018-02-15	0	-63.605	-1.4892	2.66524	33.4183	1027.2	0.0732	0.153	0.534
2018-02-15	0	-63.666	-1.4886	2.66554	33.4218	1027.2	0.071	0.206	0.535
2018-02-15	0	-63.817	-1.4867	2.66599	33.4256	1027.2	0.0961	0.198	0.533
2018-02-15	0	-63.956	-1.4837	2.66586	33.4205	1027.2	0.0938	0.168	0.524
2018-02-15	0	-64.065	-1.4817	2.66591	33.4189	1027.2	0.0778	0.221	0.528
2018-02-15	0	-64.132	-1.4811	2.66574	33.4158	1027.2	0.0824	0.16	0.525
2018-02-15	0	-64.174	-1.4815	2.66576	33.4165	1027.2	0.0687	0.191	0.51
2018-02-15	0	-64.192	-1.4815	2.66579	33.417	1027.2	0.0687	0.153	0.519
2018-02-15	0	-64.18	-1.4816	2.66603	33.4203	1027.2	0.0778	0.198	0.512
2018-02-15	0	-64.199	-1.4807	2.66606	33.4196	1027.2	0.0687	0.153	0.516
2018-02-15	0	-64.247	-1.4798	2.66606	33.4186	1027.2	0.0778	0.191	0.52
2018-02-15	0	-64.368	-1.4791	2.66623	33.4202	1027.2	0.0435	0.153	0.512
2018-02-15	0	-64.507	-1.4781	2.66629	33.4198	1027.2	0.0984	0.137	0.508
2018-02-15	0	-64.616	-1.4769	2.66628	33.4183	1027.2	0.071	0.153	0.509
2018-02-15	0	-64.725	-1.4764	2.66584	33.4116	1027.2	0.108	0.175	0.501
2018-02-15	0	-64.816	-1.4782	2.66561	33.4104	1027.2	0.071	0.183	0.501
2018-02-15	0	-64.883	-1.4809	2.66507	33.4058	1027.19	0.071	0.175	0.504
2018-02-15	0	-64.937	-1.4846	2.66546	33.4153	1027.2	0.0801	0.206	0.485
2018-02-15	0	-65.01	-1.4862	2.66565	33.4197	1027.2	0.0732	0.191	0.498
2018-02-15	0	-65.131	-1.4855	2.66563	33.4186	1027.2	0.0893	0.221	0.489
2018-02-15	0	-65.252	-1.4848	2.66623	33.4261	1027.21	0.0893	0.168	0.494
2018-02-15	0	-65.349	-1.4816	2.66641	33.4249	1027.21	0.0755	0.183	0.489
2018-02-15	0	-65.44	-1.4784	2.66637	33.4207	1027.21	0.0938	0.153	0.486
2018-02-15	0	-65.525	-1.4767	2.66621	33.4166	1027.2	0.087	0.198	0.481
2018-02-15	0	-65.627	-1.4766	2.66631	33.4177	1027.21	0.0687	0.229	0.476
2018-02-15	0	-65.748	-1.4767	2.66613	33.4152	1027.2	0.0687	0.16	0.468
2018-02-15	0	-65.857	-1.4773	2.66643	33.42	1027.21	0.071	0.175	0.471
2018-02-15	0	-65.972	-1.4767	2.66653	33.4206	1027.21	0.0824	0.237	0.467
2018-02-15	0	-66.069	-1.4758	2.66616	33.4144	1027.2	0.0778	0.198	0.464
2018-02-15	0	-66.16	-1.4763	2.66643	33.4186	1027.21	0.0778	0.183	0.468
2018-02-15	0	-66.233	-1.476	2.66653	33.4196	1027.21	0.0801	0.16	0.462
2018-02-15	0	-66.336	-1.4752	2.6666	33.4197	1027.21	0.0641	0.221	0.462
2018-02-15	0	-66.469	-1.4745	2.66666	33.4197	1027.21	0.0687	0.122	0.443
2018-02-15	0	-66.614	-1.4735	2.66687	33.4213	1027.21	0.087	0.221	0.444
2018-02-15	0	-66.754	-1.4722	2.66666	33.4168	1027.21	0.0641	0.145	0.444
2018-02-15	0	-66.887	-1.472	2.66722	33.4243	1027.22	0.0618	0.175	0.44
2018-02-15	0	-66.984	-1.4702	2.66648	33.412	1027.21	0.071	0.145	0.437
2018-02-15	0	-67.038	-1.4716	2.66681	33.4181	1027.21	0.0595	0.183	0.437
2018-02-15	0	-67.093	-1.4719	2.66689	33.4194	1027.21	0.0641	0.16	0.437
2018-02-15	0	-67.183	-1.4711	2.66715	33.4221	1027.22	0.0732	0.221	0.433
2018-02-15	0	-67.323	-1.4698	2.66649	33.4116	1027.21	0.0687	0.183	0.434
2018-02-15	0	-67.45	-1.4711	2.66728	33.4236	1027.22	0.0778	0.191	0.43
2018-02-15	0	-67.589	-1.47	2.66739	33.424	1027.22	0.0755	0.175	0.425
2018-02-15	0	-67.704	-1.4676	2.66694	33.415	1027.21	0.0778	0.191	0.423
2018-02-15	0	-67.789	-1.468	2.66657	33.4103	1027.21	0.0778	0.153	0.424
2018-02-15	0	-67.892	-1.4711	2.6658	33.4031	1027.2	0.0755	0.191	0.418
2018-02-15	0	-67.958	-1.4763	2.66563	33.4066	1027.21	0.0687	0.168	0.414
2018-02-15	0	-68.049	-1.4816	2.66556	33.4114	1027.21	0.0618	0.13	0.411
2018-02-15	0	-68.128	-1.4846	2.66588	33.4191	1027.22	0.0778	0.191	0.416
2018-02-15	0	-68.231	-1.4844	2.66605	33.4212	1027.22	0.087	0.214	0.411
2018-02-15	0	-68.352	-1.4832	2.6657	33.415	1027.22	0.0824	0.153	0.401
2018-02-15	0	-68.449	-1.4843	2.66556	33.4142	1027.22	0.0687	0.191	0.405
2018-02-15	0	-68.521	-1.4859	2.66542	33.414	1027.22	0.0481	0.221	0.398
2018-02-15	0	-68.588	-1.4872	2.6655	33.4165	1027.22	0.0824	0.191	0.395
2018-02-15	0	-68.679	-1.4878	2.66531	33.4146	1027.22	0.0618	0.221	0.395
2018-02-15	0	-68.788	-1.4888	2.66539	33.4167	1027.22	0.0664	0.175	0.386
2018-02-15	0	-68.909	-1.4893	2.66556	33.4195	1027.22	0.087	0.206	0.396
2018-02-15	0	-69.012	-1.4883	2.66573	33.4207	1027.22	0.0938	0.191	0.39
2018-02-15	0	-69.109	-1.4867	2.66609	33.4239	1027.23	0.087	0.175	0.386
2018-02-15	0	-69.187	-1.4839	2.66623	33.4225	1027.23	0.0687	0.16	0.383
2018-02-15	0	-69.278	-1.4815	2.66572	33.4127	1027.22	0.0801	0.221	0.379
2018-02-15	0	-69.363	-1.4823	2.66584	33.4153	1027.22	0.0824	0.153	0.382
2018-02-15	0	-69.46	-1.4829	2.66644	33.4241	1027.23	0.0664	0.206	0.377
2018-02-15	0	-69.563	-1.4802	2.66572	33.4112	1027.22	0.087	0.198	0.367
2018-02-15	0	-69.666	-1.4817	2.66597	33.4162	1027.22	0.0755	0.191	0.371
2018-02-15	0	-69.751	-1.483	2.66584	33.4158	1027.22	0.0824	0.206	0.37
2018-02-15	0	-69.823	-1.4836	2.66602	33.4189	1027.23	0.071	0.198	0.376
2018-02-15	0	-69.89	-1.4832	2.66586	33.4162	1027.23	0.0778	0.221	0.366
2018-02-15	0	-69.95	-1.4831	2.66572	33.4142	1027.22	0.0641	0.153	0.366
2018-02-15	0	-70.023	-1.4841	2.66599	33.4189	1027.23	0.0801	0.191	0.351
2018-02-15	0	-70.126	-1.4839	2.66591	33.4176	1027.23	0.0916	0.221	0.365
2018-02-15	0	-70.229	-1.4835	2.66675	33.4285	1027.24	0.0641	0.206	0.353
2018-02-15	0	-70.332	-1.4799	2.66621	33.4171	1027.23	0.071	0.175	0.351
2018-02-15	0	-70.404	-1.4783	2.66625	33.4158	1027.23	0.087	0.153	0.351
2018-02-15	0	-70.447	-1.4787	2.66636	33.4177	1027.23	0.071	0.221	0.353
2018-02-15	0	-70.483	-1.4787	2.66629	33.4166	1027.23	0.0732	0.229	0.347
2018-02-15	0	-70.556	-1.479	2.66627	33.4167	1027.23	0.0732	0.191	0.352
2018-02-15	0	-70.665	-1.4795	2.66554	33.4071	1027.22	0.0481	0.191	0.342
2018-02-15	0	-70.792	-1.4828	2.66551	33.4104	1027.22	0.087	0.191	0.345
2018-02-15	0	-70.913	-1.4855	2.6663	33.4242	1027.24	0.0938	0.206	0.337
2018-02-15	0	-70.967	-1.4842	2.6657	33.4144	1027.23	0.0687	0.221	0.345
2018-02-15	0	-71.052	-1.4845	2.66518	33.4076	1027.22	0.0732	0.191	0.347
2018-02-15	0	-71.107	-1.488	2.66509	33.4101	1027.23	0.0687	0.214	0.344
2018-02-15	0	-71.161	-1.4912	2.66505	33.4132	1027.23	0.0778	0.145	0.339
2018-02-15	0	-71.252	-1.4933	2.66503	33.4152	1027.23	0.0732	0.191	0.338
2018-02-15	0	-71.331	-1.4945	2.66494	33.4152	1027.23	0.0778	0.153	0.331
2018-02-15	0	-71.397	-1.4955	2.66521	33.4201	1027.24	0.0778	0.206	0.327
2018-02-15	0	-71.494	-1.4946	2.66548	33.4226	1027.24	0.087	0.175	0.332
2018-02-15	0	-71.609	-1.4924	2.66521	33.4165	1027.23	0.087	0.191	0.335
2018-02-15	0	-71.73	-1.4922	2.66518	33.4158	1027.23	0.0641	0.198	0.33
2018-02-15	0	-71.797	-1.4923	2.66595	33.4265	1027.24	0.0664	0.191	0.322
2018-02-15	0	-71.815	-1.4892	2.66599	33.4234	1027.24	0.0687	0.206	0.324
2018-02-15	0	-71.821	-1.4863	2.66565	33.4156	1027.23	0.0847	0.259	0.324
2018-02-15	0	-71.882	-1.4863	2.66561	33.415	1027.23	0.0824	0.198	0.313
2018-02-15	0	-71.96	-1.4858	2.66708	33.4346	1027.25	0.0824	0.191	0.325
2018-02-15	0	-72.033	-1.4796	2.66741	33.4323	1027.25	0.0778	0.168	0.327
2018-02-15	0	-72.1	-1.4736	2.66655	33.4136	1027.23	0.0549	0.198	0.325
2018-02-15	0	-72.172	-1.4738	2.66616	33.4084	1027.23	0.0847	0.16	0.31
2018-02-15	0	-72.233	-1.4771	2.66659	33.4179	1027.24	0.0641	0.183	0.32
2018-02-15	0	-72.299	-1.4775	2.66655	33.4179	1027.24	0.0664	0.198	0.321
2018-02-15	0	-72.36	-1.4775	2.66662	33.4187	1027.24	0.0801	0.168	0.307
2018-02-15	0	-72.427	-1.4768	2.66745	33.4294	1027.25	0.108	0.13	0.313
2018-02-15	0	-72.487	-1.4726	2.66756	33.4262	1027.25	0.0847	0.168	0.314
2018-02-15	0	-72.554	-1.4695	2.66608	33.4022	1027.23	0.0824	0.13	0.311
2018-02-15	0	-72.651	-1.4744	2.66683	33.418	1027.24	0.0778	0.175	0.31
2018-02-15	0	-72.766	-1.4753	2.66775	33.4316	1027.25	0.0732	0.221	0.306
2018-02-15	0	-72.887	-1.4703	2.66807	33.4304	1027.25	0.0755	0.13	0.302
2018-02-15	0	-72.953	-1.4645	2.66818	33.4253	1027.25	0.103	0.221	0.301
2018-02-15	0	-73.002	-1.461	2.66797	33.4184	1027.24	0.0732	0.252	0.306
2018-02-15	0	-73.026	-1.4598	2.66825	33.421	1027.24	0.0664	0.175	0.298
2018-02-15	0	-73.08	-1.4583	2.66826	33.4194	1027.24	0.0893	0.145	0.308
2018-02-15	0	-73.171	-1.4578	2.66784	33.413	1027.24	0.0481	0.191	0.303
2018-02-15	0	-73.28	-1.4594	2.66805	33.4175	1027.24	0.114	0.206	0.299
2018-02-15	0	-73.377	-1.4595	2.66874	33.4272	1027.25	0.0732	0.237	0.297
2018-02-15	0	-73.468	-1.4567	2.66826	33.4173	1027.24	0.0732	0.221	0.303
2018-02-15	0	-73.559	-1.4562	2.66812	33.4148	1027.24	0.0801	0.183	0.296
2018-02-15	0	-73.638	-1.4575	2.66821	33.4174	1027.24	0.0732	0.183	0.308
2018-02-15	0	-73.728	-1.4583	2.6674	33.407	1027.24	0.0595	0.145	0.292
2018-02-15	0	-73.783	-1.462	2.6673	33.4099	1027.24	0.0755	0.221	0.299
2018-02-15	0	-73.825	-1.4657	2.66743	33.4158	1027.24	0.0595	0.229	0.299
2018-02-15	0	-73.843	-1.4672	2.6675	33.4185	1027.25	0.0824	0.214	0.288
2018-02-15	0	-73.94	-1.4674	2.6671	33.413	1027.24	0.0664	0.153	0.288
2018-02-15	0	-74.049	-1.4692	2.667	33.4136	1027.24	0.0755	0.191	0.29
2018-02-15	0	-74.14	-1.4711	2.66722	33.4187	1027.25	0.0641	0.122	0.286
2018-02-15	0	-74.225	-1.4708	2.66733	33.4198	1027.25	0.0641	0.206	0.284
2018-02-15	0	-74.297	-1.4697	2.66773	33.424	1027.25	0.0618	0.153	0.281
2018-02-15	0	-74.364	-1.4675	2.668	33.4253	1027.25	0.0778	0.175	0.29
2018-02-15	0	-74.419	-1.4642	2.66816	33.4239	1027.25	0.0893	0.206	0.286
2018-02-15	0	-74.485	-1.4623	2.66726	33.4091	1027.24	0.0572	0.206	0.278
2018-02-15	0	-74.533	-1.4648	2.66715	33.4104	1027.24	0.0595	0.221	0.279
2018-02-15	0	-74.576	-1.4682	2.66696	33.4116	1027.24	0.0755	0.137	0.281
2018-02-15	0	-74.612	-1.4711	2.66726	33.4191	1027.25	0.0595	0.206	0.285
2018-02-15	0	-74.667	-1.4714	2.66705	33.4163	1027.25	0.0755	0.153	0.28
2018-02-15	0	-74.733	-1.472	2.66685	33.4143	1027.25	0.0778	0.168	0.285
2018-02-15	0	-74.776	-1.4734	2.66692	33.4168	1027.25	0.0824	0.168	0.28
2018-02-15	0	-74.836	-1.4737	2.66738	33.4233	1027.25	0.0687	0.145	0.281
2018-02-15	0	-74.873	-1.472	2.66698	33.4159	1027.25	0.105	0.153	0.272
2018-02-15	0	-74.921	-1.4723	2.66705	33.4171	1027.25	0.128	0.145	0.28
2018-02-15	0	-74.988	-1.4726	2.66713	33.4186	1027.25	0.0732	0.214	0.272
2018-02-15	0	-75.054	-1.4721	2.66753	33.4235	1027.26	0.0595	0.191	0.279
2018-02-15	0	-75.103	-1.4702	2.667	33.414	1027.25	0.0801	0.122	0.278
2018-02-15	0	-75.163	-1.4708	2.66711	33.4163	1027.25	0.0732	0.191	0.275
2018-02-15	0	-75.23	-1.4708	2.66789	33.427	1027.26	0.071	0.16	0.271
2018-02-15	0	-75.284	-1.4677	2.66785	33.4229	1027.26	0.0778	0.229	0.27
2018-02-15	0	-75.345	-1.4657	2.66749	33.4156	1027.25	0.0824	0.191	0.275
2018-02-15	0	-75.393	-1.4653	2.66793	33.4213	1027.26	0.0641	0.183	0.276
2018-02-15	0	-75.436	-1.4641	2.66765	33.4159	1027.25	0.0687	0.153	0.262
2018-02-15	0	-75.49	-1.4637	2.66918	33.4366	1027.27	0.0984	0.229	0.267
2018-02-15	0	-75.533	-1.458	2.66969	33.4372	1027.27	0.0778	0.183	0.258
2018-02-15	0	-75.587	-1.45	2.66927	33.4225	1027.26	0.087	0.191	0.263
2018-02-15	0	-75.648	-1.4483	2.6686	33.4113	1027.25	0.0687	0.206	0.267
2018-02-15	0	-75.72	-1.4502	2.66999	33.4324	1027.27	0.071	0.137	0.267
2018-02-15	0	-75.811	-1.4461	2.67008	33.4291	1027.26	0.0641	0.145	0.265
2018-02-15	0	-75.878	-1.4414	2.67008	33.4238	1027.26	0.0641	0.153	0.265
2018-02-15	0	-75.944	-1.4382	2.67235	33.4513	1027.28	0.0801	0.16	0.264
2018-02-15	0	-75.969	-1.4268	2.67141	33.4256	1027.26	0.0641	0.198	0.26
2018-02-15	0	-75.975	-1.4203	2.67194	33.4256	1027.26	0.0778	0.168	0.255
2018-02-15	0	-75.993	-1.4174	2.67274	33.4334	1027.27	0.0755	0.191	0.258
2018-02-15	0	-76.047	-1.4113	2.67292	33.429	1027.26	0.103	0.183	0.26
2018-02-15	0	-76.126	-1.4077	2.67196	33.4117	1027.25	0.0824	0.168	0.261
2018-02-15	0	-76.205	-1.4069	2.6755	33.4595	1027.29	0.0732	0.168	0.257
2018-02-15	0	-76.296	-1.3928	2.676	33.4505	1027.28	0.0801	0.107	0.248
2018-02-15	0	-76.35	-1.3795	2.67557	33.4296	1027.26	0.0641	0.168	0.252
2018-02-15	0	-76.35	-1.3732	2.6764	33.4341	1027.27	0.0801	0.191	0.254
2018-02-15	0	-76.32	-1.3676	2.6763	33.4263	1027.26	0.0595	0.206	0.253
2018-02-15	0	-76.302	-1.365	2.67514	33.4075	1027.25	0.071	0.183	0.258
2018-02-15	0	-76.332	-1.369	2.67511	33.4116	1027.25	0.0778	0.191	0.257
2018-02-15	0	-76.393	-1.3729	2.67587	33.4264	1027.26	0.0732	0.168	0.249
2018-02-15	0	-76.447	-1.3698	2.67825	33.4556	1027.29	0.128	0.237	0.256
2018-02-15	0	-76.477	-1.3564	2.67753	33.4306	1027.27	0.0641	0.191	0.254
2018-02-15	0	-76.477	-1.3507	2.67732	33.4215	1027.26	0.0687	0.122	0.251
2018-02-15	0	-76.483	-1.3502	2.67734	33.4212	1027.26	0.0687	0.198	0.248
2018-02-15	0	-76.471	-1.3506	2.67695	33.4163	1027.25	0.0824	0.137	0.255
2018-02-15	0	-76.453	-1.3525	2.67711	33.4206	1027.26	0.0801	0.221	0.255
2018-02-15	0	-76.429	-1.3536	2.67694	33.4195	1027.26	0.0595	0.153	0.252
2018-02-15	0	-76.393	-1.3551	2.67656	33.416	1027.25	0.0595	0.191	0.247
2018-02-15	0	-76.35	-1.3579	2.67626	33.415	1027.25	0.0641	0.191	0.251
2018-02-15	0	-76.32	-1.361	2.67592	33.4138	1027.25	0.0618	0.183	0.258
2018-02-15	0	-76.314	-1.365	2.67485	33.4037	1027.24	0.0778	0.183	0.255
2018-02-15	0	-76.363	-1.3739	2.67272	33.3842	1027.23	0.0755	0.282	0.26
2018-02-15	0	-76.447	-1.389	2.67293	33.404	1027.24	0.0618	0.13	0.252
2018-02-15	0	-76.52	-1.3978	2.67412	33.4301	1027.27	0.0664	0.214	0.253
2018-02-15	0	-76.563	-1.3959	2.67534	33.4448	1027.28	0.0755	0.153	0.244
2018-02-15	0	-76.544	-1.3875	2.67542	33.4364	1027.27	0.0687	0.168	0.246
2018-02-15	0	-76.52	-1.3817	2.67475	33.4207	1027.26	0.071	0.206	0.25
2018-02-15	0	-76.544	-1.3817	2.6741	33.4118	1027.25	0.0732	0.229	0.251
2018-02-15	0	-76.587	-1.3859	2.67405	33.4157	1027.25	0.0687	0.252	0.247
2018-02-15	0	-76.672	-1.3888	2.6747	33.428	1027.27	0.0732	0.183	0.246
2018-02-15	0	-76.781	-1.3866	2.67576	33.44	1027.28	0.0595	0.206	0.251
2018-02-15	0	-76.932	-1.3798	2.67454	33.4155	1027.26	0.0641	0.191	0.246
2018-02-15	0	-77.041	-1.3799	2.67573	33.432	1027.27	0.0549	0.206	0.246
2018-02-15	0	-77.083	-1.3776	2.67544	33.4253	1027.26	0.0526	0.145	0.243
2018-02-15	0	-77.029	-1.3749	2.67529	33.4202	1027.26	0.0641	0.13	0.241
2018-02-15	0	-76.938	-1.3752	2.67511	33.4181	1027.26	0.0824	0.206	0.242
2018-02-15	0	-76.896	-1.3765	2.67514	33.4201	1027.26	0.0732	0.206	0.242
2018-02-15	0	-76.92	-1.3777	2.67503	33.4199	1027.26	0.0847	0.191	0.24
2018-02-15	0	-77.005	-1.379	2.67469	33.4165	1027.26	0.0526	0.13	0.245
2018-02-15	0	-77.096	-1.3817	2.6743	33.4142	1027.26	0.0618	0.221	0.246
2018-02-15	0	-77.186	-1.3862	2.67302	33.4016	1027.25	0.0618	0.168	0.235
2018-02-15	0	-77.235	-1.3952	2.67173	33.3939	1027.24	0.0664	0.183	0.242
2018-02-15	0	-77.241	-1.407	2.67258	33.4188	1027.26	0.0824	0.237	0.249
2018-02-15	0	-77.259	-1.4108	2.67322	33.4318	1027.27	0.0641	0.175	0.242
2018-02-15	0	-77.277	-1.408	2.67304	33.4261	1027.27	0.0641	0.191	0.234
2018-02-15	0	-77.295	-1.4059	2.67382	33.4345	1027.27	0.0641	0.252	0.238
2018-02-15	0	-77.356	-1.402	2.67371	33.4287	1027.27	0.0687	0.206	0.239
2018-02-15	0	-77.435	-1.3999	2.67363	33.4252	1027.27	0.0618	0.168	0.237
2018-02-15	0	-77.538	-1.3987	2.67501	33.4427	1027.28	0.071	0.214	0.232
2018-02-15	0	-77.659	-1.3928	2.67484	33.4338	1027.27	0.0732	0.168	0.23
2018-02-15	0	-77.774	-1.3871	2.67552	33.4366	1027.28	0.0801	0.191	0.231
2018-02-15	0	-77.828	-1.3821	2.67422	33.4132	1027.26	0.0595	0.168	0.221
2018-02-15	0	-77.792	-1.3836	2.67441	33.4173	1027.26	0.0687	0.214	0.233
2018-02-15	0	-77.774	-1.3857	2.67447	33.4206	1027.26	0.0664	0.153	0.231
2018-02-15	0	-77.792	-1.3866	2.67477	33.4258	1027.27	0.0595	0.168	0.233
2018-02-15	0	-77.865	-1.3853	2.67633	33.4457	1027.29	0.0732	0.191	0.225
2018-02-15	0	-77.986	-1.3749	2.68059	33.4924	1027.32	0.0572	0.214	0.226
2018-02-15	0	-78.101	-1.3484	2.68192	33.481	1027.31	0.0732	0.122	0.225
2018-02-15	0	-78.198	-1.3225	2.68316	33.469	1027.3	0.0732	0.191	0.218
2018-02-15	0	-78.258	-1.3022	2.68354	33.4514	1027.29	0.0824	0.168	0.221
2018-02-15	0	-78.252	-1.2893	2.6835	33.4365	1027.28	0.0687	0.206	0.22
2018-02-15	0	-78.222	-1.2827	2.68313	33.424	1027.27	0.0824	0.221	0.221
2018-02-15	0	-78.234	-1.2822	2.68283	33.4193	1027.26	0.0664	0.168	0.226
2018-02-15	0	-78.264	-1.2847	2.68279	33.4216	1027.26	0.0641	0.137	0.22
2018-02-15	0	-78.343	-1.2864	2.68368	33.4356	1027.28	0.0641	0.168	0.223
2018-02-15	0	-78.452	-1.2833	2.68432	33.4408	1027.28	0.0687	0.206	0.224
2018-02-15	0	-78.555	-1.2773	2.68438	33.4349	1027.28	0.0526	0.145	0.223
2018-02-15	0	-78.64	-1.2735	2.68416	33.4276	1027.27	0.0732	0.145	0.218
2018-02-15	0	-78.664	-1.2728	2.68382	33.4221	1027.27	0.0916	0.13	0.227
2018-02-15	0	-78.652	-1.274	2.68394	33.4252	1027.27	0.0778	0.191	0.215
2018-02-15	0	-78.634	-1.2749	2.68387	33.4253	1027.27	0.0641	0.153	0.216
2018-02-15	0	-78.646	-1.2759	2.68388	33.4265	1027.27	0.071	0.168	0.216
2018-02-15	0	-78.7	-1.2767	2.68411	33.4304	1027.27	0.0732	0.145	0.225
2018-02-15	0	-78.803	-1.2749	2.68636	33.4592	1027.3	0.087	0.153	0.214
2018-02-15	0	-78.918	-1.2641	2.68695	33.4552	1027.29	0.0641	0.221	0.211
2018-02-15	0	-79.039	-1.2527	2.68745	33.4492	1027.29	0.0641	0.137	0.218
2018-02-15	0	-79.136	-1.244	2.68785	33.445	1027.29	0.0595	0.153	0.218
2018-02-15	0	-79.166	-1.2375	2.68827	33.4433	1027.28	0.0526	0.137	0.22
2018-02-15	0	-79.148	-1.2313	2.68819	33.4354	1027.28	0.0595	0.168	0.217
2018-02-15	0	-79.136	-1.2281	2.68795	33.4285	1027.27	0.0595	0.206	0.219
2018-02-15	0	-79.154	-1.2285	2.68788	33.4279	1027.27	0.0824	0.183	0.218
2018-02-15	0	-79.251	-1.2298	2.68798	33.4308	1027.27	0.0732	0.153	0.215
2018-02-15	0	-79.366	-1.2305	2.6881	33.4331	1027.28	0.0778	0.206	0.217
2018-02-15	0	-79.469	-1.2301	2.68839	33.4366	1027.28	0.0572	0.168	0.219
2018-02-15	0	-79.53	-1.2284	2.68827	33.433	1027.28	0.0595	0.206	0.216
2018-02-15	0	-79.554	-1.2272	2.68821	33.4309	1027.28	0.0687	0.221	0.212
2018-02-15	0	-79.578	-1.2271	2.68821	33.4307	1027.28	0.0595	0.168	0.209
2018-02-15	0	-79.584	-1.2274	2.68819	33.4308	1027.28	0.0526	0.191	0.211
2018-02-15	0	-79.578	-1.2278	2.68821	33.4315	1027.28	0.0984	0.237	0.207
2018-02-15	0	-79.608	-1.228	2.68832	33.4332	1027.28	0.0938	0.237	0.213
2018-02-15	0	-79.669	-1.228	2.68832	33.4331	1027.28	0.087	0.137	0.202
2018-02-15	0	-79.754	-1.2278	2.68829	33.4324	1027.28	0.0549	0.175	0.211
2018-02-15	0	-79.857	-1.2279	2.68836	33.4335	1027.28	0.0641	0.153	0.204
2018-02-15	0	-79.99	-1.2275	2.68893	33.4408	1027.29	0.0732	0.137	0.214
2018-02-15	0	-80.069	-1.2245	2.68939	33.4437	1027.29	0.0687	0.153	0.21
2018-02-15	0	-80.105	-1.2202	2.68959	33.4414	1027.29	0.0641	0.191	0.212
2018-02-15	0	-80.044	-1.2161	2.68953	33.4362	1027.28	0.0572	0.137	0.204
2018-02-15	0	-79.984	-1.214	2.68919	33.4293	1027.28	0.0687	0.145	0.209
2018-02-15	0	-79.972	-1.2149	2.68908	33.4288	1027.28	0.0549	0.175	0.21
2018-02-15	0	-80.032	-1.2169	2.68908	33.431	1027.28	0.0687	0.206	0.194
2018-02-15	0	-80.154	-1.2183	2.68903	33.4317	1027.28	0.0481	0.145	0.197
2018-02-15	0	-80.275	-1.2185	2.68982	33.4427	1027.29	0.0778	0.168	0.192
2018-02-15	0	-80.371	-1.2148	2.69051	33.448	1027.29	0.0435	0.191	0.202
2018-02-15	0	-80.396	-1.2086	2.69105	33.4484	1027.29	0.0526	0.137	0.203
2018-02-15	0	-80.347	-1.2023	2.69082	33.4382	1027.28	0.0641	0.16	0.203
2018-02-15	0	-80.263	-1.1998	2.69032	33.4287	1027.28	0.071	0.191	0.204
2018-02-15	0	-80.202	-1.2016	2.6896	33.4209	1027.27	0.108	0.221	0.202
2018-02-15	0	-80.184	-1.2067	2.68949	33.4251	1027.27	0.0526	0.183	0.207
2018-02-15	0	-80.245	-1.2108	2.68937	33.428	1027.28	0.0687	0.175	0.2
2018-02-15	0	-80.366	-1.2137	2.68957	33.4339	1027.28	0.0526	0.16	0.199
2018-02-15	0	-80.517	-1.2141	2.69017	33.4425	1027.29	0.181	0.13	0.203
2018-02-15	0	-80.626	-1.2115	2.6906	33.4454	1027.29	0.0595	0.137	0.2
2018-02-15	0	-80.668	-1.2072	2.69119	33.4486	1027.3	0.0641	0.153	0.198
2018-02-15	0	-80.638	-1.2016	2.69108	33.4408	1027.29	0.0572	0.168	0.196
2018-02-15	0	-80.614	-1.1984	2.6905	33.4294	1027.28	0.071	0.168	0.202
2018-02-15	0	-80.65	-1.2	2.69019	33.4269	1027.28	0.0732	0.137	0.198
2018-02-15	0	-80.735	-1.2034	2.69055	33.4355	1027.28	0.0526	0.153	0.196
2018-02-15	0	-80.868	-1.2035	2.69192	33.4543	1027.3	0.0687	0.168	0.193
2018-02-15	0	-81.007	-1.1969	2.69229	33.4519	1027.3	0.0732	0.175	0.191
2018-02-15	0	-81.122	-1.1892	2.6958	33.4912	1027.33	0.0984	0.145	0.186
2018-02-15	0	-81.201	-1.1673	2.70165	33.5466	1027.38	0.0732	0.137	0.19
2018-02-15	0	-81.237	-1.1241	2.70209	33.5044	1027.34	0.0984	0.168	0.193
2018-02-15	0	-81.249	-1.0919	2.70232	33.4715	1027.31	0.0687	0.137	0.19
2018-02-15	0	-81.237	-1.0753	2.70202	33.449	1027.29	0.0778	0.13	0.182
2018-02-15	0	-81.237	-1.0692	2.70323	33.4587	1027.3	0.0595	0.191	0.191
2018-02-15	0	-81.28	-1.063	2.70266	33.444	1027.29	0.0687	0.16	0.193
2018-02-15	0	-81.413	-1.0592	2.70583	33.4829	1027.32	0.0618	0.153	0.191
2018-02-15	0	-81.576	-1.0465	2.70576	33.4677	1027.31	0.071	0.191	0.194
2018-02-15	0	-81.716	-1.036	2.70556	33.4532	1027.3	0.0526	0.168	0.191
2018-02-15	0	-81.788	-1.0315	2.70521	33.4432	1027.29	0.0595	0.092	0.193
2018-02-15	0	-81.806	-1.031	2.70553	33.4471	1027.29	0.0595	0.214	0.19
2018-02-15	0	-81.77	-1.0296	2.70499	33.4382	1027.29	0.0641	0.175	0.184
2018-02-15	0	-81.734	-1.0316	2.70476	33.4373	1027.28	0.0778	0.206	0.184
2018-02-15	0	-81.746	-1.0352	2.70477	33.4414	1027.29	0.0732	0.137	0.188
2018-02-15	0	-81.843	-1.0376	2.70474	33.4437	1027.29	0.0572	0.183	0.187
2018-02-15	0	-81.964	-1.0403	2.70381	33.4339	1027.28	0.0641	0.183	0.185
2018-02-15	0	-82.073	-1.0443	2.70415	33.4429	1027.29	0.0458	0.175	0.183
2018-02-15	0	-82.158	-1.0456	2.7056	33.4641	1027.31	0.149	0.137	0.188
2018-02-15	0	-82.194	-1.0397	2.70635	33.4678	1027.31	0.0916	0.191	0.182
2018-02-15	0	-82.212	-1.0304	2.7063	33.4567	1027.3	0.071	0.145	0.181
2018-02-15	0	-82.212	-1.0248	2.70625	33.4498	1027.3	0.0641	0.206	0.183
2018-02-15	0	-82.23	-1.0229	2.70605	33.4449	1027.29	0.0458	0.206	0.183
2018-02-15	0	-82.291	-1.0239	2.70583	33.443	1027.29	0.0481	0.137	0.181
2018-02-15	0	-82.376	-1.0256	2.70635	33.4519	1027.3	0.0732	0.16	0.179
2018-02-15	0	-82.454	-1.0246	2.70639	33.4513	1027.3	0.0755	0.168	0.181
2018-02-15	0	-82.527	-1.0234	2.70628	33.4484	1027.3	0.0595	0.168	0.177
2018-02-15	0	-82.581	-1.023	2.70626	33.4476	1027.3	0.0778	0.198	0.169
2018-02-15	0	-82.636	-1.0233	2.7062	33.4471	1027.3	0.0687	0.122	0.172
2018-02-15	0	-82.678	-1.0236	2.70628	33.4486	1027.3	0.0732	0.168	0.167
2018-02-15	0	-82.745	-1.0239	2.70632	33.4494	1027.3	0.0595	0.175	0.172
2018-02-15	0	-82.818	-1.0241	2.70642	33.4509	1027.3	0.0549	0.221	0.171
2018-02-15	0	-82.872	-1.0236	2.70635	33.4494	1027.3	0.071	0.198	0.175
2018-02-15	0	-82.921	-1.0233	2.70635	33.449	1027.3	0.0595	0.153	0.166
2018-02-15	0	-82.969	-1.0237	2.70635	33.4494	1027.3	0.0687	0.137	0.171
2018-02-15	0	-83.036	-1.0238	2.70631	33.449	1027.3	0.0641	0.214	0.172
2018-02-15	0	-83.108	-1.0239	2.70659	33.4528	1027.3	0.0641	0.145	0.165
2018-02-15	0	-83.175	-1.0229	2.70664	33.4523	1027.3	0.0641	0.244	0.166
2018-02-15	0	-83.229	-1.0219	2.70646	33.4488	1027.3	0.0641	0.175	0.168
2018-02-15	0	-83.272	-1.022	2.7065	33.4494	1027.3	0.0618	0.206	0.167
2018-02-15	0	-83.308	-1.0223	2.70651	33.4499	1027.3	0.0526	0.122	0.169
2018-02-15	0	-83.369	-1.0224	2.70653	33.4502	1027.3	0.0572	0.206	0.162
2018-02-15	0	-83.417	-1.0224	2.70654	33.4503	1027.3	0.0641	0.16	0.166
2018-02-15	0	-83.472	-1.0225	2.7065	33.4498	1027.3	0.0595	0.191	0.164
2018-02-15	0	-83.55	-1.0227	2.70655	33.4507	1027.3	0.0641	0.183	0.164
2018-02-15	0	-83.635	-1.0227	2.70655	33.4507	1027.3	0.0641	0.191	0.157
2018-02-15	0	-83.702	-1.0226	2.70675	33.4532	1027.31	0.0595	0.153	0.158
2018-02-15	0	-83.744	-1.0216	2.70675	33.452	1027.31	0.0755	0.206	0.163
2018-02-15	0	-83.762	-1.0206	2.70675	33.451	1027.31	0.0687	0.206	0.164
2018-02-15	0	-83.811	-1.0204	2.70673	33.4503	1027.3	0.0641	0.183	0.16
2018-02-15	0	-83.883	-1.0205	2.70675	33.4508	1027.31	0.0641	0.175	0.161
2018-02-15	0	-83.98	-1.0206	2.70679	33.4513	1027.31	0.071	0.137	0.157
2018-02-15	0	-84.053	-1.0205	2.70668	33.4497	1027.31	0.0618	0.198	0.159
2018-02-15	0	-84.125	-1.0208	2.70666	33.4497	1027.31	0.0801	0.183	0.158
2018-02-15	0	-84.162	-1.0211	2.70666	33.4501	1027.31	0.0618	0.16	0.152
2018-02-15	0	-84.204	-1.0213	2.70668	33.4505	1027.31	0.0595	0.206	0.155
2018-02-15	0	-84.234	-1.0214	2.70671	33.4509	1027.31	0.0687	0.183	0.158
2018-02-15	0	-84.301	-1.0214	2.70671	33.4511	1027.31	0.0572	0.16	0.164
2018-02-15	0	-84.374	-1.0217	2.70662	33.45	1027.31	0.0687	0.137	0.152
2018-02-15	0	-84.446	-1.0219	2.7067	33.4512	1027.31	0.0618	0.198	0.158
2018-02-15	0	-84.519	-1.022	2.70673	33.4517	1027.31	0.071	0.153	0.155
2018-02-15	0	-84.586	-1.0217	2.70677	33.4519	1027.31	0.0801	0.183	0.15
2018-02-15	0	-84.634	-1.0214	2.70673	33.451	1027.31	0.0618	0.145	0.158
2018-02-15	0	-84.676	-1.0215	2.70675	33.4514	1027.31	0.0687	0.137	0.155
2018-02-15	0	-84.695	-1.0214	2.70675	33.4513	1027.31	0.0641	0.183	0.154
2018-02-15	0	-84.731	-1.0214	2.70675	33.4512	1027.31	0.0687	0.191	0.149
2018-02-15	0	-84.779	-1.0217	2.70679	33.452	1027.31	0.0664	0.114	0.149
2018-02-15	0	-84.84	-1.0212	2.7075	33.4612	1027.32	0.0641	0.153	0.152
2018-02-15	0	-84.919	-1.0176	2.7081	33.4652	1027.32	0.0641	0.191	0.151
2018-02-15	0	-84.991	-1.012	2.70822	33.4606	1027.32	0.0595	0.206	0.151
2018-02-15	0	-85.064	-1.0083	2.70813	33.4552	1027.31	0.0687	0.153	0.153
2018-02-15	0	-85.112	-1.0067	2.70818	33.4541	1027.31	0.0755	0.198	0.148
2018-02-15	0	-85.118	-1.0058	2.70815	33.4526	1027.31	0.0595	0.175	0.145
2018-02-15	0	-85.149	-1.0055	2.70817	33.4526	1027.31	0.0595	0.191	0.148
2018-02-15	0	-85.203	-1.0056	2.7082	33.4532	1027.31	0.0595	0.206	0.146
2018-02-15	0	-85.258	-1.0054	2.70867	33.4592	1027.32	0.0641	0.183	0.139
2018-02-15	0	-85.33	-1.0033	2.70865	33.4565	1027.32	0.0618	0.153	0.143
2018-02-15	0	-85.385	-1.0014	2.70859	33.4537	1027.31	0.0687	0.16	0.145
2018-02-15	0	-85.457	-1.0009	2.70835	33.4497	1027.31	0.0618	0.168	0.139
2018-02-15	0	-85.53	-1.0018	2.70854	33.4533	1027.32	0.0549	0.175	0.137
2018-02-15	0	-85.609	-1.002	2.70876	33.4564	1027.32	0.0664	0.198	0.136
2018-02-15	0	-85.633	-1.0005	2.70892	33.4569	1027.32	0.0732	0.153	0.141
2018-02-15	0	-85.657	-0.9988	2.70892	33.455	1027.32	0.0595	0.175	0.144
2018-02-15	0	-85.675	-0.998	2.7089	33.4539	1027.32	0.0916	0.191	0.141
2018-02-15	0	-85.73	-0.9979	2.70887	33.4532	1027.32	0.0755	0.137	0.141
2018-02-15	0	-85.778	-0.9981	2.709	33.4553	1027.32	0.0618	0.122	0.141
2018-02-15	0	-85.803	-0.9976	2.70894	33.4539	1027.32	0.0664	0.183	0.132
2018-02-15	0	-85.839	-0.9974	2.70899	33.4543	1027.32	0.0549	0.137	0.13
2018-02-15	0	-85.906	-0.9974	2.70903	33.4548	1027.32	0.0687	0.145	0.129
2018-02-15	0	-85.972	-0.9972	2.70916	33.4562	1027.32	0.0755	0.175	0.134
2018-02-15	0	-86.021	-0.9963	2.70949	33.4599	1027.32	0.0732	0.122	0.132
2018-02-15	0	-86.081	-0.9942	2.70977	33.4611	1027.32	0.0847	0.198	0.129
2018-02-15	0	-86.111	-0.9915	2.70982	33.4589	1027.32	0.0435	0.168	0.138
2018-02-15	0	-86.124	-0.9896	2.70984	33.457	1027.32	0.0504	0.175	0.135
2018-02-15	0	-86.142	-0.9882	2.70978	33.4547	1027.32	0.0595	0.229	0.146
2018-02-15	0	-86.148	-0.9882	2.70975	33.4541	1027.32	0.0458	0.137	0.128
2018-02-15	0	-86.184	-0.9882	2.70987	33.4559	1027.32	0.0526	0.137	0.143
2018-02-15	0	-86.239	-0.9879	2.70989	33.4558	1027.32	0.0526	0.229	0.135
2018-02-15	0	-86.317	-0.9872	2.71054	33.4637	1027.33	0.0778	0.214	0.133
2018-02-15	0	-86.438	-0.9838	2.71155	33.4736	1027.34	0.0664	0.145	0.138
2018-02-15	0	-86.541	-0.9775	2.71179	33.4698	1027.33	0.0824	0.168	0.127
2018-02-15	0	-86.596	-0.9712	2.71176	33.4623	1027.33	0.0618	0.153	0.128
2018-02-15	0	-86.559	-0.9681	2.71167	33.4577	1027.32	0.0732	0.137	0.131
2018-02-15	0	-86.511	-0.967	2.71165	33.4562	1027.32	0.0687	0.153	0.135
2018-02-15	0	-86.481	-0.9668	2.71156	33.4549	1027.32	0.0618	0.168	0.126
2018-02-15	0	-86.493	-0.9675	2.71147	33.4544	1027.32	0.0732	0.183	0.126
2018-02-15	0	-86.578	-0.9686	2.71172	33.4589	1027.32	0.0778	0.145	0.123
2018-02-15	0	-86.693	-0.9683	2.71214	33.4641	1027.33	0.0824	0.214	0.123
2018-02-15	0	-86.82	-0.966	2.71217	33.4619	1027.33	0.0595	0.145	0.129
2018-02-15	0	-86.88	-0.964	2.71219	33.46	1027.33	0.0664	0.206	0.133
2018-02-15	0	-86.868	-0.9627	2.71217	33.4584	1027.32	0.0755	0.153	0.125
2018-02-15	0	-86.838	-0.9621	2.71214	33.4572	1027.32	0.0504	0.191	0.135
2018-02-15	0	-86.802	-0.9624	2.71212	33.4572	1027.32	0.0595	0.153	0.131
2018-02-15	0	-86.814	-0.9626	2.7121	33.4572	1027.32	0.0572	0.153	0.129
2018-02-15	0	-86.874	-0.963	2.71206	33.4572	1027.32	0.0618	0.153	0.126
2018-02-15	0	-86.971	-0.9635	2.71223	33.4599	1027.33	0.0732	0.191	0.123
2018-02-15	0	-87.068	-0.9633	2.71236	33.4614	1027.33	0.071	0.122	0.127
2018-02-15	0	-87.123	-0.962	2.71243	33.4609	1027.33	0.0595	0.191	0.126
2018-02-15	0	-87.165	-0.9608	2.71252	33.4608	1027.33	0.0595	0.107	0.126
2018-02-15	0	-87.177	-0.9598	2.71253	33.4598	1027.33	0.0687	0.16	0.122
2018-02-15	0	-87.213	-0.9591	2.71248	33.4583	1027.33	0.0664	0.168	0.122
2018-02-15	0	-87.244	-0.9592	2.71243	33.4576	1027.33	0.0595	0.145	0.123
2018-02-15	0	-87.298	-0.9596	2.71239	33.4576	1027.33	0.0687	0.175	0.126
2018-02-15	0	-87.365	-0.9601	2.71253	33.46	1027.33	0.0595	0.168	0.119
2018-02-15	0	-87.431	-0.9597	2.71259	33.4603	1027.33	0.0595	0.122	0.121
2018-02-15	0	-87.498	-0.9591	2.71271	33.4612	1027.33	0.0595	0.175	0.119
2018-02-15	0	-87.534	-0.9582	2.71258	33.4585	1027.33	0.0732	0.153	0.121
2018-02-15	0	-87.558	-0.9581	2.71262	33.4589	1027.33	0.0526	0.153	0.121
2018-02-15	0	-87.565	-0.958	2.71266	33.4592	1027.33	0.0526	0.214	0.126
2018-02-15	0	-87.571	-0.958	2.71266	33.4592	1027.33	0.0549	0.198	0.122
2018-02-15	0	-87.607	-0.958	2.71267	33.4595	1027.33	0.0549	0.229	0.122
2018-02-15	0	-87.668	-0.958	2.71274	33.4604	1027.33	0.0641	0.137	0.12
2018-02-15	0	-87.728	-0.9576	2.7128	33.4607	1027.33	0.0641	0.107	0.114
2018-02-15	0	-87.776	-0.957	2.71282	33.4602	1027.33	0.0618	0.206	0.116
2018-02-15	0	-87.831	-0.9567	2.71284	33.46	1027.33	0.0687	0.153	0.116
2018-02-15	0	-87.867	-0.9563	2.71285	33.4598	1027.33	0.0595	0.137	0.12
2018-02-15	0	-87.898	-0.956	2.71291	33.4603	1027.33	0.0801	0.183	0.123
2018-02-15	0	-87.922	-0.9555	2.71291	33.4597	1027.33	0.0687	0.206	0.117
2018-02-15	0	-87.928	-0.9555	2.71289	33.4594	1027.33	0.0641	0.122	0.108
2018-02-15	0	-87.958	-0.9555	2.71293	33.4599	1027.33	0.0618	0.175	0.113
2018-02-15	0	-88.025	-0.9554	2.71311	33.4622	1027.33	0.0618	0.175	0.114
2018-02-15	0	-88.109	-0.9546	2.71334	33.4645	1027.33	0.0435	0.122	0.118
2018-02-15	0	-88.194	-0.9528	2.71346	33.4641	1027.33	0.0641	0.153	0.12
2018-02-15	0	-88.243	-0.9512	2.71348	33.4624	1027.33	0.0824	0.16	0.124
2018-02-15	0	-88.261	-0.95	2.71354	33.4619	1027.33	0.0641	0.13	0.12
2018-02-15	0	-88.267	-0.9491	2.71352	33.4606	1027.33	0.0778	0.153	0.117
2018-02-15	0	-88.279	-0.9489	2.7135	33.4601	1027.33	0.071	0.206	0.114
2018-02-15	0	-88.297	-0.949	2.71354	33.4608	1027.33	0.0641	0.16	0.119
2018-02-15	0	-88.34	-0.9489	2.71359	33.4613	1027.33	0.0824	0.145	0.107
2018-02-15	0	-88.406	-0.9488	2.71366	33.4622	1027.33	0.0595	0.16	0.115
2018-02-15	0	-88.497	-0.9482	2.71403	33.4663	1027.34	0.0458	0.16	0.11
2018-02-15	0	-88.606	-0.9458	2.71474	33.4733	1027.34	0.0572	0.153	0.112
2018-02-15	0	-88.691	-0.9415	2.7148	33.4692	1027.34	0.0481	0.145	0.112
2018-02-15	0	-88.757	-0.9374	2.71544	33.4735	1027.34	0.0595	0.206	0.102
2018-02-15	0	-88.824	-0.9329	2.71543	33.4682	1027.34	0.0847	0.175	0.111
2018-02-15	0	-88.854	-0.9294	2.71577	33.4689	1027.34	0.0916	0.244	0.105
2018-02-15	0	-88.884	-0.9265	2.71559	33.4633	1027.34	0.0916	0.168	0.103
2018-02-15	0	-88.903	-0.9257	2.71534	33.459	1027.33	0.0504	0.237	0.106
2018-02-15	0	-88.993	-0.9268	2.71561	33.4637	1027.34	0.0458	0.191	0.108
2018-02-15	0	-89.084	-0.9266	2.71595	33.4681	1027.34	0.0595	0.168	0.108
2018-02-15	0	-89.187	-0.9249	2.71624	33.4701	1027.34	0.0641	0.153	0.0988
2018-02-15	0	-89.248	-0.9227	2.71599	33.4642	1027.34	0.0481	0.137	0.0952
2018-02-15	0	-89.284	-0.9214	2.71624	33.4662	1027.34	0.0664	0.252	0.102
2018-02-15	0	-89.302	-0.9204	2.71628	33.4655	1027.34	0.0732	0.168	0.101
2018-02-15	0	-89.345	-0.9193	2.71639	33.4659	1027.34	0.0938	0.153	0.0989
2018-02-15	0	-89.411	-0.9183	2.71692	33.4719	1027.35	0.0824	0.183	0.0996
2018-02-15	0	-89.496	-0.9154	2.71705	33.4703	1027.34	0.0549	0.214	0.0962
2018-02-15	0	-89.575	-0.9127	2.71639	33.4583	1027.34	0.0595	0.168	0.0977
2018-02-15	0	-89.647	-0.9135	2.71721	33.4704	1027.35	0.0618	0.16	0.0999
2018-02-15	0	-89.69	-0.9112	2.71711	33.4663	1027.34	0.0549	0.13	0.0958
2018-02-15	0	-89.732	-0.9095	2.71716	33.4651	1027.34	0.0778	0.175	0.0919
2018-02-15	0	-89.793	-0.9088	2.71753	33.4694	1027.35	0.0824	0.168	0.0969
2018-02-15	0	-89.865	-0.9072	2.71819	33.4764	1027.35	0.0572	0.153	0.0974
2018-02-15	0	-89.938	-0.903	2.71884	33.4806	1027.35	0.0755	0.237	0.0907
2018-02-15	0	-90.004	-0.8975	2.71901	33.4768	1027.35	0.0732	0.145	0.107
2018-02-15	0	-90.065	-0.8929	2.71898	33.4711	1027.35	0.0641	0.221	0.0989
2018-02-15	0	-90.144	-0.8901	2.71901	33.4684	1027.35	0.0664	0.206	0.0914
2018-02-15	0	-90.228	-0.8896	2.71849	33.4608	1027.34	0.0526	0.153	0.0939
2018-02-15	0	-90.307	-0.8918	2.71901	33.4702	1027.35	0.0618	0.122	0.0877
2018-02-15	0	-90.356	-0.8909	2.71887	33.4672	1027.35	0.0618	0.175	0.0891
2018-02-15	0	-90.35	-0.8902	2.71881	33.4657	1027.34	0.0481	0.137	0.0987
2018-02-15	0	-90.356	-0.8902	2.7189	33.467	1027.35	0.0687	0.168	0.0928
2018-02-15	0	-90.356	-0.8901	2.71884	33.466	1027.34	0.0549	0.16	0.0987
2018-02-15	0	-90.374	-0.8903	2.71885	33.4663	1027.34	0.0687	0.145	0.0924
2018-02-15	0	-90.398	-0.8905	2.71885	33.4665	1027.35	0.071	0.175	0.0874
2018-02-15	0	-90.501	-0.8906	2.71896	33.4681	1027.35	0.0572	0.175	0.0937
2018-02-15	0	-90.634	-0.8903	2.71903	33.4686	1027.35	0.0595	0.16	0.0948
2018-02-15	0	-90.719	-0.8899	2.719	33.4677	1027.35	0.0732	0.191	0.0835
2018-02-15	0	-90.767	-0.8898	2.71894	33.4668	1027.35	0.0458	0.114	0.0959
2018-02-15	0	-90.755	-0.8897	2.7189	33.4661	1027.35	0.0595	0.191	0.0925
2018-02-15	0	-90.755	-0.8899	2.71894	33.4669	1027.35	0.0595	0.13	0.0951
2018-02-15	0	-90.786	-0.8901	2.71898	33.4676	1027.35	0.0526	0.206	0.0925
2018-02-15	0	-90.84	-0.8902	2.71898	33.4676	1027.35	0.0549	0.191	0.0871
2018-02-15	0	-90.943	-0.89	2.71901	33.4679	1027.35	0.0778	0.183	0.0803
2018-02-15	0	-91.076	-0.8895	2.71968	33.4763	1027.36	0.0572	0.175	0.0811
2018-02-15	0	-91.185	-0.8871	2.71995	33.4772	1027.36	0.0824	0.153	0.0838
2018-02-15	0	-91.258	-0.8833	2.72008	33.4746	1027.36	0.0664	0.183	0.0881
2018-02-15	0	-91.276	-0.8802	2.72017	33.4724	1027.35	0.0526	0.183	0.084
2018-02-15	0	-91.234	-0.878	2.72008	33.4687	1027.35	0.0526	0.145	0.0803
2018-02-15	0	-91.209	-0.8773	2.71995	33.4662	1027.35	0.0687	0.168	0.0868
2018-02-15	0	-91.234	-0.878	2.71991	33.4665	1027.35	0.0801	0.237	0.0869
2018-02-15	0	-91.312	-0.8786	2.72024	33.4716	1027.35	0.0595	0.183	0.0795
2018-02-15	0	-91.421	-0.8776	2.72048	33.4736	1027.36	0.0687	0.168	0.0816
2018-02-15	0	-91.494	-0.8756	2.72024	33.4681	1027.35	0.0595	0.229	0.0887
2018-02-15	0	-91.554	-0.8754	2.72029	33.4686	1027.35	0.0618	0.206	0.0861
2018-02-15	0	-91.627	-0.8753	2.72038	33.4696	1027.35	0.0641	0.221	0.079
2018-02-15	0	-91.682	-0.8749	2.72042	33.4697	1027.35	0.0572	0.206	0.0826
2018-02-15	0	-91.724	-0.8745	2.7204	33.469	1027.35	0.0572	0.191	0.0832
2018-02-15	0	-91.778	-0.8744	2.72042	33.4691	1027.35	0.0755	0.122	0.0764
2018-02-15	0	-91.815	-0.8743	2.72043	33.4691	1027.35	0.071	0.16	0.0791
2018-02-15	0	-91.851	-0.8742	2.72044	33.4691	1027.35	0.0755	0.198	0.082
2018-02-15	0	-91.881	-0.8743	2.72042	33.4689	1027.35	0.0526	0.107	0.0857
2018-02-15	0	-91.93	-0.8744	2.72042	33.469	1027.35	0.0572	0.168	0.079
2018-02-15	0	-91.978	-0.8745	2.72033	33.4679	1027.35	0.0549	0.137	0.0866
2018-02-15	0	-92.069	-0.875	2.72058	33.4717	1027.36	0.0732	0.191	0.0829
2018-02-15	0	-92.142	-0.8744	2.72069	33.4725	1027.36	0.0732	0.183	0.0807
2018-02-15	0	-92.22	-0.8732	2.72055	33.4692	1027.36	0.0687	0.221	0.0851
2018-02-15	0	-92.293	-0.873	2.72024	33.4648	1027.35	0.0778	0.191	0.0813
2018-02-15	0	-92.317	-0.8746	2.72004	33.4638	1027.35	0.0732	0.191	0.0887
2018-02-15	0	-92.323	-0.8768	2.72015	33.4677	1027.35	0.0664	0.122	0.0775
2018-02-15	0	-92.323	-0.8774	2.72033	33.4709	1027.36	0.0595	0.175	0.0824
2018-02-15	0	-92.36	-0.8769	2.72048	33.4722	1027.36	0.0618	0.122	0.0781
2018-02-15	0	-92.444	-0.8754	2.72075	33.4742	1027.36	0.0641	0.168	0.0797
2018-02-15	0	-92.547	-0.8735	2.72087	33.4738	1027.36	0.0549	0.16	0.0726
2018-02-15	0	-92.626	-0.8719	2.72102	33.4738	1027.36	0.0481	0.183	0.0831
2018-02-15	0	-92.65	-0.8701	2.72113	33.4733	1027.36	0.0778	0.168	0.0754
2018-02-15	0	-92.62	-0.8685	2.72104	33.4703	1027.36	0.0595	0.145	0.076
2018-02-15	0	-92.547	-0.8678	2.72095	33.4684	1027.36	0.0572	0.13	0.0781
2018-02-15	0	-92.505	-0.8681	2.72097	33.4691	1027.36	0.0618	0.153	0.0761
2018-02-15	0	-92.487	-0.8685	2.72097	33.4695	1027.36	0.0641	0.16	0.069
2018-02-15	0	-92.499	-0.8688	2.72097	33.4697	1027.36	0.0778	0.229	0.0698
2018-02-15	0	-92.566	-0.8689	2.72104	33.4708	1027.36	0.0572	0.244	0.0658
2018-02-15	0	-92.626	-0.8687	2.72113	33.4718	1027.36	0.0618	0.198	0.0776
2018-02-15	0	-92.644	-0.8679	2.72121	33.4721	1027.36	0.071	0.214	0.0755
2018-02-15	0	-92.602	-0.8669	2.72118	33.4704	1027.36	0.0664	0.168	0.0761
2018-02-15	0	-92.554	-0.8666	2.72107	33.4688	1027.36	0.0549	0.206	0.0663
2018-02-15	0	-92.529	-0.867	2.72104	33.4687	1027.36	0.0687	0.198	0.0832
2018-02-15	0	-92.541	-0.8677	2.72102	33.4692	1027.36	0.0618	0.122	0.0792
2018-02-15	0	-92.59	-0.8682	2.72109	33.4707	1027.36	0.0687	0.214	0.0755
2018-02-15	0	-92.663	-0.868	2.72148	33.4758	1027.36	0.0687	0.168	0.0751
2018-02-15	0	-92.705	-0.8659	2.72154	33.4742	1027.36	0.0618	0.183	0.075
2018-02-15	0	-92.735	-0.864	2.72139	33.4702	1027.36	0.0641	0.42	0.0705
2018-02-15	0	-92.766	-0.8635	2.72147	33.4705	1027.36	0.0687	0.168	0.0784
2018-02-15	0	-92.802	-0.8632	2.72154	33.4712	1027.36	0.0618	0.16	0.0759
2018-02-15	0	-92.844	-0.8631	2.72159	33.4717	1027.36	0.0664	0.191	0.0747
2018-02-15	0	-92.875	-0.8627	2.72159	33.4712	1027.36	0.0778	0.168	0.0747
2018-02-15	0	-92.899	-0.8625	2.72159	33.471	1027.36	0.0732	0.145	0.0782
2018-02-15	0	-92.947	-0.8623	2.72164	33.4715	1027.36	0.0458	0.191	0.065
2018-02-15	0	-92.984	-0.8621	2.72174	33.4725	1027.36	0.0893	0.099	0.0664
2018-02-15	0	-93.05	-0.8617	2.72159	33.47	1027.36	0.0595	0.168	0.0715
2018-02-15	0	-93.117	-0.8619	2.7217	33.4717	1027.36	0.0641	0.183	0.071
2018-02-15	0	-93.165	-0.8616	2.72179	33.4726	1027.36	0.0526	0.191	0.065
2018-02-15	0	-93.165	-0.8608	2.72178	33.4715	1027.36	0.0664	0.153	0.0669
2018-02-15	0	-93.123	-0.8604	2.72178	33.4711	1027.36	0.0526	0.137	0.0749
2018-02-15	0	-93.062	-0.8602	2.7217	33.4699	1027.36	0.0664	0.198	0.0723
2018-02-15	0	-93.038	-0.8606	2.72168	33.4701	1027.36	0.0732	0.206	0.0734
2018-02-15	0	-93.111	-0.8611	2.7217	33.4708	1027.36	0.0755	0.175	0.0688
2018-02-15	0	-93.208	-0.8612	2.72191	33.4737	1027.36	0.0572	0.206	0.0711
2018-02-15	0	-93.311	-0.8605	2.72188	33.4725	1027.36	0.0595	0.168	0.0708
2018-02-15	0	-93.407	-0.86	2.72176	33.4702	1027.36	0.0526	0.13	0.0743
2018-02-15	0	-93.444	-0.8601	2.72192	33.4725	1027.36	0.0504	0.107	0.0706
2018-02-15	0	-93.456	-0.8598	2.7219	33.4719	1027.36	0.0778	0.206	0.0661
2018-02-15	0	-93.456	-0.8595	2.72185	33.4708	1027.36	0.0595	0.237	0.0724
2018-02-15	0	-93.468	-0.8596	2.72183	33.4707	1027.36	0.0618	0.168	0.0736
2018-02-15	0	-93.474	-0.8599	2.72183	33.4709	1027.36	0.0664	0.206	0.0674
2018-02-15	0	-93.528	-0.8601	2.72183	33.4712	1027.36	0.0458	0.214	0.0667
2018-02-15	0	-93.553	-0.8602	2.72184	33.4713	1027.36	0.0664	0.137	0.0735
2018-02-15	0	-93.589	-0.8602	2.72183	33.4713	1027.36	0.0595	0.183	0.0657
2018-02-15	0	-93.637	-0.8604	2.72185	33.4717	1027.36	0.0595	0.214	0.0684
2018-02-15	0	-93.692	-0.8602	2.72197	33.4732	1027.37	0.0641	0.145	0.0604
2018-02-15	0	-93.686	-0.8597	2.7219	33.4717	1027.36	0.0526	0.183	0.0721
2018-02-15	0	-93.625	-0.8595	2.72192	33.4717	1027.36	0.0549	0.114	0.062
2018-02-15	0	-93.565	-0.8595	2.72187	33.471	1027.36	0.0824	0.16	0.0781
2018-02-15	0	-93.541	-0.8596	2.7219	33.4716	1027.36	0.0458	0.137	0.0647
2018-02-15	0	-93.523	-0.8596	2.7219	33.4717	1027.36	0.0732	0.191	0.0644
2018-02-15	0	-93.511	-0.8596	2.72194	33.4721	1027.36	0.0732	0.237	0.0732
2018-02-15	0	-93.547	-0.8593	2.72195	33.472	1027.36	0.0664	0.206	0.0721
2018-02-15	0	-93.626	-0.8591	2.72197	33.472	1027.36	0.0778	0.183	0.0718
2018-02-15	0	-93.753	-0.8589	2.72199	33.4719	1027.36	0.0595	0.206	0.0731
2018-02-15	0	-93.825	-0.8589	2.72203	33.4723	1027.37	0.236	0.206	0.0757
2018-02-15	0	-93.825	-0.8587	2.72203	33.4721	1027.36	0.0847	0.244	0.0658
2018-02-15	0	-93.801	-0.8583	2.72201	33.4715	1027.36	0.0595	0.183	0.0683
2018-02-15	0	-93.771	-0.8583	2.72197	33.471	1027.36	0.0595	0.183	0.0683
2018-02-15	0	-93.765	-0.8585	2.72196	33.471	1027.36	0.0595	0.214	0.0634
2018-02-15	0	-93.838	-0.8587	2.72196	33.4711	1027.36	0.0618	0.153	0.0617
2018-02-15	0	-93.965	-0.859	2.72207	33.4729	1027.37	0.0572	0.153	0.0691
2018-02-15	0	-94.086	-0.8587	2.72207	33.4725	1027.37	0.0755	0.198	0.0626
2018-02-15	0	-94.176	-0.8585	2.72185	33.4693	1027.36	0.0641	0.183	0.0651
2018-02-15	0	-94.213	-0.8591	2.72196	33.4714	1027.37	0.0732	0.214	0.0643
2018-02-15	0	-94.176	-0.8594	2.72192	33.4713	1027.37	0.236	0.168	0.0666
2018-02-15	0	-94.122	-0.8594	2.72198	33.472	1027.37	0.087	0.183	0.0606
2018-02-15	0	-94.098	-0.8592	2.72198	33.4718	1027.37	0.0732	0.191	0.0725
2018-02-15	0	-94.11	-0.8591	2.72199	33.4719	1027.37	0.0595	0.175	0.0671
2018-02-15	0	-94.177	-0.8591	2.72198	33.4716	1027.37	0.0687	0.191	0.0646
2018-02-15	0	-94.298	-0.8591	2.72207	33.4728	1027.37	0.071	0.175	0.0615
2018-02-15	0	-94.443	-0.8587	2.72208	33.4725	1027.37	0.0641	0.183	0.0681
2018-02-15	0	-94.54	-0.8584	2.72216	33.4731	1027.37	0.0664	0.206	0.0573
2018-02-15	0	-94.564	-0.8578	2.72217	33.4726	1027.37	0.0504	0.137	0.0569
2018-02-15	0	-94.497	-0.8574	2.72216	33.472	1027.37	0.0732	0.168	0.0613
2018-02-15	0	-94.413	-0.8573	2.72208	33.471	1027.37	0.0595	0.229	0.0683
2018-02-15	0	-94.352	-0.8576	2.72205	33.4708	1027.37	0.0732	0.137	0.0643
2018-02-15	0	-94.376	-0.8581	2.72205	33.4714	1027.37	0.0641	0.153	0.078
2018-02-15	0	-94.479	-0.8584	2.72207	33.4719	1027.37	0.0595	0.13	0.0632
2018-02-15	0	-94.637	-0.8587	2.72214	33.4731	1027.37	0.0572	0.153	0.07
2018-02-15	0	-94.794	-0.8583	2.72212	33.4723	1027.37	0.071	0.168	0.0615
2018-02-15	0	-94.873	-0.8578	2.72247	33.4765	1027.37	0.0778	0.13	0.0566
2018-02-15	0	-94.855	-0.8566	2.72248	33.4753	1027.37	0.0526	0.191	0.0574
2018-02-15	0	-94.794	-0.8554	2.72225	33.4708	1027.37	0.0549	0.137	0.0572
2018-02-15	0	-94.758	-0.8555	2.72217	33.47	1027.37	0.0595	0.175	0.061
2018-02-15	0	-94.806	-0.8563	2.72216	33.4706	1027.37	0.087	0.191	0.0604
2018-02-15	0	-94.915	-0.8569	2.72219	33.4717	1027.37	0.0732	0.175	0.056
2018-02-15	0	-95.048	-0.8572	2.72223	33.4724	1027.37	0.0572	0.153	0.0603
2018-02-15	0	-95.157	-0.8571	2.72227	33.4727	1027.37	0.0664	0.168	0.0533
2018-02-15	0	-95.212	-0.8569	2.72221	33.4717	1027.37	0.0618	0.16	0.0575
2018-02-15	0	-95.242	-0.8568	2.72217	33.4712	1027.37	0.0732	0.191	0.0551
2018-02-15	0	-95.248	-0.857	2.72222	33.4719	1027.37	0.0938	0.168	0.0613
2018-02-15	0	-95.266	-0.8571	2.72221	33.4719	1027.37	0.0526	0.153	0.0552
2018-02-15	0	-95.309	-0.8571	2.72223	33.4722	1027.37	0.0664	0.206	0.0656
2018-02-15	0	-95.369	-0.857	2.72259	33.4769	1027.38	0.0526	0.214	0.0593
2018-02-15	0	-95.442	-0.8554	2.72289	33.4792	1027.38	0.0595	0.153	0.0526
2018-02-15	0	-95.545	-0.8528	2.72293	33.4768	1027.38	0.0526	0.16	0.0624
2018-02-15	0	-95.672	-0.8508	2.72318	33.4779	1027.38	0.0504	0.145	0.0549
2018-02-15	0	-95.763	-0.8493	2.72259	33.4681	1027.37	0.0778	0.183	0.0573
2018-02-15	0	-95.841	-0.8505	2.72297	33.4745	1027.38	0.0595	0.16	0.0513
2018-02-15	0	-95.86	-0.8504	2.72308	33.4758	1027.38	0.0618	0.168	0.0552
2018-02-15	0	-95.866	-0.8492	2.72295	33.4728	1027.37	0.0687	0.252	0.0582
2018-02-15	0	-95.884	-0.8491	2.72286	33.4715	1027.37	0.0572	0.214	0.0608
2018-02-15	0	-95.926	-0.8497	2.72291	33.4728	1027.38	0.0595	0.282	0.0567
2018-02-15	0	-95.956	-0.8497	2.72297	33.4735	1027.38	0.0664	0.237	0.059
2018-02-15	0	-96.035	-0.8494	2.72329	33.4776	1027.38	0.0732	0.191	0.0588
2018-02-15	0	-96.156	-0.848	2.72316	33.4742	1027.38	0.0526	0.175	0.0573
2018-02-15	0	-96.283	-0.8474	2.72315	33.4733	1027.38	0.0526	0.198	0.0523
2018-02-15	0	-96.374	-0.8476	2.72297	33.471	1027.38	0.0504	0.214	0.0527
2018-02-15	0	-96.404	-0.8483	2.72297	33.4717	1027.38	0.0641	0.183	0.0588
2018-02-15	0	-96.38	-0.849	2.72297	33.4725	1027.38	0.0595	0.237	0.0574
2018-02-15	0	-96.35	-0.8493	2.72312	33.4749	1027.38	0.0618	0.221	0.0481
2018-02-15	0	-96.356	-0.8488	2.72309	33.4741	1027.38	0.0641	0.267	0.0606
2018-02-15	0	-96.392	-0.8487	2.72306	33.4733	1027.38	0.0481	0.145	0.0535
2018-02-15	0	-96.513	-0.8486	2.72308	33.4735	1027.38	0.0641	0.191	0.0443
2018-02-15	0	-96.647	-0.8485	2.72327	33.476	1027.38	0.0389	0.183	0.0549
2018-02-15	0	-96.81	-0.8476	2.72344	33.4771	1027.38	0.0778	0.206	0.0434
2018-02-15	0	-96.925	-0.846	2.72411	33.4843	1027.39	0.0595	0.221	0.048
2018-02-15	0	-96.998	-0.8431	2.72327	33.4697	1027.38	0.0641	0.206	0.0404
2018-02-15	0	-97.028	-0.8434	2.72335	33.471	1027.38	0.0641	0.282	0.0461
2018-02-15	0	-97.052	-0.8448	2.72338	33.4731	1027.38	0.0481	0.221	0.0473
2018-02-15	0	-97.101	-0.8453	2.72338	33.4736	1027.38	0.0641	0.137	0.0464
2018-02-15	0	-97.161	-0.8455	2.72344	33.4745	1027.38	0.071	0.13	0.0495
2018-02-15	0	-97.24	-0.8453	2.72355	33.4757	1027.38	0.0572	0.229	0.0524
2018-02-15	0	-97.312	-0.8447	2.72355	33.475	1027.38	0.0504	0.122	0.0513
2018-02-15	0	-97.403	-0.8442	2.72336	33.4719	1027.38	0.0755	0.168	0.0412
2018-02-15	0	-97.518	-0.8447	2.72318	33.47	1027.38	0.0641	0.198	0.0449
2018-02-15	0	-97.645	-0.8463	2.72331	33.4733	1027.38	0.0595	0.175	0.0461
2018-02-15	0	-97.73	-0.8466	2.72344	33.4754	1027.39	0.0664	0.221	0.0417
2018-02-15	0	-97.754	-0.846	2.72344	33.4746	1027.39	0.0732	0.206	0.0447
2018-02-15	0	-97.748	-0.8454	2.72354	33.4754	1027.39	0.0664	0.229	0.0504
2018-02-15	0	-97.736	-0.8449	2.72344	33.4735	1027.38	0.071	0.221	0.0502
2018-02-15	0	-97.779	-0.8449	2.72342	33.4732	1027.38	0.0664	0.206	0.0471
2018-02-15	0	-97.894	-0.8454	2.72302	33.4683	1027.38	0.0549	0.183	0.0506
2018-02-15	0	-98.045	-0.8473	2.72295	33.4694	1027.38	0.0526	0.198	0.0461
2018-02-15	0	-98.16	-0.8488	2.72439	33.4905	1027.4	0.0572	0.214	0.0465
2018-02-15	0	-98.245	-0.8442	2.72466	33.489	1027.4	0.0595	0.175	0.0522
2018-02-15	0	-98.257	-0.838	2.72456	33.4806	1027.39	0.0595	0.107	0.0479
2018-02-15	0	-98.227	-0.8351	2.72443	33.4757	1027.39	0.0549	0.168	0.0473
2018-02-15	0	-98.214	-0.8344	2.72427	33.4727	1027.39	0.0343	0.168	0.0472
2018-02-15	0	-98.22	-0.8352	2.72412	33.4716	1027.38	0.0618	0.198	0.0479
2018-02-15	0	-98.311	-0.8364	2.72419	33.474	1027.39	0.0641	0.16	0.0459
2018-02-15	0	-98.444	-0.8367	2.72488	33.4835	1027.4	0.0549	0.237	0.0443
2018-02-15	0	-98.572	-0.834	2.72497	33.4817	1027.39	0.0435	0.175	0.0396
2018-02-15	0	-98.626	-0.831	2.72553	33.4859	1027.4	0.0526	0.229	0.0476
2018-02-15	0	-98.644	-0.8265	2.7255	33.4804	1027.39	0.0526	0.206	0.045
2018-02-15	0	-98.644	-0.8241	2.72553	33.4783	1027.39	0.0481	0.191	0.0491
2018-02-15	0	-98.669	-0.8231	2.72541	33.4754	1027.39	0.0687	0.168	0.0552
2018-02-15	0	-98.741	-0.8232	2.72541	33.4754	1027.39	0.0549	0.175	0.0521
2018-02-15	0	-98.826	-0.8235	2.72566	33.4792	1027.39	0.0595	0.191	0.0495
2018-02-15	0	-98.893	-0.8224	2.72573	33.4789	1027.39	0.0732	0.221	0.0513
2018-02-15	0	-98.959	-0.8213	2.72608	33.4823	1027.4	0.0504	0.221	0.0447
2018-02-15	0	-98.995	-0.8196	2.72593	33.4784	1027.39	0.0732	0.229	0.0428
2018-02-15	0	-99.05	-0.8186	2.72602	33.4784	1027.39	0.0526	0.305	0.0352
2018-02-15	0	-99.11	-0.8181	2.72581	33.475	1027.39	0.0641	0.343	0.0408
2018-02-15	0	-99.183	-0.8187	2.72563	33.4732	1027.39	0.0732	0.244	0.0443
2018-02-15	0	-99.286	-0.8203	2.7255	33.4731	1027.39	0.0641	0.198	0.0452
2018-02-15	0	-99.353	-0.8219	2.72537	33.4731	1027.39	0.0458	0.237	0.0411
2018-02-15	0	-99.419	-0.823	2.72539	33.4746	1027.39	0.071	0.16	0.0436
2018-02-15	0	-99.462	-0.8238	2.72534	33.4747	1027.39	0.0664	0.252	0.0565
2018-02-15	0	-99.498	-0.8246	2.7253	33.4751	1027.39	0.0641	0.183	0.0447
2018-02-15	0	-99.57	-0.8253	2.72534	33.4763	1027.39	0.0801	0.206	0.0454
2018-02-15	0	-99.679	-0.8259	2.72496	33.4718	1027.39	0.0687	0.153	0.0357
2018-02-15	0	-99.776	-0.8269	2.72541	33.479	1027.4	0.0526	0.191	0.042
2018-02-15	0	-99.873	-0.826	2.72528	33.4761	1027.4	0.0664	0.206	0.0354
2018-02-15	0	-99.928	-0.8259	2.72528	33.476	1027.4	0.0572	0.16	0.0359
2018-02-15	0	-99.982	-0.8263	2.72532	33.4769	1027.4	0.0595	0.244	0.0384
2018-02-15	0	-100.037	-0.8262	2.72525	33.4758	1027.4	0.0687	0.137	0.037
2018-02-15	0	-100.091	-0.8265	2.72526	33.4763	1027.4	0.0595	0.191	0.038
2018-02-15	0	-100.127	-0.8267	2.72523	33.476	1027.4	0.0641	0.206	0.0426
2018-02-15	0	-100.176	-0.8269	2.72525	33.4764	1027.4	0.0595	0.168	0.0477
2018-02-15	0	-100.236	-0.8269	2.72517	33.4755	1027.4	0.0572	0.183	0.038
2018-02-15	0	-100.339	-0.8274	2.72529	33.4775	1027.4	0.0458	0.153	0.0391
2018-02-15	0	-100.472	-0.8271	2.72559	33.4812	1027.4	0.0595	0.275	0.0411
2018-02-15	0	-100.551	-0.8253	2.72566	33.4802	1027.4	0.0687	0.237	0.0403
2018-02-15	0	-100.612	-0.8234	2.7262	33.4853	1027.41	0.0641	0.168	0.0404
2018-02-15	0	-100.636	-0.8199	2.72636	33.4836	1027.41	0.0595	0.221	0.0337
2018-02-15	0	-100.69	-0.817	2.72622	33.4783	1027.4	0.0778	0.58	0.0416
2018-02-15	0	-100.781	-0.816	2.72638	33.4794	1027.4	0.0618	0.259	0.0422
2018-02-15	0	-100.854	-0.8154	2.72629	33.4774	1027.4	0.0595	0.237	0.0379
2018-02-15	0	-100.92	-0.8152	2.72646	33.4794	1027.4	0.0595	0.168	0.0344
2018-02-15	0	-100.975	-0.8147	2.72636	33.4776	1027.4	0.0504	0.206	0.0319
2018-02-15	0	-101.041	-0.8146	2.72622	33.4755	1027.4	0.0732	0.252	0.0382
2018-02-15	0	-101.102	-0.8155	2.7262	33.4761	1027.4	0.0664	0.237	0.0402
2018-02-15	0	-101.132	-0.8163	2.72618	33.4768	1027.4	0.0595	0.267	0.0374
2018-02-15	0	-101.181	-0.8166	2.72622	33.4776	1027.4	0.0732	0.183	0.0431
2018-02-15	0	-101.223	-0.8166	2.72626	33.4781	1027.4	0.0641	0.244	0.0444
2018-02-15	0	-101.302	-0.8164	2.72626	33.4778	1027.4	0.0572	0.137	0.0407
2018-02-15	0	-101.35	-0.8163	2.72615	33.4762	1027.4	0.0687	0.206	0.0393
2018-02-15	0	-101.368	-0.8166	2.72636	33.4794	1027.41	0.0641	0.191	0.0356
2018-02-15	0	-101.368	-0.8161	2.7262	33.4767	1027.4	0.0778	0.175	0.0302
2018-02-15	0	-101.399	-0.8161	2.72624	33.4771	1027.4	0.0824	0.191	0.0366
2018-02-15	0	-101.459	-0.8164	2.72629	33.4782	1027.4	0.0641	0.221	0.0408
2018-02-15	0	-101.55	-0.8163	2.72633	33.4785	1027.41	0.0572	0.206	0.031
2018-02-15	0	-101.641	-0.8158	2.72673	33.4834	1027.41	0.0641	0.267	0.0318
2018-02-15	0	-101.707	-0.8138	2.72687	33.483	1027.41	0.0641	0.221	0.0408
2018-02-15	0	-101.719	-0.8121	2.72624	33.4725	1027.4	0.0687	0.221	0.0396
2018-02-15	0	-101.732	-0.8134	2.72638	33.4759	1027.4	0.0664	0.191	0.0328
2018-02-15	0	-101.744	-0.8145	2.72656	33.4796	1027.41	0.0732	0.175	0.0322
2018-02-15	0	-101.78	-0.8142	2.72658	33.4795	1027.41	0.0824	0.221	0.0289
2018-02-15	0	-101.841	-0.8137	2.7268	33.4818	1027.41	0.0595	0.244	0.0285
2018-02-15	0	-101.949	-0.8126	2.72684	33.481	1027.41	0.0526	0.229	0.0342
2018-02-15	0	-102.064	-0.8112	2.72718	33.484	1027.41	0.0618	0.206	0.0243
2018-02-15	0	-102.173	-0.8091	2.72716	33.4815	1027.41	0.071	0.252	0.0277
2018-02-15	0	-102.228	-0.8077	2.72713	33.4794	1027.41	0.0732	0.16	0.0292
2018-02-15	0	-102.258	-0.8071	2.72708	33.478	1027.41	0.0664	0.237	0.028
2018-02-15	0	-102.252	-0.8073	2.727	33.4772	1027.41	0.0504	0.206	0.0364
2018-02-15	0	-102.288	-0.8078	2.72704	33.4782	1027.41	0.0504	0.237	0.0324
2018-02-15	0	-102.343	-0.8081	2.72716	33.4802	1027.41	0.071	0.252	0.0281
2018-02-15	0	-102.397	-0.8071	2.7278	33.4877	1027.42	0.0687	0.244	0.0353
2018-02-15	0	-102.482	-0.804	2.72798	33.4866	1027.42	0.0549	0.237	0.0326
2018-02-15	0	-102.567	-0.8008	2.72804	33.4839	1027.41	0.0572	0.168	0.0371
2018-02-15	0	-102.64	-0.7988	2.72794	33.4803	1027.41	0.0641	0.198	0.0352
2018-02-15	0	-102.682	-0.7985	2.72778	33.4777	1027.41	0.121	0.252	0.0316
2018-02-15	0	-102.742	-0.7991	2.72787	33.4796	1027.41	0.103	0.237	0.0264
2018-02-15	0	-102.785	-0.7993	2.72783	33.4793	1027.41	0.0664	0.153	0.0307
2018-02-15	0	-102.839	-0.7995	2.72775	33.4783	1027.41	0.0664	0.122	0.0286
2018-02-15	0	-102.894	-0.8001	2.72772	33.4786	1027.41	0.0641	0.153	0.0241
2018-02-15	0	-102.942	-0.8006	2.72778	33.4798	1027.41	0.0687	0.206	0.0258
2018-02-15	0	-102.997	-0.8007	2.72765	33.4782	1027.41	0.0687	0.252	0.0289
2018-02-15	0	-103.075	-0.8011	2.72803	33.4838	1027.42	0.0549	0.168	0.0316
2018-02-15	0	-103.136	-0.8001	2.72802	33.4824	1027.42	0.0687	0.244	0.0332
2018-02-15	0	-103.215	-0.7989	2.72798	33.4805	1027.41	0.0687	0.252	0.0236
2018-02-15	0	-103.281	-0.7984	2.72785	33.4782	1027.41	0.0595	0.244	0.0262
2018-02-15	0	-103.305	-0.799	2.72792	33.4798	1027.41	0.0549	0.175	0.0255
2018-02-15	0	-103.354	-0.7992	2.72791	33.4798	1027.41	0.0549	0.221	0.0296
2018-02-15	0	-103.42	-0.7992	2.72783	33.4787	1027.41	0.0549	0.237	0.0309
2018-02-15	0	-103.487	-0.7996	2.7277	33.4773	1027.41	0.0641	0.237	0.0269
2018-02-15	0	-103.572	-0.8006	2.72774	33.479	1027.42	0.0526	0.221	0.0254
2018-02-15	0	-103.626	-0.8011	2.72772	33.4793	1027.42	0.0664	0.237	0.0305
2018-02-15	0	-103.656	-0.8012	2.7278	33.4804	1027.42	0.0526	0.099	0.0285
2018-02-15	0	-103.693	-0.8009	2.72785	33.4807	1027.42	0.0664	0.191	0.0242
2018-02-15	0	-103.741	-0.8006	2.72806	33.4832	1027.42	0.0526	0.206	0.024
2018-02-15	0	-103.808	-0.7992	2.72832	33.4851	1027.42	0.0664	0.168	0.0246
2018-02-15	0	-103.832	-0.7971	2.72832	33.4827	1027.42	0.0526	0.206	0.0211
2018-02-15	0	-103.862	-0.7959	2.72832	33.4813	1027.42	0.0778	0.267	0.02
2018-02-15	0	-103.844	-0.7953	2.72848	33.483	1027.42	0.0595	0.305	0.0285
2018-02-15	0	-103.82	-0.7942	2.72864	33.4839	1027.42	0.0641	0.282	0.0178
2018-02-15	0	-103.796	-0.7929	2.72834	33.4783	1027.42	0.0755	0.206	0.0257
2018-02-15	0	-103.772	-0.7934	2.72821	33.4771	1027.41	0.0595	0.214	0.0285
2018-02-15	0	-103.747	-0.7945	2.72832	33.4799	1027.42	0.0549	0.221	0.0263
2018-02-15	0	-103.76	-0.7949	2.72828	33.4798	1027.42	0.0549	0.191	0.0242
2018-02-15	0	-103.76	-0.7951	2.72828	33.4801	1027.42	0.0732	0.198	0.0225
2018-02-15	0	-103.79	-0.7953	2.72824	33.4798	1027.42	0.0526	0.175	0.0217
2018-02-15	0	-103.826	-0.7955	2.72828	33.4804	1027.42	0.0824	0.191	0.0226
2018-02-15	0	-103.832	-0.7955	2.72852	33.4836	1027.42	0.0481	0.252	0.0253
2018-02-15	0	-103.85	-0.7944	2.72863	33.4839	1027.42	0.0504	0.267	0.0245
2018-02-15	0	-103.826	-0.7929	2.72857	33.4815	1027.42	0.0732	0.137	0.0223
2018-02-15	0	-103.814	-0.7924	2.72848	33.4797	1027.42	0.0549	0.206	0.0287
2018-02-15	0	-103.832	-0.7927	2.72852	33.4805	1027.42	0.0916	0.252	0.0246
2018-02-15	0	-103.869	-0.7928	2.72854	33.4808	1027.42	0.0595	0.214	0.0302
2018-02-15	0	-103.881	-0.7928	2.72854	33.4808	1027.42	0.0572	0.221	0.0235
2018-02-15	0	-103.881	-0.7926	2.72855	33.4809	1027.42	0.0618	0.206	0.0205
2018-02-15	0	-103.875	-0.7925	2.72854	33.4805	1027.42	0.0641	0.237	0.0205
2018-02-15	0	-103.85	-0.7926	2.72854	33.4807	1027.42	0.0595	0.229	0.0203
2018-02-15	0	-103.857	-0.7927	2.72844	33.4795	1027.42	0.0732	0.206	0.0254
2018-02-15	0	-103.857	-0.7932	2.72841	33.4796	1027.42	0.0641	0.229	0.0238
2018-02-15	0	-103.863	-0.7938	2.72837	33.4798	1027.42	0.0687	0.153	0.0229
2018-02-15	0	-103.881	-0.7942	2.72835	33.48	1027.42	0.0618	0.16	0.0289
2018-02-15	0	-103.887	-0.7946	2.72835	33.4803	1027.42	0.0732	0.191	0.029
2018-02-15	0	-103.893	-0.7947	2.72832	33.48	1027.42	0.0938	0.221	0.0146
2018-02-15	0	-103.881	-0.7949	2.72841	33.4815	1027.42	0.0641	0.282	0.0219
2018-02-15	0	-103.881	-0.7947	2.72854	33.483	1027.42	0.0732	0.244	0.0221
2018-02-15	0	-103.863	-0.7938	2.72868	33.484	1027.42	0.0755	0.252	0.0198
2018-02-15	0	-103.869	-0.7928	2.72854	33.4808	1027.42	0.119	0.305	0.0202
2018-02-15	0	-103.875	-0.7926	2.7285	33.4802	1027.42	0.0824	0.221	0.0221
2018-02-15	0	-103.887	-0.7928	2.72852	33.4806	1027.42	0.0847	0.244	0.0281
2018-02-15	0	-103.893	-0.7929	2.72855	33.4812	1027.42	0.0755	0.259	0.0208
2018-02-15	0	-103.917	-0.7927	2.72857	33.4812	1027.42	0.0778	0.175	0.0332
2018-02-15	0	-103.923	-0.7924	2.72866	33.4821	1027.42	0.0595	0.168	0.0281
2018-02-15	0	-103.923	-0.792	2.72863	33.4811	1027.42	0.0755	0.237	0.0199
2018-02-15	0	-103.917	-0.7918	2.72863	33.481	1027.42	0.0526	0.214	0.0338
2018-02-15	0	-103.893	-0.7917	2.72895	33.4853	1027.42	0.0504	0.237	0.0233
2018-02-15	0	-103.881	-0.7902	2.72915	33.4863	1027.42	0.0618	0.221	0.0225
2018-02-15	0	-103.881	-0.7883	2.72908	33.4832	1027.42	0.0572	0.252	0.0204
2018-02-15	0	-103.893	-0.7875	2.72901	33.4813	1027.42	0.0664	0.191	0.0236
2018-02-15	0	-103.929	-0.7873	2.7291	33.4824	1027.42	0.0595	0.168	0.0234
2018-02-15	0	-103.954	-0.7868	2.72942	33.4861	1027.42	0.0778	0.252	0.024
2018-02-15	0	-103.966	-0.785	2.72928	33.4822	1027.42	0.0595	0.237	0.0272
2018-02-15	0	-103.972	-0.7843	2.7293	33.4816	1027.42	0.0595	0.206	0.0195
2018-02-15	0	-103.984	-0.7842	2.72933	33.482	1027.42	0.087	0.229	0.0228
2018-02-15	0	-104.02	-0.7841	2.72932	33.4817	1027.42	0.0504	0.221	0.0249
2018-02-15	0	-104.063	-0.7841	2.72941	33.4828	1027.42	0.0435	0.229	0.0252
2018-02-15	0	-104.135	-0.7838	2.72937	33.4819	1027.42	0.0618	0.191	0.0222
2018-02-15	0	-104.25	-0.7838	2.72912	33.4784	1027.42	0.0504	0.237	0.0193
2018-02-15	0	-104.377	-0.7848	2.72923	33.4811	1027.42	0.0526	0.221	0.0211
2018-02-15	0	-104.474	-0.7852	2.72946	33.4846	1027.42	0.0641	0.206	0.0217
2018-02-15	0	-104.511	-0.7844	2.72961	33.4856	1027.42	0.0641	0.137	0.0208
2018-02-15	0	-104.523	-0.7826	2.72959	33.4834	1027.42	0.0641	0.191	0.00863
2018-02-15	0	-104.529	-0.7817	2.72955	33.4819	1027.42	0.0458	0.221	0.0225
2018-02-15	0	-104.601	-0.7816	2.72955	33.4818	1027.42	0.0824	0.221	0.0251
2018-02-15	0	-104.704	-0.7812	2.73062	33.4957	1027.43	0.0664	0.229	0.0228
2018-02-15	0	-104.813	-0.7766	2.73059	33.49	1027.43	0.0572	0.275	0.0203
2018-02-15	0	-104.898	-0.7731	2.73055	33.4856	1027.43	0.0526	0.175	0.0191
2018-02-15	0	-104.965	-0.7713	2.73094	33.4889	1027.43	0.0481	0.206	0.017
2018-02-15	0	-105.007	-0.769	2.73094	33.4862	1027.43	0.0526	0.298	0.0229
2018-02-15	0	-105.049	-0.767	2.73105	33.4855	1027.43	0.0938	0.206	0.0159
2018-02-15	0	-105.104	-0.7658	2.73108	33.4845	1027.43	0.0641	0.221	0.0137
2018-02-15	0	-105.146	-0.7651	2.731	33.4826	1027.42	0.0732	0.191	0.0113
2018-02-15	0	-105.225	-0.765	2.73136	33.4873	1027.43	0.0938	0.221	0.0208
2018-02-15	0	-105.328	-0.7634	2.73158	33.4884	1027.43	0.0641	0.229	0.0145
2018-02-15	0	-105.437	-0.7614	2.73142	33.484	1027.43	0.0481	0.191	0.0223
2018-02-15	0	-105.528	-0.7609	2.73154	33.4851	1027.43	0.0526	0.221	0.0187
2018-02-15	0	-105.582	-0.7602	2.73171	33.4864	1027.43	0.0687	0.16	0.0188
2018-02-15	0	-105.612	-0.7591	2.7316	33.4838	1027.43	0.0549	0.221	0.0277
2018-02-15	0	-105.643	-0.759	2.73156	33.4831	1027.43	0.0572	0.259	0.0172
2018-02-15	0	-105.685	-0.7593	2.73154	33.4832	1027.43	0.0687	0.206	0.00988
2018-02-15	0	-105.739	-0.7592	2.73247	33.4956	1027.44	0.0664	0.191	0.0116
2018-02-15	0	-105.83	-0.7554	2.73265	33.4938	1027.44	0.0526	0.244	0.0126
2018-02-15	0	-105.897	-0.7511	2.73281	33.4912	1027.43	0.0732	0.221	0.00694
2018-02-15	0	-105.939	-0.7484	2.73275	33.4873	1027.43	0.0641	0.175	0.013
2018-02-15	0	-105.909	-0.747	2.73272	33.4854	1027.43	0.0687	0.259	0.0155
2018-02-15	0	-105.867	-0.7466	2.73265	33.484	1027.43	0.0595	0.221	0.0144
2018-02-15	0	-105.836	-0.7467	2.73259	33.4834	1027.43	0.0458	0.198	0.0166
2018-02-15	0	-105.812	-0.7474	2.73256	33.4837	1027.43	0.0618	0.137	0.0141
2018-02-15	0	-105.806	-0.748	2.73256	33.4843	1027.43	0.0732	0.252	0.008
2018-02-15	0	-105.806	-0.7484	2.73254	33.4845	1027.43	0.0526	0.259	0.0187
2018-02-15	0	-105.794	-0.7486	2.73274	33.4875	1027.43	0.0732	0.237	0.0168
2018-02-15	0	-105.812	-0.7481	2.73274	33.4869	1027.43	0.0778	0.214	0.00786
2018-02-15	0	-105.818	-0.7475	2.73259	33.4843	1027.43	0.0732	0.221	0.0108
2018-02-15	0	-105.83	-0.7479	2.7327	33.4862	1027.43	0.0641	0.206	0.0126
2018-02-15	0	-105.806	-0.7478	2.7327	33.486	1027.43	0.0549	0.237	0.0147
2018-02-15	0	-105.752	-0.7476	2.73263	33.4849	1027.43	0.0641	0.275	0.0102
2018-02-15	0	-105.703	-0.7478	2.73256	33.4842	1027.43	0.0595	0.267	0.0153
2018-02-15	0	-105.679	-0.7482	2.73259	33.4851	1027.43	0.0664	0.206	0.0187
2018-02-15	0	-105.685	-0.7485	2.73249	33.484	1027.43	0.0641	0.221	0.0103
2018-02-15	0	-105.685	-0.7491	2.73234	33.4827	1027.43	0.0481	0.252	0.0029
2018-02-15	0	-105.691	-0.7502	2.7321	33.4807	1027.42	0.0526	0.259	0.0105
2018-02-15	0	-105.673	-0.752	2.73183	33.4791	1027.42	0.0641	0.191	0.0197
2018-02-15	0	-105.631	-0.7544	2.73194	33.4832	1027.43	0.0595	0.221	0.0144
2018-02-15	0	-105.6	-0.7556	2.73209	33.4865	1027.43	0.0778	0.221	0.0122
2018-02-15	0	-105.631	-0.7552	2.73214	33.4868	1027.43	0.0755	0.175	0.0176
2018-02-15	0	-105.643	-0.7546	2.732	33.4841	1027.43	0.0526	0.221	0.0163
2018-02-15	0	-105.643	-0.7548	2.73196	33.4839	1027.43	0.0687	0.237	0.00353
2018-02-15	0	-105.606	-0.7552	2.73209	33.4861	1027.43	0.0641	0.275	0.00925
2018-02-15	0	-105.576	-0.7547	2.73239	33.4897	1027.43	0.0732	0.221	0.0127
2018-02-15	0	-105.576	-0.753	2.73237	33.4875	1027.43	0.0504	0.206	0.00954
2018-02-15	0	-105.606	-0.752	2.7325	33.4881	1027.43	0.0526	0.244	0.00733
2018-02-15	0	-105.619	-0.7507	2.73279	33.4907	1027.43	0.0504	0.267	0.0127
2018-02-15	0	-105.594	-0.749	2.73278	33.4885	1027.43	0.0732	0.099	0.00382
2018-02-15	0	-105.564	-0.7475	2.73296	33.4894	1027.43	0.0435	0.298	0.0131
2018-02-15	0	-105.528	-0.7461	2.73292	33.4873	1027.43	0.0641	0.275	0.0113
2018-02-15	0	-105.546	-0.7455	2.73281	33.4851	1027.43	0.0572	0.168	0.00893
2018-02-15	0	-105.594	-0.7457	2.73292	33.4868	1027.43	0.0664	0.244	0.0204
2018-02-15	0	-105.625	-0.7452	2.73321	33.4902	1027.43	0.0641	0.153	0.0161
2018-02-15	0	-105.667	-0.7436	2.73308	33.4866	1027.43	0.0481	0.214	0.0133
2018-02-15	0	-105.661	-0.7434	2.7331	33.4867	1027.43	0.0572	0.221	0.007
2018-02-21	6	-1.46	-1.6373	2.64802	33.3858	1026.87	0.032	0.153	30.9
2018-02-21	6	-1.381	-1.6372	2.648	33.3854	1026.87	0.0641	0.107	33.9
2018-02-21	6	-1.424	-1.637	2.648	33.3852	1026.87	0.0458	0.16	37.7
2018-02-21	6	-1.521	-1.6371	2.64804	33.3857	1026.87	0.0412	0.153	38.8
2018-02-21	6	-1.636	-1.6368	2.64814	33.3867	1026.87	0.0618	0.191	38.4
2018-02-21	6	-1.703	-1.6362	2.64814	33.386	1026.87	0.0366	0.114	39.2
2018-02-21	6	-1.733	-1.6356	2.64815	33.3855	1026.87	0.0389	0.137	39.7
2018-02-21	6	-1.758	-1.6354	2.64818	33.3856	1026.87	0.0481	0.122	41.2
2018-02-21	6	-1.758	-1.6351	2.64814	33.3848	1026.87	0.0526	0.145	45.3
2018-02-21	6	-1.776	-1.6352	2.64809	33.3842	1026.87	0.0526	0.206	46
2018-02-21	6	-1.831	-1.6355	2.64806	33.3841	1026.87	0.0504	0.145	44.4
2018-02-21	6	-1.855	-1.6359	2.64802	33.384	1026.87	0.0732	0.122	41
2018-02-21	6	-1.91	-1.6363	2.64797	33.3837	1026.87	0.0435	0.114	47.8
2018-02-21	6	-1.995	-1.6369	2.64791	33.3835	1026.87	0.0435	0.214	50.8
2018-02-21	6	-2.098	-1.6377	2.64767	33.381	1026.87	0.0618	0.191	47.6
2018-02-21	6	-2.165	-1.6392	2.6476	33.3817	1026.87	0.0343	0.221	58.1
2018-02-21	6	-2.201	-1.6407	2.6476	33.3833	1026.87	0.0778	0.13	51.7
2018-02-21	6	-2.232	-1.6416	2.64752	33.3831	1026.87	0.0526	0.191	51.5
2018-02-21	6	-2.256	-1.6423	2.6476	33.3851	1026.88	0.0412	0	54.7
2018-02-21	6	-2.305	-1.6428	2.64761	33.3858	1026.88	0.0595	0.137	51.9
2018-02-21	6	-2.39	-1.6427	2.64761	33.3856	1026.88	0.0595	0.099	51.8
2018-02-21	6	-2.487	-1.6426	2.64761	33.3855	1026.88	0.0572	0.107	49.8
2018-02-21	6	-2.578	-1.6426	2.6476	33.3853	1026.88	0.0343	0.214	50.2
2018-02-21	6	-2.632	-1.6426	2.64761	33.3854	1026.88	0.0778	0.168	49.4
2018-02-21	6	-2.669	-1.6427	2.64761	33.3854	1026.88	0.0595	0.122	50.6
2018-02-21	6	-2.73	-1.6426	2.64763	33.3856	1026.88	0.0343	0.153	44.4
2018-02-21	6	-2.839	-1.6424	2.64774	33.3868	1026.88	0.0526	0.137	44.1
2018-02-21	6	-2.899	-1.6418	2.64784	33.3874	1026.88	0.0481	0.092	47.8
2018-02-21	6	-2.912	-1.641	2.64778	33.3856	1026.88	0.0435	0.084	51.5
2018-02-21	6	-2.942	-1.6407	2.64779	33.3855	1026.88	0.0641	0.137	50.3
2018-02-21	6	-3.003	-1.6405	2.6478	33.3853	1026.88	0.0549	0.206	48.7
2018-02-21	6	-3.106	-1.6405	2.64781	33.3854	1026.88	0.0504	0.198	50
2018-02-21	6	-3.251	-1.6404	2.64791	33.3866	1026.88	0.0572	0.221	49
2018-02-21	6	-3.372	-1.6399	2.64793	33.3862	1026.88	0.0641	0.122	48.8
2018-02-21	6	-3.415	-1.6395	2.64787	33.3849	1026.88	0.0412	0.107	48
2018-02-21	6	-3.415	-1.6394	2.64776	33.3832	1026.88	0.0984	0.122	51.7
2018-02-21	6	-3.409	-1.6402	2.64763	33.3824	1026.88	0.0526	0.153	51.3
2018-02-21	6	-3.446	-1.6413	2.64772	33.3848	1026.88	0.0526	0.206	48
2018-02-21	6	-3.543	-1.6416	2.64762	33.3837	1026.88	0.0526	0.076	48.1
2018-02-21	6	-3.676	-1.6421	2.64739	33.381	1026.88	0.0481	0.206	50
2018-02-21	6	-3.797	-1.644	2.64732	33.3821	1026.88	0.0343	0.229	50.6
2018-02-21	6	-3.888	-1.6453	2.64733	33.3837	1026.88	0.0504	0.153	46.7
2018-02-21	6	-3.9	-1.6462	2.64732	33.3846	1026.88	0.0664	0.206	46.2
2018-02-21	6	-3.901	-1.6467	2.64736	33.3856	1026.88	0.0641	0.168	44.2
2018-02-21	6	-3.937	-1.6467	2.64739	33.386	1026.88	0.0687	0.29	44.7
2018-02-21	6	-4.034	-1.6465	2.64742	33.3862	1026.88	0.0778	0.153	46.3
2018-02-21	6	-4.155	-1.6462	2.64736	33.3849	1026.88	0.0732	0.153	47.1
2018-02-21	6	-4.283	-1.6465	2.64732	33.3846	1026.88	0.0595	0.122	50
2018-02-21	6	-4.416	-1.6468	2.64739	33.3858	1026.89	0.0595	0.198	50.1
2018-02-21	6	-4.519	-1.6467	2.64738	33.3855	1026.89	0.0687	0.168	50.9
2018-02-21	6	-4.604	-1.6467	2.64739	33.3856	1026.89	0.0412	0.206	48.9
2018-02-21	6	-4.64	-1.6467	2.64743	33.3862	1026.89	0.0732	0.107	45.8
2018-02-21	6	-4.653	-1.6465	2.64744	33.3861	1026.89	0.0778	0.168	44.7
2018-02-21	6	-4.665	-1.6462	2.64748	33.3862	1026.89	0.0481	0.092	44.7
2018-02-21	6	-4.726	-1.6458	2.64745	33.3853	1026.89	0.0961	0.145	46.2
2018-02-21	6	-4.823	-1.6458	2.64741	33.3847	1026.89	0.0504	0.214	46.5
2018-02-21	6	-4.962	-1.6461	2.64741	33.3849	1026.89	0.0549	0.145	47.9
2018-02-21	6	-5.12	-1.6464	2.64741	33.3852	1026.89	0.0641	0.153	47.7
2018-02-21	6	-5.193	-1.6464	2.64763	33.3882	1026.89	0.0595	0.237	49.1
2018-02-21	6	-5.235	-1.6455	2.64758	33.3865	1026.89	0.0526	0.191	48.6
2018-02-21	6	-5.229	-1.6448	2.64776	33.3882	1026.89	0.0778	0.13	48.1
2018-02-21	6	-5.205	-1.6437	2.6478	33.3876	1026.89	0.0526	0.206	48.2
2018-02-21	6	-5.187	-1.6428	2.64765	33.3845	1026.89	0.0732	0.137	46.7
2018-02-21	6	-5.284	-1.6428	2.64769	33.3849	1026.89	0.0481	0.114	43.9
2018-02-21	6	-5.442	-1.643	2.64755	33.3831	1026.89	0.0641	0.069	44.1
2018-02-21	6	-5.606	-1.6437	2.64765	33.3853	1026.89	0.0755	0.183	44.9
2018-02-21	6	-5.696	-1.644	2.64755	33.3841	1026.89	0.0389	0.084	44.5
2018-02-21	6	-5.739	-1.6443	2.64765	33.3858	1026.89	0.0893	0.206	46.3
2018-02-21	6	-5.709	-1.6443	2.64771	33.3866	1026.89	0.071	0.145	46.4
2018-02-21	6	-5.679	-1.6437	2.64779	33.3872	1026.89	0.0595	0.084	46.5
2018-02-21	6	-5.727	-1.6429	2.64771	33.385	1026.89	0.0595	0.069	44.9
2018-02-21	6	-5.861	-1.6427	2.64808	33.3899	1026.9	0.071	0.107	42.8
2018-02-21	6	-6.036	-1.6412	2.64821	33.3899	1026.9	0.071	0.145	42.2
2018-02-21	6	-6.188	-1.6391	2.64829	33.3885	1026.9	0.0526	0.145	40.8
2018-02-21	6	-6.285	-1.6378	2.64846	33.3894	1026.9	0.0687	0.183	40.9
2018-02-21	6	-6.285	-1.636	2.64849	33.3878	1026.9	0.0732	0.214	42.1
2018-02-21	6	-6.243	-1.6347	2.64839	33.3849	1026.89	0.0732	0.175	43.9
2018-02-21	6	-6.249	-1.6344	2.64837	33.3843	1026.89	0.0389	0.16	45.5
2018-02-21	6	-6.322	-1.6346	2.64834	33.3841	1026.89	0.0458	0.084	43.8
2018-02-21	6	-6.491	-1.6348	2.64839	33.3848	1026.9	0.0549	0.084	42.3
2018-02-21	6	-6.679	-1.6349	2.64839	33.3848	1026.9	0.0366	0.191	41.6
2018-02-21	6	-6.807	-1.6348	2.64846	33.3857	1026.9	0.0732	0.183	40.7
2018-02-21	6	-6.831	-1.6349	2.64819	33.382	1026.89	0.0732	0.16	40.5
2018-02-21	6	-6.789	-1.6357	2.64827	33.384	1026.9	0.0435	0.145	40.7
2018-02-21	6	-6.722	-1.6362	2.64832	33.3854	1026.9	0.0801	0.114	41.9
2018-02-21	6	-6.662	-1.6362	2.64823	33.384	1026.9	0.0572	0.137	42.8
2018-02-21	6	-6.704	-1.6365	2.64808	33.3823	1026.89	0.071	0.107	43
2018-02-21	6	-6.844	-1.6376	2.64779	33.3795	1026.89	0.0549	0.198	42.4
2018-02-21	6	-6.947	-1.6397	2.64783	33.3823	1026.9	0.0641	0.092	41.3
2018-02-21	6	-7.008	-1.641	2.64784	33.3838	1026.9	0.0572	0.214	40.5
2018-02-21	6	-6.983	-1.6418	2.64785	33.3849	1026.9	0.0572	0.198	40.2
2018-02-21	6	-6.881	-1.642	2.64786	33.3854	1026.9	0.071	0.092	40
2018-02-21	6	-6.808	-1.6419	2.64787	33.3855	1026.9	0.0595	0.137	40.4
2018-02-21	6	-6.796	-1.6418	2.64785	33.3851	1026.9	0.0504	0.214	40.4
2018-02-21	6	-6.815	-1.6418	2.64783	33.3848	1026.9	0.071	0.107	40.9
2018-02-21	6	-6.912	-1.6421	2.64776	33.3841	1026.9	0.0664	0.198	40.6
2018-02-21	6	-6.991	-1.6425	2.64775	33.3843	1026.9	0.0824	0.122	39.6
2018-02-21	6	-7.106	-1.643	2.64759	33.3826	1026.9	0.0526	0.175	39
2018-02-21	6	-7.221	-1.644	2.6476	33.3838	1026.9	0.0389	0.145	38.6
2018-02-21	6	-7.306	-1.6448	2.64758	33.3844	1026.9	0.0595	0.107	38.6
2018-02-21	6	-7.355	-1.6452	2.64757	33.3846	1026.9	0.0481	0.153	38.5
2018-02-21	6	-7.355	-1.6457	2.64762	33.3859	1026.9	0.0549	0.198	39
2018-02-21	6	-7.349	-1.6456	2.64771	33.387	1026.9	0.0938	0.153	39.2
2018-02-21	6	-7.422	-1.645	2.64771	33.3863	1026.9	0.0549	0.13	38.8
2018-02-21	6	-7.562	-1.6446	2.64762	33.3845	1026.9	0.0618	0.084	38
2018-02-21	6	-7.731	-1.6448	2.64765	33.3851	1026.9	0.0732	0.16	37
2018-02-21	6	-7.859	-1.645	2.64762	33.3848	1026.9	0.0526	0.168	36.8
2018-02-21	6	-7.925	-1.6452	2.64763	33.3852	1026.9	0.0481	0.099	36.9
2018-02-21	6	-7.949	-1.6453	2.64763	33.3853	1026.9	0.0618	0.092	37.1
2018-02-21	6	-7.95	-1.6454	2.64763	33.3854	1026.9	0.0641	0.175	37.3
2018-02-21	6	-7.968	-1.6454	2.64763	33.3854	1026.9	0.0526	0.122	37.6
2018-02-21	6	-8.022	-1.6454	2.64759	33.3846	1026.9	0.0732	0.145	37.3
2018-02-21	6	-8.113	-1.6457	2.64753	33.3842	1026.9	0.0526	0.137	36.8
2018-02-21	6	-8.235	-1.6461	2.64754	33.3847	1026.9	0.0778	0.114	36
2018-02-21	6	-8.35	-1.6464	2.64742	33.3834	1026.9	0.0595	0.198	35.3
2018-02-21	6	-8.465	-1.6472	2.64748	33.3849	1026.91	0.0526	0.16	34.5
2018-02-21	6	-8.513	-1.6474	2.64754	33.386	1026.91	0.0641	0.206	34.9
2018-02-21	6	-8.495	-1.6473	2.64759	33.3865	1026.91	0.0687	0.168	35.8
2018-02-21	6	-8.52	-1.6468	2.64762	33.3864	1026.91	0.0916	0.137	36.1
2018-02-21	6	-8.556	-1.6464	2.64751	33.3845	1026.91	0.0732	0.168	36.3
2018-02-21	6	-8.678	-1.6466	2.64739	33.3829	1026.9	0.0366	0.183	35.8
2018-02-21	6	-8.829	-1.6473	2.64746	33.3846	1026.91	0.0435	0.137	34.7
2018-02-21	6	-8.975	-1.6479	2.64748	33.3854	1026.91	0.0526	0.122	34.2
2018-02-21	6	-9.078	-1.6479	2.64771	33.3885	1026.91	0.0435	0.069	33.9
2018-02-21	6	-9.15	-1.6469	2.64785	33.3893	1026.91	0.0732	0.221	33.9
2018-02-21	6	-9.187	-1.6453	2.64808	33.3907	1026.91	0.0618	0.137	34
2018-02-21	6	-9.187	-1.6431	2.6481	33.3886	1026.91	0.0504	0.168	34.2
2018-02-21	6	-9.2	-1.6417	2.648	33.3856	1026.91	0.0526	0.229	34.1
2018-02-21	6	-9.26	-1.6413	2.64793	33.3841	1026.91	0.0687	0.137	34.1
2018-02-21	6	-9.382	-1.6415	2.64802	33.3855	1026.91	0.0618	0.107	33.2
2018-02-21	6	-9.539	-1.6417	2.64767	33.3807	1026.91	0.0664	0.069	32.8
2018-02-21	6	-9.654	-1.643	2.6475	33.3797	1026.91	0.0481	0.122	32.1
2018-02-21	6	-9.739	-1.6454	2.64753	33.3829	1026.91	0.0595	0.183	31.7
2018-02-21	6	-9.764	-1.6468	2.64754	33.3845	1026.91	0.0778	0.13	31.5
2018-02-21	6	-9.8	-1.6473	2.64778	33.3884	1026.91	0.0572	0.16	31.7
2018-02-21	6	-9.849	-1.6465	2.64765	33.3857	1026.91	0.0595	0.183	31.5
2018-02-21	6	-9.921	-1.646	2.64788	33.3882	1026.91	0.0687	0.137	31.4
2018-02-21	6	-10.024	-1.6452	2.64777	33.3857	1026.91	0.0389	0.16	30.9
2018-02-21	6	-10.152	-1.6447	2.64762	33.383	1026.91	0.0526	0.191	30.5
2018-02-21	6	-10.249	-1.6455	2.64753	33.3827	1026.91	0.0549	0.175	30.5
2018-02-21	6	-10.34	-1.6465	2.6476	33.3847	1026.91	0.0641	0.099	30.1
2018-02-21	6	-10.389	-1.6471	2.64757	33.3849	1026.91	0.0687	0.153	30
2018-02-21	6	-10.425	-1.6474	2.64759	33.3854	1026.92	0.0618	0.107	30
2018-02-21	6	-10.498	-1.6476	2.64751	33.3846	1026.91	0.0526	0.023	30
2018-02-21	6	-10.588	-1.6477	2.64754	33.385	1026.92	0.0595	0.153	30
2018-02-21	6	-10.698	-1.6479	2.64762	33.3862	1026.92	0.0549	0.114	29.8
2018-02-21	6	-10.795	-1.6477	2.64781	33.3886	1026.92	0.0526	0.107	29.4
2018-02-21	6	-10.849	-1.6465	2.64804	33.3904	1026.92	0.0755	0.076	29.3
2018-02-21	6	-10.892	-1.6446	2.64811	33.3892	1026.92	0.0572	0.206	29.3
2018-02-21	6	-10.947	-1.6428	2.64818	33.3881	1026.92	0.071	0.099	29.1
2018-02-21	6	-11.08	-1.6414	2.6481	33.3854	1026.92	0.114	0.153	28.6
2018-02-21	6	-11.207	-1.6412	2.6481	33.385	1026.92	0.0572	0.137	28.4
2018-02-21	6	-11.316	-1.6411	2.64829	33.3875	1026.92	0.0824	0.114	28.4
2018-02-21	6	-11.383	-1.6404	2.64829	33.3867	1026.92	0.0687	0.145	28.4
2018-02-21	6	-11.432	-1.6398	2.64819	33.3846	1026.92	0.0641	0.198	28.3
2018-02-21	6	-11.48	-1.6399	2.6481	33.3833	1026.92	0.0504	0.237	28
2018-02-21	6	-11.541	-1.6406	2.64804	33.3834	1026.92	0.0664	0.137	27.6
2018-02-21	6	-11.614	-1.6412	2.64814	33.3854	1026.92	0.0549	0.137	27.5
2018-02-21	6	-11.668	-1.6414	2.64806	33.3844	1026.92	0.0549	0.168	27.6
2018-02-21	6	-11.735	-1.6416	2.64811	33.3853	1026.92	0.0572	0.122	27.7
2018-02-21	6	-11.838	-1.6415	2.64812	33.3854	1026.92	0.0687	0.084	27.4
2018-02-21	6	-11.941	-1.6415	2.64802	33.3839	1026.92	0.0778	0.221	27
2018-02-21	6	-12.038	-1.642	2.64786	33.3821	1026.92	0.0641	0.244	26.8
2018-02-21	6	-12.117	-1.6427	2.64812	33.3866	1026.92	0.0664	0.221	26.4
2018-02-21	6	-12.166	-1.6427	2.64827	33.3885	1026.93	0.0618	0.198	26.3
2018-02-21	6	-12.202	-1.6417	2.64837	33.3887	1026.93	0.0732	0.13	26.2
2018-02-21	6	-12.275	-1.6403	2.64859	33.3901	1026.93	0.0618	0.16	26.1
2018-02-21	6	-12.396	-1.6385	2.64871	33.3896	1026.93	0.0481	0.137	25.8
2018-02-21	6	-12.536	-1.6368	2.64875	33.3884	1026.93	0.0847	0.137	25.3
2018-02-21	6	-12.657	-1.6355	2.64865	33.3854	1026.93	0.0732	0.168	25.2
2018-02-21	6	-12.76	-1.6352	2.64869	33.3855	1026.93	0.0595	0.191	25
2018-02-21	6	-12.808	-1.6352	2.64868	33.3853	1026.93	0.0595	0.168	24.9
2018-02-21	6	-12.839	-1.6352	2.64865	33.385	1026.93	0.0641	0.153	25
2018-02-21	6	-12.821	-1.6353	2.64867	33.3853	1026.93	0.071	0.145	25.1
2018-02-21	6	-12.845	-1.6354	2.64869	33.3857	1026.93	0.0641	0.153	25.1
2018-02-21	6	-12.961	-1.6353	2.64862	33.3846	1026.93	0.0732	0.206	24.8
2018-02-21	6	-13.1	-1.6356	2.64859	33.3843	1026.93	0.0549	0.145	24.4
2018-02-21	6	-13.252	-1.636	2.64844	33.3827	1026.93	0.0778	0.168	24
2018-02-21	6	-13.337	-1.6369	2.64842	33.3833	1026.93	0.0595	0.206	23.8
2018-02-21	6	-13.385	-1.6378	2.64844	33.3846	1026.93	0.0481	0.114	23.8
2018-02-21	6	-13.416	-1.6382	2.64846	33.3853	1026.93	0.087	0.137	23.8
2018-02-21	6	-13.47	-1.6383	2.64846	33.3853	1026.93	0.0778	0.137	23.7
2018-02-21	6	-13.537	-1.6384	2.64842	33.3849	1026.93	0.0687	0.145	23.6
2018-02-21	6	-13.628	-1.6386	2.64846	33.3856	1026.93	0.0893	0.137	23.5
2018-02-21	6	-13.737	-1.6386	2.6485	33.3861	1026.93	0.0549	0.084	23.2
2018-02-21	6	-13.865	-1.6385	2.64842	33.3847	1026.93	0.0572	0.206	22.9
[truncated: 12,413 more rows]
